# Supplementary material for: Crystal structure of a one-dimensional looped-chain silver(I) coordination polymer: catena-poly[[silver(I)-bis­{μ-4-[1-(5′-isopropyl-[1,1′:3′,1′′-terphen­yl]-2′-yl)-1H-imidazol-2-yl]pyridine-κ2 N:N′}] nitrate methanol monosolvate monohydrate]
Source: Acta Crystallogr E Crystallogr Commun. 2016 Jun 17;72(Pt 7):972–5. doi: 10.1107/S205698901600949X (PMC4992918; doi:10.1107/S205698901600949X)
Supplement: Supplementary file 1 [file e-72-00972-sup1.cif]

##############################################################################
#                                                                            #
# This CIF contains the data in a paper accepted for publication in          #
# Acta Crystallographica Section E. It conforms to the requirements of       #
# Notes for Authors for Acta Crystallographica Section E, and has been       #
# peer reviewed under the auspices of the IUCr Commission on Journals.       #
#                                                                            #
# Full details of the Crystallographic Information File format               #
# are given in the paper "The Crystallographic Information File (CIF):       #
# a New Standard Archive File for Crystallography" by S. R. Hall, F. H.      #
# Allen and I. D. Brown [Acta Cryst. (1991), A47, 655-685].                  #
#                                                                            #
# The current version of the core CIF dictionary is obtainable from          #
# ftp://ftp.iucr.org/pub/cif_core.dic.                                       #
#                                                                            #
# Software is freely available for graphical display of the structure(s)     #
# in this CIF. For information consult the CIF software page                 #
# http://www.iucr.org/resources/cif/software.                                #
#                                                                            #
# This file may be used for bona fide research purposes within the           #
# scientific community so long as proper attribution is given to the journal # 
# article from which it was obtained.                                        #
#                                                                            #
##############################################################################
data_I
_database_code_depnum_ccdc_archive 'CCDC 1484735'
_audit_creation_method     'SHELXL-2014/7'
_chemical_name_systematic
;\
<i>catena</i>-Poly[[silver(I)-bis{\m-4-[1-(5'-isopropyl-[1,1':3',1''-\
terphenyl]-2'-yl)-1<i>H</i>-imidazol-2-yl]pyridine-\k^2^<i>N</i>:<i>N</i>'}]
nitrate methanol monosolvate monohydrate]
;
_chemical_name_common     ?
_chemical_formula_moiety     'C58 H50 Ag N6 +, N O3 -, C H4 O, H2 O'
_chemical_formula_sum     'C59 H56 Ag N7 O5'
_chemical_formula_iupac     '[Ag (C29 H25 N3)2] N O3, C H4 O, H2 O'
_chemical_formula_weight     1050.97
_chemical_melting_point     ?
_shelx_space_group_comment
;
The symmetry employed for this shelxl refinement is uniquely defined
by the following loop, which should always be used as a source of
symmetry information in preference to the above space-group names.
They are only intended as comments.
;
_space_group_crystal_system     triclinic
_space_group_name_H-M_alt     'P -1'
_space_group_name_Hall     '-P 1'
loop_
    _space_group_symop_operation_xyz
    'x, y, z'
    '-x, -y, -z'
_cell_length_a     13.301(3)
_cell_length_b     13.797(3)
_cell_length_c     16.527(3)
_cell_angle_alpha     75.919(13)
_cell_angle_beta     71.129(12)
_cell_angle_gamma     69.383(12)
_cell_volume     2657.3(10)
_cell_formula_units_Z     2
_cell_measurement_reflns_used     5559
_cell_measurement_theta_min     2.40
_cell_measurement_theta_max     24.44
_cell_measurement_temperature     173(2)
_exptl_crystal_description     block
_exptl_crystal_colour     colourless
_exptl_crystal_size_max     0.130
_exptl_crystal_size_mid     0.120
_exptl_crystal_size_min     0.100
_exptl_crystal_density_diffrn     1.314
_exptl_crystal_density_meas     ?
_exptl_crystal_density_method     ?
_exptl_crystal_F_000     1092
_exptl_absorpt_coefficient_mu     0.435
_exptl_absorpt_correction_type     multi-scan
_exptl_absorpt_process_details
;
(SADABS; Bruker 2013)
;
_shelx_estimated_absorpt_T_min     0.946
_shelx_estimated_absorpt_T_max     0.958
_exptl_absorpt_correction_T_min     0.5975
_exptl_absorpt_correction_T_max     0.7457
_diffrn_ambient_temperature     173(2)
_diffrn_radiation_type     MoK\a
_diffrn_radiation_wavelength     0.71073
_diffrn_measurement_device_type     'Bruker APEXII CCD'
_diffrn_measurement_method     '\f and \w scans'
_diffrn_detector_area_resol_mean     ?
_diffrn_reflns_number     38791
_diffrn_reflns_av_R_equivalents     0.1167
_diffrn_reflns_theta_min     1.316
_diffrn_reflns_theta_max     25.999
_diffrn_reflns_theta_full     25.242
_diffrn_measured_fraction_theta_max     0.956
_diffrn_measured_fraction_theta_full     0.952
_diffrn_reflns_limit_h_min     -16
_diffrn_reflns_limit_h_max     16
_diffrn_reflns_limit_k_min     -17
_diffrn_reflns_limit_k_max     16
_diffrn_reflns_limit_l_min     -20
_diffrn_reflns_limit_l_max     20
_refine_special_details     ?
_reflns_number_total     9965
_reflns_number_gt     6302
_reflns_threshold_expression     'I > 2\s(I)'
_refine_ls_structure_factor_coef     Fsqd
_refine_ls_matrix_type     full
_refine_ls_R_factor_all     0.1312
_refine_ls_R_factor_gt     0.0831
_refine_ls_wR_factor_gt     0.1870
_refine_ls_wR_factor_ref     0.2084
_refine_ls_goodness_of_fit_ref     1.066
_refine_ls_restrained_S_all     1.078
_refine_ls_number_reflns     9965
_refine_ls_number_parameters     658
_refine_ls_number_restraints     30
_refine_ls_hydrogen_treatment     constr
_refine_ls_weighting_scheme     calc
_refine_ls_weighting_details
              'w=1/[\s^2^(Fo^2^)+(0.0873P)^2^+5.0611P] where P=(Fo^2^+2Fc^2^)/3'
_atom_sites_solution_hydrogens     geom
_atom_sites_solution_primary     ?
_atom_sites_solution_secondary     ?
_refine_ls_shift/su_max     0.001
_refine_ls_shift/su_mean     0.000
_refine_diff_density_max     1.386
_refine_diff_density_min     -0.880
_refine_ls_extinction_method     none
_refine_ls_extinction_coef     .
loop_
    _atom_type_symbol
    _atom_type_description
    _atom_type_scat_dispersion_real
    _atom_type_scat_dispersion_imag
    _atom_type_scat_source
    'C' 'C' 0.0033 0.0016
                         'International Tables Vol C Tables 4.2.6.8 and 6.1.1.4'
    'H' 'H' 0.0000 0.0000
                         'International Tables Vol C Tables 4.2.6.8 and 6.1.1.4'
    'N' 'N' 0.0061 0.0033
                         'International Tables Vol C Tables 4.2.6.8 and 6.1.1.4'
    'O' 'O' 0.0106 0.0060
                         'International Tables Vol C Tables 4.2.6.8 and 6.1.1.4'
    'Ag' 'Ag' -0.8971 1.1015
                         'International Tables Vol C Tables 4.2.6.8 and 6.1.1.4'
_computing_data_collection
;
APEX2 (Bruker, 2013)
;
_computing_cell_refinement
;
SAINT (Bruker, 2013)
;
_computing_data_reduction
;
SAINT (Bruker, 2013)
;
_computing_structure_solution
;
SHELXS97 (Sheldrick, 2008)
;
_computing_structure_refinement
;
SHELXL2014 (Sheldrick, 2015)
;
_computing_molecular_graphics
;
DIAMOND (Brandenburg, 2010)
;
_computing_publication_material
;
SHELXTL (Sheldrick, 2008)
;
loop_
    _atom_site_type_symbol
    _atom_site_label
    _atom_site_fract_x
    _atom_site_fract_y
    _atom_site_fract_z
    _atom_site_U_iso_or_equiv
    _atom_site_adp_type
    _atom_site_calc_flag
    _atom_site_occupancy
    _atom_site_disorder_assembly
    _atom_site_disorder_group
    Ag Ag1 0.71139(4) 0.57116(4) 0.52858(3) 0.03240(18) Uani d 1 . .
    N N1 0.3957(4) 0.4105(4) 0.3338(3) 0.0331(13) Uani d 1 . .
    N N2 0.4907(4) 0.4700(4) 0.2062(3) 0.0265(12) Uani d 1 . .
    N N3 0.6602(4) 0.5156(4) 0.4312(3) 0.0321(13) Uani d 1 . .
    C C1 0.3570(5) 0.3989(5) 0.2695(4) 0.0345(16) Uani d 1 . .
    H H1 0.2984 0.3699 0.2790 0.041 Uiso calc 1 . .
    C C2 0.4143(5) 0.4346(5) 0.1920(4) 0.0347(16) Uani d 1 . .
    H H2 0.4041 0.4353 0.1375 0.042 Uiso calc 1 . .
    C C3 0.4762(5) 0.4539(5) 0.2935(4) 0.0253(14) Uani d 1 . .
    C C4 0.5408(5) 0.4770(5) 0.3385(4) 0.0276(14) Uani d 1 . .
    C C5 0.5718(5) 0.5678(5) 0.3150(4) 0.0311(15) Uani d 1 . .
    H H5 0.5535 0.6174 0.2669 0.037 Uiso calc 1 . .
    C C6 0.6300(6) 0.5842(5) 0.3635(4) 0.0353(16) Uani d 1 . .
    H H6 0.6498 0.6473 0.3484 0.042 Uiso calc 1 . .
    C C7 0.6311(5) 0.4286(5) 0.4517(4) 0.0301(15) Uani d 1 . .
    H H7 0.6523 0.3793 0.4990 0.036 Uiso calc 1 . .
    C C8 0.5718(5) 0.4058(5) 0.4082(4) 0.0289(15) Uani d 1 . .
    H H8 0.5523 0.3425 0.4254 0.035 Uiso calc 1 . .
    C C9 0.5755(5) 0.5037(5) 0.1370(4) 0.0251(14) Uani d 1 . .
    C C10 0.6864(5) 0.4467(5) 0.1271(4) 0.0263(14) Uani d 1 . .
    C C11 0.7635(5) 0.4756(5) 0.0540(4) 0.0327(16) Uani d 1 . .
    H H11 0.8400 0.4378 0.0473 0.039 Uiso calc 1 . .
    C C12 0.7329(5) 0.5578(5) -0.0100(4) 0.0311(15) Uani d 1 . .
    C C13 0.6231(5) 0.6146(5) 0.0038(4) 0.0299(15) Uani d 1 . .
    H H13 0.6016 0.6726 -0.0382 0.036 Uiso calc 1 . .
    C C14 0.5417(5) 0.5917(5) 0.0760(4) 0.0278(14) Uani d 1 . .
    C C15 0.4242(5) 0.6556(5) 0.0871(4) 0.0321(16) Uani d 1 . .
    C C16 0.3730(6) 0.6716(6) 0.0228(5) 0.046(2) Uani d 1 . .
    H H16 0.4142 0.6420 -0.0287 0.055 Uiso calc 1 . .
    C C17 0.2634(7) 0.7296(7) 0.0319(6) 0.060(2) Uani d 1 . .
    H H17 0.2290 0.7394 -0.0129 0.072 Uiso calc 1 . .
    C C18 0.2035(6) 0.7735(6) 0.1058(5) 0.049(2) Uani d 1 . .
    H H18 0.1276 0.8137 0.1123 0.059 Uiso calc 1 . .
    C C19 0.2533(7) 0.7591(6) 0.1696(5) 0.052(2) Uani d 1 . .
    H H19 0.2116 0.7895 0.2207 0.062 Uiso calc 1 . .
    C C20 0.3635(6) 0.7012(6) 0.1613(4) 0.0422(18) Uani d 1 . .
    H H20 0.3977 0.6926 0.2060 0.051 Uiso calc 1 . .
    C C21 0.7238(5) 0.3561(5) 0.1921(4) 0.0300(15) Uani d 1 . .
    C C22 0.6830(6) 0.2708(5) 0.2178(4) 0.0384(17) Uani d 1 . .
    H H22 0.6300 0.2671 0.1925 0.046 Uiso calc 1 . .
    C C23 0.7198(6) 0.1903(5) 0.2808(5) 0.0437(19) Uani d 1 . .
    H H23 0.6919 0.1317 0.2982 0.052 Uiso calc 1 . .
    C C24 0.7957(7) 0.1952(6) 0.3178(5) 0.049(2) Uani d 1 . .
    H H24 0.8190 0.1411 0.3620 0.059 Uiso calc 1 . .
    C C25 0.8386(6) 0.2790(6) 0.2910(5) 0.0428(18) Uani d 1 . .
    H H25 0.8926 0.2816 0.3158 0.051 Uiso calc 1 . .
    C C26 0.8034(5) 0.3584(5) 0.2288(4) 0.0331(16) Uani d 1 . .
    H H26 0.8337 0.4154 0.2105 0.040 Uiso calc 1 . .
    C C27 0.8183(6) 0.5811(6) -0.0920(5) 0.047(2) Uani d 1 . .
    H H27 0.7774 0.6408 -0.1288 0.057 Uiso calc 1 . .
    C C28 0.9017(8) 0.6172(9) -0.0742(6) 0.082(3) Uani d 1 . .
    H H28A 0.8628 0.6755 -0.0406 0.124 Uiso calc 1 . .
    H H28B 0.9471 0.5593 -0.0412 0.124 Uiso calc 1 . .
    H H28C 0.9498 0.6404 -0.1290 0.124 Uiso calc 1 . .
    C C29 0.8737(8) 0.4911(8) -0.1437(6) 0.075(3) Uani d 1 . .
    H H29A 0.8167 0.4696 -0.1541 0.112 Uiso calc 1 . .
    H H29B 0.9215 0.5132 -0.1991 0.112 Uiso calc 1 . .
    H H29C 0.9189 0.4321 -0.1114 0.112 Uiso calc 1 . .
    N N4 1.2737(5) 0.2683(4) 0.5446(4) 0.0344(13) Uani d 1 . .
    N N5 1.2046(4) 0.1589(4) 0.6505(3) 0.0280(12) Uani d 1 . .
    N N6 0.8659(5) 0.4337(4) 0.5544(4) 0.0349(13) Uani d 1 . .
    C C30 1.3587(6) 0.1915(5) 0.5721(4) 0.0362(17) Uani d 1 . .
    H H30 1.4353 0.1868 0.5492 0.043 Uiso calc 1 . .
    C C31 1.3177(5) 0.1237(5) 0.6365(4) 0.0324(15) Uani d 1 . .
    H H31 1.3594 0.0630 0.6664 0.039 Uiso calc 1 . .
    C C32 1.1813(5) 0.2470(5) 0.5931(4) 0.0287(15) Uani d 1 . .
    C C33 1.0702(5) 0.3098(5) 0.5830(4) 0.0281(15) Uani d 1 . .
    C C34 1.0579(5) 0.3465(5) 0.4996(4) 0.0311(15) Uani d 1 . .
    H H34 1.1196 0.3299 0.4510 0.037 Uiso calc 1 . .
    C C35 0.9558(6) 0.4067(5) 0.4890(4) 0.0356(17) Uani d 1 . .
    H H35 0.9480 0.4308 0.4317 0.043 Uiso calc 1 . .
    C C36 0.8792(6) 0.3971(5) 0.6346(4) 0.0367(17) Uani d 1 . .
    H H36 0.8163 0.4146 0.6823 0.044 Uiso calc 1 . .
    C C37 0.9780(5) 0.3363(5) 0.6512(4) 0.0337(16) Uani d 1 . .
    H H37 0.9833 0.3124 0.7090 0.040 Uiso calc 1 . .
    C C38 1.1304(5) 0.1053(5) 0.7122(4) 0.0281(15) Uani d 1 . .
    C C39 1.0600(5) 0.0720(5) 0.6869(4) 0.0280(15) Uani d 1 . .
    C C40 0.9917(5) 0.0189(5) 0.7494(4) 0.0292(15) Uani d 1 . .
    H H40 0.9396 0.0001 0.7330 0.035 Uiso calc 1 . .
    C C41 0.9963(5) -0.0081(5) 0.8356(4) 0.0326(16) Uani d 1 . .
    C C42 1.0678(5) 0.0260(5) 0.8584(4) 0.0330(16) Uani d 1 . .
    H H42 1.0722 0.0090 0.9166 0.040 Uiso calc 1 . .
    C C43 1.1335(5) 0.0842(5) 0.7994(4) 0.0332(16) Uani d 1 . .
    C C44 1.2032(6) 0.1244(7) 0.8286(4) 0.0449(19) Uani d 1 . .
    C C45 1.2835(8) 0.0553(9) 0.8681(6) 0.071(3) Uani d 1 . .
    H H45 1.2930 -0.0177 0.8769 0.086 Uiso calc 1 . .
    C C46 1.3503(10) 0.0920(12) 0.8949(7) 0.104(4) Uani d 1 . .
    H H46 1.4077 0.0435 0.9194 0.125 Uiso calc 1 . .
    C C47 1.3352(12) 0.1956(15) 0.8867(8) 0.113(5) Uani d 1 . .
    H H47 1.3806 0.2199 0.9063 0.136 Uiso calc 1 . .
    C C48 1.2547(12) 0.2647(10) 0.8505(6) 0.092(4) Uani d 1 . .
    H H48 1.2438 0.3375 0.8452 0.110 Uiso calc 1 . .
    C C49 1.1866(8) 0.2310(7) 0.8203(5) 0.061(2) Uani d 1 . .
    H H49 1.1306 0.2803 0.7948 0.074 Uiso calc 1 . .
    C C50 1.0550(5) 0.0902(5) 0.5951(4) 0.0276(14) Uani d 1 . .
    C C51 1.1497(6) 0.0635(5) 0.5277(4) 0.0314(15) Uani d 1 . .
    H H51 1.2208 0.0346 0.5393 0.038 Uiso calc 1 . .
    C C52 1.1414(6) 0.0786(5) 0.4438(4) 0.0380(17) Uani d 1 . .
    H H52 1.2064 0.0585 0.3982 0.046 Uiso calc 1 . .
    C C53 1.0395(6) 0.1226(5) 0.4269(5) 0.0412(18) Uani d 1 . .
    H H53 1.0341 0.1351 0.3691 0.049 Uiso calc 1 . .
    C C54 0.9447(6) 0.1488(5) 0.4930(5) 0.0381(17) Uani d 1 . .
    H H54 0.8739 0.1784 0.4811 0.046 Uiso calc 1 . .
    C C55 0.9528(6) 0.1321(5) 0.5764(4) 0.0329(16) Uani d 1 . .
    H H55 0.8871 0.1496 0.6220 0.039 Uiso calc 1 . .
    C C56 0.9249(6) -0.0709(6) 0.9032(5) 0.0447(19) Uani d 1 . .
    H H56 0.8819 -0.0264 0.9500 0.054 Uiso calc 1 . .
    C C57 0.9958(6) -0.1685(6) 0.9451(5) 0.0470(19) Uani d 1 . .
    H H57A 1.0499 -0.1509 0.9630 0.071 Uiso calc 1 . .
    H H57B 0.9485 -0.1999 0.9958 0.071 Uiso calc 1 . .
    H H57C 1.0354 -0.2185 0.9037 0.071 Uiso calc 1 . .
    C C58 0.8412(8) -0.0886(9) 0.8739(6) 0.084(3) Uani d 1 . .
    H H58A 0.7983 -0.0219 0.8474 0.126 Uiso calc 1 . .
    H H58B 0.8781 -0.1371 0.8313 0.126 Uiso calc 1 . .
    H H58C 0.7912 -0.1185 0.9234 0.126 Uiso calc 1 . .
    N N7 0.6365(10) 0.1663(11) 0.6358(9) 0.111(4) Uani d 1 . .
    O O1 0.6669(6) 0.2327(6) 0.6388(5) 0.092(2) Uani d 1 . .
    O O2 0.6229(8) 0.1637(9) 0.5617(8) 0.155(4) Uani d 1 . .
    O O3 0.6181(12) 0.1000(10) 0.6888(9) 0.203(5) Uani d 1 . .
    O O4 0.5246(6) -0.0588(6) 0.6947(4) 0.093(2) Uani d 1 . .
    H H4 0.5785 -0.0525 0.7067 0.139 Uiso calc 1 . .
    C C59 0.5631(9) -0.1052(9) 0.6195(7) 0.092(3) Uani d 1 . .
    H H59A 0.5676 -0.0510 0.5688 0.138 Uiso calc 1 . .
    H H59B 0.5116 -0.1415 0.6197 0.138 Uiso calc 1 . .
    H H59C 0.6370 -0.1556 0.6175 0.138 Uiso calc 1 . .
    O O1W 0.6345(13) 0.8346(9) 0.8223(9) 0.100(5) Uani d 0.5 . .
    O O2W 0.1582(18) 0.2821(16) 0.2921(13) 0.147(7) Uani d 0.5 . .
loop_
    _atom_site_aniso_label
    _atom_site_aniso_U_11
    _atom_site_aniso_U_22
    _atom_site_aniso_U_33
    _atom_site_aniso_U_12
    _atom_site_aniso_U_13
    _atom_site_aniso_U_23
    Ag1 0.0315(3) 0.0367(3) 0.0290(3) -0.0147(2) -0.0060(2) -0.0007(2)
    N1 0.031(3) 0.039(3) 0.032(3) -0.018(3) -0.003(2) -0.006(3)
    N2 0.024(3) 0.029(3) 0.024(3) -0.007(2) -0.003(2) -0.006(2)
    N3 0.034(3) 0.035(3) 0.029(3) -0.013(3) -0.008(2) -0.002(2)
    C1 0.031(4) 0.041(4) 0.038(4) -0.015(3) -0.004(3) -0.016(3)
    C2 0.029(4) 0.043(4) 0.036(4) -0.010(3) -0.008(3) -0.015(3)
    C3 0.025(3) 0.024(3) 0.027(3) -0.006(3) -0.004(3) -0.008(3)
    C4 0.027(4) 0.031(4) 0.022(3) -0.010(3) 0.000(3) -0.005(3)
    C5 0.036(4) 0.035(4) 0.022(3) -0.014(3) -0.003(3) -0.005(3)
    C6 0.042(4) 0.037(4) 0.029(4) -0.018(4) -0.006(3) -0.003(3)
    C7 0.027(4) 0.036(4) 0.027(3) -0.007(3) -0.007(3) -0.006(3)
    C8 0.026(4) 0.025(4) 0.029(3) -0.008(3) 0.000(3) -0.002(3)
    C9 0.023(3) 0.034(4) 0.020(3) -0.009(3) -0.004(3) -0.008(3)
    C10 0.027(4) 0.028(4) 0.024(3) -0.007(3) -0.006(3) -0.006(3)
    C11 0.020(3) 0.036(4) 0.036(4) -0.002(3) -0.005(3) -0.006(3)
    C12 0.029(4) 0.036(4) 0.025(3) -0.012(3) -0.002(3) -0.001(3)
    C13 0.034(4) 0.027(4) 0.030(3) -0.006(3) -0.011(3) -0.005(3)
    C14 0.026(4) 0.033(4) 0.026(3) -0.009(3) -0.004(3) -0.010(3)
    C15 0.027(4) 0.031(4) 0.035(4) -0.002(3) -0.010(3) -0.007(3)
    C16 0.030(4) 0.054(5) 0.051(5) 0.005(4) -0.014(4) -0.025(4)
    C17 0.039(5) 0.074(6) 0.070(6) 0.007(5) -0.026(4) -0.035(5)
    C18 0.030(4) 0.046(5) 0.068(6) 0.003(4) -0.012(4) -0.023(4)
    C19 0.044(5) 0.048(5) 0.044(5) 0.005(4) 0.002(4) -0.017(4)
    C20 0.044(5) 0.042(4) 0.034(4) -0.001(4) -0.009(3) -0.013(3)
    C21 0.024(4) 0.032(4) 0.024(3) 0.000(3) 0.000(3) -0.009(3)
    C22 0.040(4) 0.033(4) 0.039(4) -0.008(4) -0.005(3) -0.011(3)
    C23 0.053(5) 0.026(4) 0.045(4) -0.008(4) -0.006(4) -0.007(3)
    C24 0.052(5) 0.038(5) 0.038(4) 0.005(4) -0.011(4) -0.001(3)
    C25 0.037(4) 0.046(5) 0.039(4) 0.001(4) -0.016(3) -0.006(3)
    C26 0.025(4) 0.030(4) 0.037(4) -0.001(3) -0.007(3) -0.006(3)
    C27 0.041(5) 0.045(5) 0.040(4) -0.009(4) 0.001(4) 0.002(4)
    C28 0.080(7) 0.108(8) 0.071(7) -0.068(7) 0.008(5) -0.013(6)
    C29 0.070(6) 0.086(7) 0.048(5) -0.026(6) 0.023(5) -0.021(5)
    N4 0.032(3) 0.031(3) 0.041(3) -0.013(3) -0.006(3) -0.006(3)
    N5 0.030(3) 0.023(3) 0.029(3) -0.009(3) -0.007(2) 0.000(2)
    N6 0.038(3) 0.032(3) 0.035(3) -0.012(3) -0.009(3) -0.003(3)
    C30 0.025(4) 0.033(4) 0.046(4) -0.008(3) -0.007(3) -0.005(3)
    C31 0.022(4) 0.030(4) 0.044(4) -0.005(3) -0.009(3) -0.008(3)
    C32 0.031(4) 0.026(4) 0.030(3) -0.011(3) -0.004(3) -0.006(3)
    C33 0.034(4) 0.019(3) 0.032(4) -0.010(3) -0.008(3) -0.003(3)
    C34 0.027(4) 0.027(4) 0.035(4) -0.007(3) -0.002(3) -0.006(3)
    C35 0.051(5) 0.030(4) 0.031(4) -0.021(4) -0.011(3) 0.000(3)
    C36 0.033(4) 0.031(4) 0.035(4) -0.007(3) 0.001(3) -0.003(3)
    C37 0.031(4) 0.030(4) 0.033(4) -0.005(3) -0.006(3) -0.001(3)
    C38 0.026(4) 0.021(3) 0.034(4) -0.006(3) -0.002(3) -0.006(3)
    C39 0.024(3) 0.023(3) 0.031(3) -0.002(3) -0.003(3) -0.006(3)
    C40 0.028(4) 0.023(3) 0.037(4) -0.008(3) -0.009(3) -0.005(3)
    C41 0.032(4) 0.028(4) 0.032(4) -0.009(3) -0.001(3) -0.003(3)
    C42 0.037(4) 0.028(4) 0.029(4) -0.008(3) -0.006(3) -0.001(3)
    C43 0.032(4) 0.029(4) 0.038(4) -0.006(3) -0.010(3) -0.008(3)
    C44 0.051(5) 0.062(5) 0.029(4) -0.030(4) -0.004(4) -0.008(4)
    C45 0.076(7) 0.094(8) 0.065(6) -0.039(6) -0.030(5) -0.012(5)
    C46 0.111(10) 0.151(13) 0.095(9) -0.065(10) -0.056(8) -0.018(8)
    C47 0.131(12) 0.192(16) 0.077(8) -0.122(12) -0.015(8) -0.034(9)
    C48 0.155(12) 0.113(10) 0.045(6) -0.104(9) 0.010(6) -0.030(6)
    C49 0.094(7) 0.065(6) 0.041(5) -0.052(6) -0.002(5) -0.013(4)
    C50 0.036(4) 0.019(3) 0.029(3) -0.011(3) -0.012(3) 0.002(3)
    C51 0.032(4) 0.023(4) 0.036(4) -0.010(3) -0.007(3) 0.001(3)
    C52 0.040(4) 0.034(4) 0.038(4) -0.008(4) -0.006(3) -0.012(3)
    C53 0.049(4) 0.039(3) 0.038(3) -0.011(3) -0.016(3) -0.008(3)
    C54 0.041(4) 0.029(4) 0.051(4) -0.008(3) -0.023(4) -0.007(3)
    C55 0.036(4) 0.030(4) 0.037(4) -0.015(3) -0.009(3) -0.004(3)
    C56 0.046(5) 0.054(5) 0.034(4) -0.025(4) -0.004(3) 0.000(3)
    C57 0.055(5) 0.036(4) 0.041(4) -0.017(4) -0.002(4) 0.001(3)
    C58 0.086(7) 0.118(9) 0.068(6) -0.075(7) -0.023(6) 0.022(6)
    N7 0.104(5) 0.109(5) 0.110(5) -0.023(4) -0.015(4) -0.028(4)
    O1 0.085(5) 0.083(5) 0.115(5) -0.018(4) -0.032(4) -0.027(4)
    O2 0.124(6) 0.170(8) 0.183(8) -0.016(6) -0.060(6) -0.062(6)
    O3 0.243(9) 0.132(7) 0.177(8) -0.079(7) 0.045(7) -0.023(6)
    O4 0.080(5) 0.106(6) 0.076(5) 0.004(4) -0.031(4) -0.015(4)
    C59 0.075(7) 0.115(9) 0.073(7) -0.010(7) -0.006(6) -0.036(7)
    O1W 0.152(14) 0.049(8) 0.112(11) 0.005(8) -0.106(11) 0.011(7)
    O2W 0.20(2) 0.142(16) 0.138(16) -0.106(16) -0.062(15) 0.020(13)
_geom_special_details
;
 All esds (except the esd in the dihedral angle between two l.s. planes)
 are estimated using the full covariance matrix.  The cell esds are taken
 into account individually in the estimation of esds in distances, angles
 and torsion angles; correlations between esds in cell parameters are only
 used when they are defined by crystal symmetry.  An approximate (isotropic)
 treatment of cell esds is used for estimating esds involving l.s. planes.
;
loop_
    _geom_bond_atom_site_label_1
    _geom_bond_atom_site_label_2
    _geom_bond_site_symmetry_2
    _geom_bond_distance
    _geom_bond_publ_flag
    Ag1 N1 2_666 2.279(5) y
    Ag1 N4 2_766 2.293(5) y
    Ag1 N3 . 2.306(5) y
    Ag1 N6 . 2.330(6) y
    N1 C3 . 1.321(8) ?
    N1 C1 . 1.384(8) ?
    N1 Ag1 2_666 2.279(5) ?
    N2 C3 . 1.366(7) ?
    N2 C2 . 1.373(8) ?
    N2 C9 . 1.440(7) ?
    N3 C7 . 1.323(8) ?
    N3 C6 . 1.348(8) ?
    C1 C2 . 1.338(9) ?
    C1 H1 . 0.9500 ?
    C2 H2 . 0.9500 ?
    C3 C4 . 1.454(8) ?
    C4 C5 . 1.383(9) ?
    C4 C8 . 1.389(8) ?
    C5 C6 . 1.381(9) ?
    C5 H5 . 0.9500 ?
    C6 H6 . 0.9500 ?
    C7 C8 . 1.375(9) ?
    C7 H7 . 0.9500 ?
    C8 H8 . 0.9500 ?
    C9 C10 . 1.382(8) ?
    C9 C14 . 1.417(8) ?
    C10 C11 . 1.385(8) ?
    C10 C21 . 1.490(9) ?
    C11 C12 . 1.393(9) ?
    C11 H11 . 0.9500 ?
    C12 C13 . 1.365(9) ?
    C12 C27 . 1.510(9) ?
    C13 C14 . 1.385(8) ?
    C13 H13 . 0.9500 ?
    C14 C15 . 1.475(9) ?
    C15 C16 . 1.375(9) ?
    C15 C20 . 1.388(9) ?
    C16 C17 . 1.373(10) ?
    C16 H16 . 0.9500 ?
    C17 C18 . 1.372(10) ?
    C17 H17 . 0.9500 ?
    C18 C19 . 1.360(11) ?
    C18 H18 . 0.9500 ?
    C19 C20 . 1.380(10) ?
    C19 H19 . 0.9500 ?
    C20 H20 . 0.9500 ?
    C21 C22 . 1.386(9) ?
    C21 C26 . 1.391(9) ?
    C22 C23 . 1.393(10) ?
    C22 H22 . 0.9500 ?
    C23 C24 . 1.367(11) ?
    C23 H23 . 0.9500 ?
    C24 C25 . 1.381(11) ?
    C24 H24 . 0.9500 ?
    C25 C26 . 1.371(9) ?
    C25 H25 . 0.9500 ?
    C26 H26 . 0.9500 ?
    C27 C28 . 1.496(11) ?
    C27 C29 . 1.509(11) ?
    C27 H27 . 1.0000 ?
    C28 H28A . 0.9800 ?
    C28 H28B . 0.9800 ?
    C28 H28C . 0.9800 ?
    C29 H29A . 0.9800 ?
    C29 H29B . 0.9800 ?
    C29 H29C . 0.9800 ?
    N4 C32 . 1.320(8) ?
    N4 C30 . 1.364(8) ?
    N4 Ag1 2_766 2.293(5) ?
    N5 C32 . 1.355(8) ?
    N5 C31 . 1.367(8) ?
    N5 C38 . 1.434(8) ?
    N6 C35 . 1.336(8) ?
    N6 C36 . 1.345(8) ?
    C30 C31 . 1.343(9) ?
    C30 H30 . 0.9500 ?
    C31 H31 . 0.9500 ?
    C32 C33 . 1.466(9) ?
    C33 C37 . 1.379(9) ?
    C33 C34 . 1.389(9) ?
    C34 C35 . 1.362(9) ?
    C34 H34 . 0.9500 ?
    C35 H35 . 0.9500 ?
    C36 C37 . 1.359(9) ?
    C36 H36 . 0.9500 ?
    C37 H37 . 0.9500 ?
    C38 C39 . 1.384(9) ?
    C38 C43 . 1.411(9) ?
    C39 C40 . 1.387(8) ?
    C39 C50 . 1.496(8) ?
    C40 C41 . 1.398(9) ?
    C40 H40 . 0.9500 ?
    C41 C42 . 1.379(9) ?
    C41 C56 . 1.525(9) ?
    C42 C43 . 1.385(9) ?
    C42 H42 . 0.9500 ?
    C43 C44 . 1.477(10) ?
    C44 C45 . 1.380(12) ?
    C44 C49 . 1.387(11) ?
    C45 C46 . 1.388(13) ?
    C45 H45 . 0.9500 ?
    C46 C47 . 1.350(18) ?
    C46 H46 . 0.9500 ?
    C47 C48 . 1.354(18) ?
    C47 H47 . 0.9500 ?
    C48 C49 . 1.409(13) ?
    C48 H48 . 0.9500 ?
    C49 H49 . 0.9500 ?
    C50 C55 . 1.380(9) ?
    C50 C51 . 1.388(9) ?
    C51 C52 . 1.386(9) ?
    C51 H51 . 0.9500 ?
    C52 C53 . 1.367(10) ?
    C52 H52 . 0.9500 ?
    C53 C54 . 1.377(10) ?
    C53 H53 . 0.9500 ?
    C54 C55 . 1.375(9) ?
    C54 H54 . 0.9500 ?
    C55 H55 . 0.9500 ?
    C56 C58 . 1.458(11) ?
    C56 C57 . 1.503(10) ?
    C56 H56 . 1.0000 ?
    C57 H57A . 0.9800 ?
    C57 H57B . 0.9800 ?
    C57 H57C . 0.9800 ?
    C58 H58A . 0.9800 ?
    C58 H58B . 0.9800 ?
    C58 H58C . 0.9800 ?
    N7 O3 . 1.137(14) ?
    N7 O1 . 1.141(13) ?
    N7 O2 . 1.304(14) ?
    O4 C59 . 1.400(11) ?
    O4 H4 . 0.8400 ?
    C59 H59A . 0.9800 ?
    C59 H59B . 0.9800 ?
    C59 H59C . 0.9800 ?
loop_
    _geom_angle_atom_site_label_1
    _geom_angle_atom_site_label_2
    _geom_angle_atom_site_label_3
    _geom_angle_site_symmetry_1
    _geom_angle_site_symmetry_3
    _geom_angle
    _geom_angle_publ_flag
    N1 Ag1 N4 2_666 2_766 109.11(19) y
    N1 Ag1 N3 2_666 . 122.76(19) y
    N4 Ag1 N3 2_766 . 100.33(19) y
    N1 Ag1 N6 2_666 . 100.96(19) y
    N4 Ag1 N6 2_766 . 121.95(19) y
    N3 Ag1 N6 . . 103.27(19) y
    C3 N1 C1 . . 105.7(5) ?
    C3 N1 Ag1 . 2_666 124.6(4) ?
    C1 N1 Ag1 . 2_666 123.3(4) ?
    C3 N2 C2 . . 106.8(5) ?
    C3 N2 C9 . . 130.1(5) ?
    C2 N2 C9 . . 122.6(5) ?
    C7 N3 C6 . . 117.3(6) ?
    C7 N3 Ag1 . . 120.8(4) ?
    C6 N3 Ag1 . . 119.4(4) ?
    C2 C1 N1 . . 110.0(6) ?
    C2 C1 H1 . . 125.0 ?
    N1 C1 H1 . . 125.0 ?
    C1 C2 N2 . . 106.9(6) ?
    C1 C2 H2 . . 126.6 ?
    N2 C2 H2 . . 126.6 ?
    N1 C3 N2 . . 110.7(5) ?
    N1 C3 C4 . . 123.0(5) ?
    N2 C3 C4 . . 126.3(5) ?
    C5 C4 C8 . . 118.7(6) ?
    C5 C4 C3 . . 122.4(6) ?
    C8 C4 C3 . . 118.9(6) ?
    C6 C5 C4 . . 118.0(6) ?
    C6 C5 H5 . . 121.0 ?
    C4 C5 H5 . . 121.0 ?
    N3 C6 C5 . . 123.6(6) ?
    N3 C6 H6 . . 118.2 ?
    C5 C6 H6 . . 118.2 ?
    N3 C7 C8 . . 123.5(6) ?
    N3 C7 H7 . . 118.3 ?
    C8 C7 H7 . . 118.3 ?
    C7 C8 C4 . . 118.9(6) ?
    C7 C8 H8 . . 120.6 ?
    C4 C8 H8 . . 120.6 ?
    C10 C9 C14 . . 121.1(6) ?
    C10 C9 N2 . . 120.5(5) ?
    C14 C9 N2 . . 118.2(5) ?
    C9 C10 C11 . . 118.2(6) ?
    C9 C10 C21 . . 121.7(5) ?
    C11 C10 C21 . . 120.1(6) ?
    C10 C11 C12 . . 122.5(6) ?
    C10 C11 H11 . . 118.7 ?
    C12 C11 H11 . . 118.7 ?
    C13 C12 C11 . . 117.4(6) ?
    C13 C12 C27 . . 121.7(6) ?
    C11 C12 C27 . . 120.8(6) ?
    C12 C13 C14 . . 123.3(6) ?
    C12 C13 H13 . . 118.4 ?
    C14 C13 H13 . . 118.4 ?
    C13 C14 C9 . . 117.4(6) ?
    C13 C14 C15 . . 120.8(6) ?
    C9 C14 C15 . . 121.8(6) ?
    C16 C15 C20 . . 118.8(6) ?
    C16 C15 C14 . . 119.8(6) ?
    C20 C15 C14 . . 121.4(6) ?
    C17 C16 C15 . . 121.1(7) ?
    C17 C16 H16 . . 119.5 ?
    C15 C16 H16 . . 119.5 ?
    C18 C17 C16 . . 119.9(8) ?
    C18 C17 H17 . . 120.0 ?
    C16 C17 H17 . . 120.0 ?
    C19 C18 C17 . . 119.7(7) ?
    C19 C18 H18 . . 120.2 ?
    C17 C18 H18 . . 120.2 ?
    C18 C19 C20 . . 121.1(7) ?
    C18 C19 H19 . . 119.5 ?
    C20 C19 H19 . . 119.5 ?
    C19 C20 C15 . . 119.5(7) ?
    C19 C20 H20 . . 120.2 ?
    C15 C20 H20 . . 120.2 ?
    C22 C21 C26 . . 118.8(6) ?
    C22 C21 C10 . . 123.3(6) ?
    C26 C21 C10 . . 117.8(6) ?
    C21 C22 C23 . . 120.0(7) ?
    C21 C22 H22 . . 120.0 ?
    C23 C22 H22 . . 120.0 ?
    C24 C23 C22 . . 120.3(7) ?
    C24 C23 H23 . . 119.9 ?
    C22 C23 H23 . . 119.9 ?
    C23 C24 C25 . . 119.9(7) ?
    C23 C24 H24 . . 120.0 ?
    C25 C24 H24 . . 120.0 ?
    C26 C25 C24 . . 120.3(7) ?
    C26 C25 H25 . . 119.9 ?
    C24 C25 H25 . . 119.9 ?
    C25 C26 C21 . . 120.6(7) ?
    C25 C26 H26 . . 119.7 ?
    C21 C26 H26 . . 119.7 ?
    C28 C27 C29 . . 111.8(7) ?
    C28 C27 C12 . . 111.4(7) ?
    C29 C27 C12 . . 113.0(6) ?
    C28 C27 H27 . . 106.7 ?
    C29 C27 H27 . . 106.7 ?
    C12 C27 H27 . . 106.7 ?
    C27 C28 H28A . . 109.5 ?
    C27 C28 H28B . . 109.5 ?
    H28A C28 H28B . . 109.5 ?
    C27 C28 H28C . . 109.5 ?
    H28A C28 H28C . . 109.5 ?
    H28B C28 H28C . . 109.5 ?
    C27 C29 H29A . . 109.5 ?
    C27 C29 H29B . . 109.5 ?
    H29A C29 H29B . . 109.5 ?
    C27 C29 H29C . . 109.5 ?
    H29A C29 H29C . . 109.5 ?
    H29B C29 H29C . . 109.5 ?
    C32 N4 C30 . . 106.1(5) ?
    C32 N4 Ag1 . 2_766 126.3(4) ?
    C30 N4 Ag1 . 2_766 123.4(4) ?
    C32 N5 C31 . . 106.8(5) ?
    C32 N5 C38 . . 129.2(5) ?
    C31 N5 C38 . . 123.9(5) ?
    C35 N6 C36 . . 116.6(6) ?
    C35 N6 Ag1 . . 119.7(4) ?
    C36 N6 Ag1 . . 121.7(4) ?
    C31 C30 N4 . . 109.8(6) ?
    C31 C30 H30 . . 125.1 ?
    N4 C30 H30 . . 125.1 ?
    C30 C31 N5 . . 106.8(6) ?
    C30 C31 H31 . . 126.6 ?
    N5 C31 H31 . . 126.6 ?
    N4 C32 N5 . . 110.6(6) ?
    N4 C32 C33 . . 123.5(6) ?
    N5 C32 C33 . . 125.9(6) ?
    C37 C33 C34 . . 118.1(6) ?
    C37 C33 C32 . . 123.9(6) ?
    C34 C33 C32 . . 118.0(6) ?
    C35 C34 C33 . . 118.8(6) ?
    C35 C34 H34 . . 120.6 ?
    C33 C34 H34 . . 120.6 ?
    N6 C35 C34 . . 123.8(6) ?
    N6 C35 H35 . . 118.1 ?
    C34 C35 H35 . . 118.1 ?
    N6 C36 C37 . . 123.5(6) ?
    N6 C36 H36 . . 118.3 ?
    C37 C36 H36 . . 118.3 ?
    C36 C37 C33 . . 119.2(6) ?
    C36 C37 H37 . . 120.4 ?
    C33 C37 H37 . . 120.4 ?
    C39 C38 C43 . . 120.6(6) ?
    C39 C38 N5 . . 121.1(6) ?
    C43 C38 N5 . . 118.2(6) ?
    C38 C39 C40 . . 118.4(6) ?
    C38 C39 C50 . . 122.9(6) ?
    C40 C39 C50 . . 118.7(6) ?
    C39 C40 C41 . . 122.7(6) ?
    C39 C40 H40 . . 118.7 ?
    C41 C40 H40 . . 118.7 ?
    C42 C41 C40 . . 117.2(6) ?
    C42 C41 C56 . . 120.3(6) ?
    C40 C41 C56 . . 122.5(6) ?
    C41 C42 C43 . . 122.4(6) ?
    C41 C42 H42 . . 118.8 ?
    C43 C42 H42 . . 118.8 ?
    C42 C43 C38 . . 118.6(6) ?
    C42 C43 C44 . . 120.1(6) ?
    C38 C43 C44 . . 121.3(6) ?
    C45 C44 C49 . . 119.0(8) ?
    C45 C44 C43 . . 119.7(7) ?
    C49 C44 C43 . . 121.2(8) ?
    C44 C45 C46 . . 120.3(11) ?
    C44 C45 H45 . . 119.9 ?
    C46 C45 H45 . . 119.9 ?
    C47 C46 C45 . . 121.1(13) ?
    C47 C46 H46 . . 119.5 ?
    C45 C46 H46 . . 119.5 ?
    C46 C47 C48 . . 119.4(11) ?
    C46 C47 H47 . . 120.3 ?
    C48 C47 H47 . . 120.3 ?
    C47 C48 C49 . . 121.6(11) ?
    C47 C48 H48 . . 119.2 ?
    C49 C48 H48 . . 119.2 ?
    C44 C49 C48 . . 118.6(10) ?
    C44 C49 H49 . . 120.7 ?
    C48 C49 H49 . . 120.7 ?
    C55 C50 C51 . . 118.5(6) ?
    C55 C50 C39 . . 119.3(6) ?
    C51 C50 C39 . . 122.1(6) ?
    C52 C51 C50 . . 120.5(6) ?
    C52 C51 H51 . . 119.8 ?
    C50 C51 H51 . . 119.8 ?
    C53 C52 C51 . . 119.8(7) ?
    C53 C52 H52 . . 120.1 ?
    C51 C52 H52 . . 120.1 ?
    C52 C53 C54 . . 120.4(7) ?
    C52 C53 H53 . . 119.8 ?
    C54 C53 H53 . . 119.8 ?
    C55 C54 C53 . . 119.8(7) ?
    C55 C54 H54 . . 120.1 ?
    C53 C54 H54 . . 120.1 ?
    C54 C55 C50 . . 121.0(6) ?
    C54 C55 H55 . . 119.5 ?
    C50 C55 H55 . . 119.5 ?
    C58 C56 C57 . . 113.9(7) ?
    C58 C56 C41 . . 114.8(6) ?
    C57 C56 C41 . . 111.0(6) ?
    C58 C56 H56 . . 105.4 ?
    C57 C56 H56 . . 105.4 ?
    C41 C56 H56 . . 105.4 ?
    C56 C57 H57A . . 109.5 ?
    C56 C57 H57B . . 109.5 ?
    H57A C57 H57B . . 109.5 ?
    C56 C57 H57C . . 109.5 ?
    H57A C57 H57C . . 109.5 ?
    H57B C57 H57C . . 109.5 ?
    C56 C58 H58A . . 109.5 ?
    C56 C58 H58B . . 109.5 ?
    H58A C58 H58B . . 109.5 ?
    C56 C58 H58C . . 109.5 ?
    H58A C58 H58C . . 109.5 ?
    H58B C58 H58C . . 109.5 ?
    O3 N7 O1 . . 128.4(17) ?
    O3 N7 O2 . . 115.0(16) ?
    O1 N7 O2 . . 116.6(14) ?
    C59 O4 H4 . . 109.5 ?
    O4 C59 H59A . . 109.5 ?
    O4 C59 H59B . . 109.5 ?
    H59A C59 H59B . . 109.5 ?
    O4 C59 H59C . . 109.5 ?
    H59A C59 H59C . . 109.5 ?
    H59B C59 H59C . . 109.5 ?
loop_
    _geom_torsion_atom_site_label_1
    _geom_torsion_atom_site_label_2
    _geom_torsion_atom_site_label_3
    _geom_torsion_atom_site_label_4
    _geom_torsion_site_symmetry_1
    _geom_torsion_site_symmetry_2
    _geom_torsion_site_symmetry_3
    _geom_torsion_site_symmetry_4
    _geom_torsion
    _geom_torsion_publ_flag
    C3 N1 C1 C2 . . . . 0.3(8) ?
    Ag1 N1 C1 C2 2_666 . . . 153.2(5) ?
    N1 C1 C2 N2 . . . . -0.2(8) ?
    C3 N2 C2 C1 . . . . 0.0(7) ?
    C9 N2 C2 C1 . . . . 173.1(6) ?
    C1 N1 C3 N2 . . . . -0.2(7) ?
    Ag1 N1 C3 N2 2_666 . . . -152.7(4) ?
    C1 N1 C3 C4 . . . . -178.5(6) ?
    Ag1 N1 C3 C4 2_666 . . . 29.0(8) ?
    C2 N2 C3 N1 . . . . 0.1(7) ?
    C9 N2 C3 N1 . . . . -172.2(6) ?
    C2 N2 C3 C4 . . . . 178.3(6) ?
    C9 N2 C3 C4 . . . . 6.0(10) ?
    N1 C3 C4 C5 . . . . -140.1(6) ?
    N2 C3 C4 C5 . . . . 41.9(9) ?
    N1 C3 C4 C8 . . . . 39.3(9) ?
    N2 C3 C4 C8 . . . . -138.7(6) ?
    C8 C4 C5 C6 . . . . -1.5(9) ?
    C3 C4 C5 C6 . . . . 177.9(6) ?
    C7 N3 C6 C5 . . . . -0.5(10) ?
    Ag1 N3 C6 C5 . . . . -162.8(5) ?
    C4 C5 C6 N3 . . . . 1.5(10) ?
    C6 N3 C7 C8 . . . . -0.4(9) ?
    Ag1 N3 C7 C8 . . . . 161.5(5) ?
    N3 C7 C8 C4 . . . . 0.4(9) ?
    C5 C4 C8 C7 . . . . 0.6(9) ?
    C3 C4 C8 C7 . . . . -178.8(5) ?
    C3 N2 C9 C10 . . . . 58.9(9) ?
    C2 N2 C9 C10 . . . . -112.3(7) ?
    C3 N2 C9 C14 . . . . -125.8(7) ?
    C2 N2 C9 C14 . . . . 63.0(8) ?
    C14 C9 C10 C11 . . . . -2.4(9) ?
    N2 C9 C10 C11 . . . . 172.7(6) ?
    C14 C9 C10 C21 . . . . 177.9(6) ?
    N2 C9 C10 C21 . . . . -6.9(9) ?
    C9 C10 C11 C12 . . . . -1.3(10) ?
    C21 C10 C11 C12 . . . . 178.3(6) ?
    C10 C11 C12 C13 . . . . 3.7(10) ?
    C10 C11 C12 C27 . . . . -174.9(6) ?
    C11 C12 C13 C14 . . . . -2.4(10) ?
    C27 C12 C13 C14 . . . . 176.2(6) ?
    C12 C13 C14 C9 . . . . -1.1(9) ?
    C12 C13 C14 C15 . . . . -179.7(6) ?
    C10 C9 C14 C13 . . . . 3.6(9) ?
    N2 C9 C14 C13 . . . . -171.7(5) ?
    C10 C9 C14 C15 . . . . -177.8(6) ?
    N2 C9 C14 C15 . . . . 6.9(9) ?
    C13 C14 C15 C16 . . . . 53.8(9) ?
    C9 C14 C15 C16 . . . . -124.8(7) ?
    C13 C14 C15 C20 . . . . -125.6(7) ?
    C9 C14 C15 C20 . . . . 55.8(9) ?
    C20 C15 C16 C17 . . . . -1.4(12) ?
    C14 C15 C16 C17 . . . . 179.2(7) ?
    C15 C16 C17 C18 . . . . 0.6(13) ?
    C16 C17 C18 C19 . . . . 0.0(13) ?
    C17 C18 C19 C20 . . . . 0.2(13) ?
    C18 C19 C20 C15 . . . . -0.9(12) ?
    C16 C15 C20 C19 . . . . 1.5(11) ?
    C14 C15 C20 C19 . . . . -179.1(7) ?
    C9 C10 C21 C22 . . . . 55.9(9) ?
    C11 C10 C21 C22 . . . . -123.7(7) ?
    C9 C10 C21 C26 . . . . -123.8(7) ?
    C11 C10 C21 C26 . . . . 56.6(8) ?
    C26 C21 C22 C23 . . . . 1.5(9) ?
    C10 C21 C22 C23 . . . . -178.2(6) ?
    C21 C22 C23 C24 . . . . 0.3(10) ?
    C22 C23 C24 C25 . . . . -1.8(11) ?
    C23 C24 C25 C26 . . . . 1.4(11) ?
    C24 C25 C26 C21 . . . . 0.4(10) ?
    C22 C21 C26 C25 . . . . -1.8(9) ?
    C10 C21 C26 C25 . . . . 177.9(6) ?
    C13 C12 C27 C28 . . . . 115.4(8) ?
    C11 C12 C27 C28 . . . . -66.0(9) ?
    C13 C12 C27 C29 . . . . -117.7(8) ?
    C11 C12 C27 C29 . . . . 60.8(10) ?
    C32 N4 C30 C31 . . . . 0.5(8) ?
    Ag1 N4 C30 C31 2_766 . . . 158.6(5) ?
    N4 C30 C31 N5 . . . . -0.6(8) ?
    C32 N5 C31 C30 . . . . 0.5(7) ?
    C38 N5 C31 C30 . . . . 177.4(6) ?
    C30 N4 C32 N5 . . . . -0.2(7) ?
    Ag1 N4 C32 N5 2_766 . . . -157.5(4) ?
    C30 N4 C32 C33 . . . . -178.6(6) ?
    Ag1 N4 C32 C33 2_766 . . . 24.2(9) ?
    C31 N5 C32 N4 . . . . -0.2(7) ?
    C38 N5 C32 N4 . . . . -176.9(6) ?
    C31 N5 C32 C33 . . . . 178.1(6) ?
    C38 N5 C32 C33 . . . . 1.4(10) ?
    N4 C32 C33 C37 . . . . -138.1(7) ?
    N5 C32 C33 C37 . . . . 43.8(10) ?
    N4 C32 C33 C34 . . . . 40.6(9) ?
    N5 C32 C33 C34 . . . . -137.5(6) ?
    C37 C33 C34 C35 . . . . 0.0(9) ?
    C32 C33 C34 C35 . . . . -178.8(6) ?
    C36 N6 C35 C34 . . . . -0.9(9) ?
    Ag1 N6 C35 C34 . . . . 163.4(5) ?
    C33 C34 C35 N6 . . . . 0.6(10) ?
    C35 N6 C36 C37 . . . . 0.7(10) ?
    Ag1 N6 C36 C37 . . . . -163.3(5) ?
    N6 C36 C37 C33 . . . . -0.1(10) ?
    C34 C33 C37 C36 . . . . -0.2(9) ?
    C32 C33 C37 C36 . . . . 178.5(6) ?
    C32 N5 C38 C39 . . . . 55.6(9) ?
    C31 N5 C38 C39 . . . . -120.6(7) ?
    C32 N5 C38 C43 . . . . -126.5(7) ?
    C31 N5 C38 C43 . . . . 57.3(8) ?
    C43 C38 C39 C40 . . . . 1.0(9) ?
    N5 C38 C39 C40 . . . . 178.8(5) ?
    C43 C38 C39 C50 . . . . -178.7(6) ?
    N5 C38 C39 C50 . . . . -0.8(9) ?
    C38 C39 C40 C41 . . . . -4.3(9) ?
    C50 C39 C40 C41 . . . . 175.4(6) ?
    C39 C40 C41 C42 . . . . 4.0(9) ?
    C39 C40 C41 C56 . . . . -177.1(6) ?
    C40 C41 C42 C43 . . . . -0.4(10) ?
    C56 C41 C42 C43 . . . . -179.3(6) ?
    C41 C42 C43 C38 . . . . -2.8(10) ?
    C41 C42 C43 C44 . . . . 176.1(6) ?
    C39 C38 C43 C42 . . . . 2.4(9) ?
    N5 C38 C43 C42 . . . . -175.5(5) ?
    C39 C38 C43 C44 . . . . -176.4(6) ?
    N5 C38 C43 C44 . . . . 5.7(9) ?
    C42 C43 C44 C45 . . . . 59.3(10) ?
    C38 C43 C44 C45 . . . . -121.9(8) ?
    C42 C43 C44 C49 . . . . -118.0(8) ?
    C38 C43 C44 C49 . . . . 60.8(9) ?
    C49 C44 C45 C46 . . . . -3.3(13) ?
    C43 C44 C45 C46 . . . . 179.3(9) ?
    C44 C45 C46 C47 . . . . 3.1(17) ?
    C45 C46 C47 C48 . . . . -1.1(19) ?
    C46 C47 C48 C49 . . . . -0.5(18) ?
    C45 C44 C49 C48 . . . . 1.7(11) ?
    C43 C44 C49 C48 . . . . 179.0(7) ?
    C47 C48 C49 C44 . . . . 0.2(14) ?
    C38 C39 C50 C55 . . . . -130.6(7) ?
    C40 C39 C50 C55 . . . . 49.8(8) ?
    C38 C39 C50 C51 . . . . 51.3(9) ?
    C40 C39 C50 C51 . . . . -128.3(7) ?
    C55 C50 C51 C52 . . . . -0.1(9) ?
    C39 C50 C51 C52 . . . . 178.0(6) ?
    C50 C51 C52 C53 . . . . 1.6(10) ?
    C51 C52 C53 C54 . . . . -2.1(10) ?
    C52 C53 C54 C55 . . . . 1.0(10) ?
    C53 C54 C55 C50 . . . . 0.7(10) ?
    C51 C50 C55 C54 . . . . -1.1(9) ?
    C39 C50 C55 C54 . . . . -179.2(6) ?
    C42 C41 C56 C58 . . . . 171.2(8) ?
    C40 C41 C56 C58 . . . . -7.7(11) ?
    C42 C41 C56 C57 . . . . -57.8(9) ?
    C40 C41 C56 C57 . . . . 123.3(7) ?
loop_
    _geom_hbond_atom_site_label_D
    _geom_hbond_atom_site_label_H
    _geom_hbond_atom_site_label_A
    _geom_hbond_site_symmetry_A
    _geom_hbond_distance_DH
    _geom_hbond_distance_HA
    _geom_hbond_distance_DA
    _geom_hbond_angle_DHA
    _geom_hbond_publ_flag
    C1 H1 O2W . 0.95 2.49 3.434(19) 174.0 y
    C30 H30 O2 1_655 0.95 2.47 3.350(12) 153.6 y
    C31 H31 O4 1_655 0.95 2.36 3.239(9) 154.4 y
    O4 H4 O3 . 0.84 2.27 2.846(16) 125.6 y
    O4 H4 O1W 1_545 0.84 2.30 2.778(13) 116.5 y
_shelx_hkl_file
;
  -1   0   0   24.36    2.86
  -1   0   0   25.54    1.31
   1   0   0   24.54    1.42
  -2   0   0  100.15    5.05
  -2   0   0   91.54    9.96
  -2   0   0   90.42    4.58
   2   0   0   89.39    9.95
   2   0   0   95.77    4.62
   2   0   0  101.58    5.13
  -3   0   0  178.57    7.79
  -3   0   0  187.92    9.27
  -3   0   0  164.21   18.21
  -3   0   0  181.02    8.42
   3   0   0  176.94    9.35
   3   0   0  169.15   18.25
   3   0   0  174.95    8.43
  -4   0   0    9.75    1.44
  -4   0   0    7.36    0.83
  -4   0   0    5.83    2.29
  -4   0   0    8.70    1.20
   4   0   0   11.17    3.40
   4   0   0    8.78    1.41
   4   0   0    6.60    1.17
  -5   0   0    5.75    1.15
  -5   0   0    8.44    1.48
  -5   0   0    6.46    2.73
  -5   0   0    7.41    0.91
   5   0   0    7.97    1.30
   5   0   0    6.84    2.53
   5   0   0    6.91    1.44
  -6   0   0    0.16    2.17
  -6   0   0    1.79    1.14
  -6   0   0    1.45    0.69
   6   0   0    1.60    0.96
   6   0   0    1.12    1.03
  -7   0   0   28.35    2.76
  -7   0   0   24.44    1.84
  -7   0   0   27.90    6.54
   7   0   0   21.84    2.97
   7   0   0   24.56    1.73
   7   0   0   25.75    2.47
  -8   0   0    8.15    1.24
  -8   0   0    5.88    1.91
  -8   0   0    6.46    4.58
   8   0   0    6.41    1.94
   8   0   0    7.16    1.74
   8   0   0    8.08    1.09
  -9   0   0   35.16    2.56
  -9   0   0   33.47    3.58
  -9   0   0   43.84    9.44
   9   0   0   33.64    4.28
   9   0   0   33.72    3.29
   9   0   0   34.56    2.34
 -10   0   0    1.63    3.67
 -10   0   0    1.73    1.90
  10   0   0    2.34    1.90
  10   0   0    2.68    1.70
 -11   0   0    5.81    3.80
 -11   0   0    4.92    2.32
  11   0   0    7.23    2.07
  11   0   0    4.18    2.06
 -12   0   0   18.76    3.65
  12   0   0   22.87    3.19
  12   0   0   15.47    3.47
  14   0   0   15.78    3.61
  15   0   0    1.91    2.11
  16   0   0    9.05    4.56
  15  -1   0   11.95    3.44
  14  -1   0    2.28    2.05
  13  -1   0    2.27    2.00
  11  -1   0    2.83    1.90
  11  -1   0    0.96    1.18
  11  -1   0    2.90    1.93
 -11   1   0    6.26    3.90
  10  -1   0   22.02    3.37
  10  -1   0   30.43    4.33
 -10   1   0   29.85    4.08
 -10   1   0   40.91    9.70
   9  -1   0    0.49    1.67
   9  -1   0    2.77    1.84
  -9   1   0    2.80    5.59
  -9   1   0    4.14    2.12
   8  -1   0    3.85    0.75
   8  -1   0    1.19    1.53
   8  -1   0    2.80    1.64
  -8   1   0    2.98    1.81
  -8   1   0    4.00    4.69
  -8   1   0    2.59    0.97
   7  -1   0   20.25    1.40
   7  -1   0   22.64    2.68
   7  -1   0   20.65    2.93
  -7   1   0   18.69    1.61
  -7   1   0   20.49    6.16
  -7   1   0   22.10    2.84
   6  -1   0   -0.64    0.79
   6  -1   0    0.25    0.98
   6  -1   0    0.43    0.41
  -6   1   0   -0.25    2.32
  -6   1   0    0.71    1.14
  -6   1   0   -0.12    0.71
  -6   1   0    0.99    0.59
   5  -1   0   65.59    3.96
   5  -1   0   62.96    4.41
   5  -1   0   62.40    2.99
   5  -1   0   62.90    8.93
  -5   1   0   65.28    3.87
  -5   1   0   64.16    4.21
  -5   1   0   59.97    3.05
  -5   1   0   56.83    8.89
   4  -1   0   -0.01    2.52
   4  -1   0    0.51    0.30
   4  -1   0   -0.61    0.68
   4  -1   0   -0.25    0.75
  -4   1   0   -0.47    1.61
  -4   1   0    0.63    0.84
  -4   1   0    0.28    0.40
  -4   1   0    0.09    0.68
   3  -1   0    0.72    0.87
   3  -1   0   -0.04    0.91
   3  -1   0    1.83    3.30
  -3   1   0    1.85    0.87
  -3   1   0    0.00    1.93
  -3   1   0    1.54    0.95
   2  -1   0  173.76    7.71
   2  -1   0  158.42   16.61
   2  -1   0  152.21    8.43
  -2   1   0  154.03   16.60
  -2   1   0  155.36    8.34
  -2   1   0  169.01    7.66
   1  -1   0  649.56   25.65
   1  -1   0  671.62   63.70
   1  -1   0  658.72   32.45
   1  -1   0  691.24   29.90
   1  -1   0  642.68   29.46
  -1   1   0  668.34   29.90
  -1   1   0  645.65   29.87
  -1   1   0  653.08   29.46
  -1   1   0  626.40   25.63
  -1   1   0  658.25   32.39
  -1   1   0  659.23   63.65
   0  -1   0  174.62    7.86
   0  -1   0  155.94    6.72
   0   1   0  172.85   16.77
   0   1   0  158.17    8.44
   0   1   0  189.13    7.92
  -1  -1   0  131.43    7.49
   1   1   0  113.42   12.37
   1   1   0  134.62    7.50
   1   1   0  124.13    6.24
  -2  -1   0   42.46    2.09
  -2  -1   0   40.52    2.34
  -2  -1   0   41.31    4.85
   2   1   0   40.39    5.00
   2   1   0   42.70    4.83
  -3  -1   0   10.16    0.99
  -3  -1   0    7.83    2.09
  -3  -1   0    8.15    1.15
   3   1   0    9.57    2.18
  -4  -1   0   16.01    1.31
  -4  -1   0   12.74    2.95
  -4  -1   0   15.15    1.55
   4   1   0   14.61    3.04
   4   1   0   14.22    1.35
  -5  -1   0   35.08    2.63
  -5  -1   0   36.65    2.16
  -5  -1   0   35.28    5.92
   5   1   0   33.89    2.42
   5   1   0   31.69    5.72
   5   1   0   34.69    2.74
  -6  -1   0   62.18    3.40
  -6  -1   0   60.65    8.76
  -6  -1   0   64.19    4.22
   6   1   0   59.96    3.83
   6   1   0   65.96    8.75
   6   1   0   65.23    4.44
  -7  -1   0   66.85    3.67
  -7  -1   0   65.93    4.60
  -7  -1   0   64.98    9.54
   7   1   0   69.92    4.85
   7   1   0   65.64    4.21
  -8  -1   0    0.86    3.16
  -8  -1   0    0.70    1.31
  -8  -1   0   -0.17    0.83
   8   1   0    0.99    1.07
   8   1   0   -0.82    0.96
  -9  -1   0   42.92    8.76
  -9  -1   0   29.55    2.49
  -9  -1   0   27.35    3.52
   9   1   0   32.89    3.01
   9   1   0   30.41    2.27
   9   1   0   27.26    3.76
 -10  -1   0   -1.01    1.07
 -10  -1   0    1.01    1.79
 -10  -1   0   -0.25    5.26
  10   1   0    1.08    1.39
  10   1   0    0.82    0.81
  10   1   0   -1.09    1.28
 -11  -1   0    6.17    4.28
 -11  -1   0    9.10    2.58
  11   1   0    8.34    2.54
  11   1   0   10.26    2.31
  14   1   0    2.31    2.15
  15   1   0    4.83    3.74
  15   1   0    4.82    2.11
  16   1   0    5.06    3.96
  16   1   0    6.10    2.71
  15  -2   0    4.28    2.63
  14  -2   0    5.52    2.59
  13  -2   0    4.33    2.32
  11  -2   0    9.01    2.57
  11  -2   0    8.45    2.74
  10  -2   0   35.00    2.69
  10  -2   0   29.60    4.52
  10  -2   0   32.41    4.04
 -10   2   0   44.95   10.26
   9  -2   0    1.60    1.98
   9  -2   0    0.55    1.76
   9  -2   0    1.29    1.25
  -9   2   0    1.55    1.99
  -9   2   0    3.34    4.06
   8  -2   0    8.91    2.36
   8  -2   0    9.34    1.46
   8  -2   0   13.59    2.79
  -8   2   0   13.74    6.73
  -8   2   0   10.45    2.54
   7  -2   0   62.97    4.93
   7  -2   0   55.66    3.05
   7  -2   0   54.63    4.22
  -7   2   0   58.00    4.53
  -7   2   0   56.96   10.01
   6  -2   0    7.03    1.78
   6  -2   0    4.08    0.95
   6  -2   0    5.20    1.60
  -6   2   0    4.27    1.54
  -6   2   0    3.79    3.52
   5  -2   0  125.56    6.91
   5  -2   0  127.67    7.70
   5  -2   0  126.49    5.48
  -5   2   0  132.03    6.86
  -5   2   0  119.49   14.98
  -5   2   0  125.89    7.43
   4  -2   0   16.65    1.41
   4  -2   0   22.55    2.27
   4  -2   0   17.04    4.24
   4  -2   0   20.55    2.47
  -4   2   0   19.39    4.58
  -4   2   0   23.94    2.14
  -4   2   0   19.04    2.03
   3  -2   0   29.99    2.38
   3  -2   0   30.39    1.79
   3  -2   0   29.05    2.47
   3  -2   0   26.16    1.75
   3  -2   0   28.39    5.18
  -3   2   0   27.56    5.07
  -3   2   0   31.82    2.40
  -3   2   0   29.16    2.27
   2  -2   0  507.65   25.52
   2  -2   0  513.63   23.24
   2  -2   0  523.36   23.29
   2  -2   0  510.41   20.06
   2  -2   0  484.25   50.33
  -2   2   0  508.04   25.40
  -2   2   0  492.07   23.15
  -2   2   0  537.35   23.20
  -2   2   0  489.63   50.12
  -2   2   0  505.23   23.24
  -2   2   0  503.28   19.98
   1  -2   0   16.30    1.22
   1  -2   0   13.58    1.38
   1  -2   0   13.63    1.15
   1  -2   0   15.83    1.53
   1  -2   0   16.05    3.31
  -1   2   0   13.83    1.12
  -1   2   0   15.20    1.46
  -1   2   0   14.60    1.32
  -1   2   0   16.33    3.28
   0  -2   0  176.16   19.53
   0  -2   0  187.98    7.73
   0  -2   0  191.71    8.38
   0  -2   0  206.47    9.04
   0  -2   0  194.03    9.67
   0   2   0  180.64   19.59
   0   2   0  190.98    7.74
   0   2   0  203.78    9.12
  -1  -2   0   38.84    1.95
  -1  -2   0   30.45    2.41
  -1  -2   0   30.95    1.71
  -1  -2   0   31.92    4.71
  -1  -2   0   28.00    1.74
   1   2   0   26.82    2.34
   1   2   0   30.31    1.77
   1   2   0   29.79    4.87
   1   2   0   28.03    1.48
   1   2   0   37.02    1.99
  -2  -2   0    1.97    0.52
  -2  -2   0    2.38    0.87
  -2  -2   0    2.65    0.47
  -2  -2   0    2.84    1.24
   2   2   0    2.84    1.34
   2   2   0    2.47    0.93
  -3  -2   0   39.05    2.34
  -3  -2   0   42.73    2.48
  -3  -2   0   28.62    5.79
  -3  -2   0   45.01    5.69
   3   2   0   38.89    5.31
   3   2   0   41.55    3.29
   3   2   0   46.35    6.00
  -4  -2   0   64.24    3.81
  -4  -2   0   67.62    3.44
  -4  -2   0   66.58    7.99
   4   2   0   60.84    7.74
   4   2   0   64.15    8.20
  -5  -2   0    7.15    1.26
  -5  -2   0    7.90    1.07
  -5  -2   0    6.97    2.41
   5   2   0    5.12    2.59
   5   2   0    6.51    2.25
  -6  -2   0   18.93    1.71
  -6  -2   0   20.93    2.00
  -6  -2   0   16.36    4.12
   6   2   0   15.18    3.76
   6   2   0   18.05    1.73
   6   2   0   20.30    2.37
  -7  -2   0   17.44    2.23
  -7  -2   0   14.55    1.65
  -7  -2   0   13.57    4.31
   7   2   0   15.70    2.33
   7   2   0   14.26    1.89
  -8  -2   0   11.92    2.11
  -8  -2   0   11.09    4.61
  -8  -2   0   13.91    1.70
   8   2   0   11.75    1.94
   8   2   0   10.62    2.09
  -9  -2   0   29.01    7.27
  -9  -2   0   24.88    2.41
  -9  -2   0   23.01    3.10
   9   2   0   20.27    2.70
   9   2   0   27.74    3.56
 -10  -2   0   16.34    6.72
 -10  -2   0   14.96    2.02
 -10  -2   0    9.86    2.45
  10   2   0   13.11    1.76
  10   2   0   14.70    2.83
  10   2   0   15.19    2.42
 -11  -2   0    1.89    1.98
 -11  -2   0    1.99    3.68
 -11  -2   0    4.31    1.45
  11   2   0    4.42    1.98
  11   2   0    4.58    1.19
  11   2   0    6.46    1.80
 -12  -2   0    1.84    1.96
 -12  -2   0    8.70    4.29
  12   2   0    2.29    1.51
  15   2   0    2.37    1.97
  15   2   0    4.81    3.54
  16   2   0    9.23    4.79
  16   2   0    9.16    3.05
  14  -3   0    3.18    2.18
  13  -3   0    3.79    2.45
  12  -3   0    0.86    2.08
  10  -3   0   13.99    2.01
  10  -3   0    5.77    2.35
  10  -3   0   12.26    2.80
 -10   3   0   33.81    8.33
   9  -3   0    5.36    1.63
   9  -3   0    4.18    2.35
   9  -3   0    5.38    2.42
  -9   3   0    2.08    4.34
   8  -3   0   16.73    3.02
   8  -3   0   21.71    2.22
   8  -3   0   15.78    3.26
  -8   3   0   26.44    8.58
   7  -3   0    6.92    2.18
   7  -3   0    4.53    1.35
   7  -3   0    8.52    2.26
  -7   3   0    3.77    5.36
   6  -3   0   59.31    4.74
   6  -3   0   55.21    4.24
   6  -3   0   57.02    3.27
  -6   3   0   59.62    4.54
  -6   3   0   64.13    9.96
   5  -3   0   21.96    2.66
   5  -3   0   16.59    2.53
   5  -3   0   16.46    1.67
   5  -3   0   17.32    1.63
  -5   3   0   15.71    2.37
  -5   3   0   17.49    5.35
   4  -3   0   21.81    2.56
   4  -3   0   24.76    1.79
   4  -3   0   22.56    2.72
   4  -3   0   24.50    1.81
  -4   3   0   25.02    2.27
  -4   3   0   24.10    5.40
   3  -3   0    3.29    1.30
   3  -3   0    4.92    4.07
   3  -3   0    3.94    1.18
   3  -3   0    3.26    0.85
   3  -3   0    4.71    0.92
  -3   3   0    2.61    0.61
  -3   3   0    2.89    0.98
  -3   3   0    2.46    0.69
  -3   3   0    1.18    3.09
   2  -3   0    2.83    4.17
   2  -3   0    3.05    1.24
   2  -3   0    1.74    0.79
   2  -3   0    1.10    0.77
   2  -3   0    0.50    0.87
  -2   3   0    0.16    0.66
  -2   3   0    0.77    3.43
  -2   3   0    2.07    1.02
  -2   3   0    1.87    0.94
   1  -3   0  964.41   40.30
   1  -3   0  913.12   92.05
   1  -3   0 1000.00   43.10
   1  -3   0  946.05   46.63
   1  -3   0  924.51   36.97
  -1   3   0  963.02   43.21
  -1   3   0  951.46   36.98
  -1   3   0  878.08   91.88
  -1   3   0  928.38   42.42
   0  -3   0  133.49    6.07
   0  -3   0  116.12    5.17
   0  -3   0  110.04    6.43
   0  -3   0  124.20   15.13
   0  -3   0  121.33    5.51
   0   3   0  124.07    5.25
   0   3   0  124.46    6.21
   0   3   0  104.73   14.89
  -1  -3   0  189.72   12.39
  -1  -3   0  203.74    9.17
  -1  -3   0  217.61   10.35
  -1  -3   0  203.38    8.47
  -1  -3   0  202.18   21.56
  -1  -3   0  217.91    9.75
   1   3   0  196.78   21.66
   1   3   0  188.19   12.35
   1   3   0  206.55    8.35
   1   3   0  222.43    9.93
  -2  -3   0  146.25    9.42
  -2  -3   0  153.78   16.13
  -2  -3   0  155.89    7.00
  -2  -3   0  149.54    7.60
   2   3   0  151.56    6.21
   2   3   0  142.48    9.40
   2   3   0  159.43   16.42
  -3  -3   0    2.85    1.71
  -3  -3   0    2.71    0.80
  -3  -3   0    2.98    0.63
   3   3   0    1.33    1.60
   3   3   0    5.82    2.34
  -4  -3   0   47.73    2.99
  -4  -3   0   50.49    2.92
  -4  -3   0   49.92    6.74
   4   3   0   53.10    6.65
   4   3   0   44.49    3.99
   4   3   0   56.81    7.15
  -5  -3   0    1.53    1.90
  -5  -3   0    1.42    0.74
  -5  -3   0    1.72    0.77
   5   3   0    0.15    1.21
   5   3   0    1.95    2.05
   5   3   0    1.06    1.38
  -6  -3   0   17.24    2.00
  -6  -3   0   17.08    4.19
  -6  -3   0   18.33    1.80
   6   3   0   17.54    4.25
   6   3   0   15.08    3.57
   6   3   0   19.36    3.18
  -7  -3   0   -0.37    0.74
  -7  -3   0    0.74    0.92
  -7  -3   0   -0.66    2.23
   7   3   0    0.99    2.99
   7   3   0   -0.21    1.42
  -8  -3   0    8.43    1.52
  -8  -3   0    9.19    1.87
  -8  -3   0   10.05    4.54
   8   3   0    9.70    1.71
   8   3   0    9.44    2.88
   8   3   0    9.21    1.91
   8   3   0    8.93    4.36
  -9  -3   0    0.90    1.39
  -9  -3   0    0.31    1.08
  -9  -3   0   -0.77    4.06
   9   3   0   -0.45    2.00
   9   3   0    2.64    4.28
   9   3   0   -1.25    0.98
   9   3   0   -2.20    0.85
 -10  -3   0   20.24    2.41
 -10  -3   0   20.90    3.09
 -10  -3   0   25.93    7.59
  10   3   0   21.97    2.80
  10   3   0   19.68    3.25
  10   3   0   12.79    6.06
  10   3   0   19.37    4.61
 -11  -3   0    1.59    1.86
 -11  -3   0    1.42    3.61
 -11  -3   0    0.85    1.36
  11   3   0    5.71    1.35
  11   3   0    3.87    1.95
  11   3   0    2.13    2.58
  11   3   0    2.88    4.68
  11   3   0    3.36    1.58
 -12  -3   0    5.41    2.15
 -12  -3   0    9.31    1.87
 -12  -3   0    9.85    4.08
  12   3   0    5.58    3.14
  12   3   0    5.40    2.06
  12   3   0    4.57    1.31
  12   3   0    7.58    1.98
  12   3   0    6.07    4.78
  13   3   0   67.28   10.45
  13   3   0   20.60    5.46
  15   3   0    9.19    4.05
  15   3   0    9.45    2.76
  16   3   0    4.01    2.35
  16   3   0    4.29    3.78
  14  -4   0    6.25    2.81
  13  -4   0    2.98    2.52
  12  -4   0    5.96    2.67
   9  -4   0   13.66    3.11
   9  -4   0   13.15    2.20
   9  -4   0   12.32    3.00
  -9   4   0   25.65    8.73
   8  -4   0    8.66    2.71
   8  -4   0    5.93    1.77
   8  -4   0    9.61    2.91
  -8   4   0    5.14    4.70
   7  -4   0    0.86    1.97
   7  -4   0   -1.59    1.22
   7  -4   0   -2.12    1.37
  -7   4   0   -4.29    5.43
   6  -4   0   23.70    2.31
   6  -4   0   24.05    2.33
   6  -4   0   24.31    3.44
   6  -4   0   21.23    3.14
  -6   4   0   29.77    8.23
   5  -4   0    3.16    1.16
   5  -4   0    6.82    1.92
   5  -4   0    3.08    1.75
   5  -4   0    2.57    1.15
  -5   4   0    3.76    3.99
   4  -4   0   22.18    2.10
   4  -4   0   22.50    2.88
   4  -4   0   22.98    2.79
   4  -4   0   22.38    2.00
  -4   4   0   27.88    6.32
  -4   4   0   22.11    2.49
   3  -4   0   19.68    1.78
   3  -4   0   20.01    2.45
   3  -4   0   17.08    2.31
   3  -4   0   17.01    1.69
  -3   4   0   15.82    1.65
  -3   4   0   20.87    2.25
  -3   4   0   15.82    4.78
   2  -4   0  179.17    7.49
   2  -4   0  166.73   20.02
   2  -4   0  179.10    8.60
   2  -4   0  179.00    9.59
   2  -4   0  174.30    7.62
  -2   4   0  161.69   19.54
  -2   4   0  169.22    8.62
  -2   4   0  171.81    7.42
  -2   4   0  172.56    8.77
   1  -4   0   21.93    2.19
   1  -4   0   22.48    5.16
   1  -4   0   25.15    1.98
   1  -4   0   24.31    1.50
   1  -4   0   22.79    1.83
  -1   4   0   26.44    2.44
  -1   4   0   22.18    1.78
  -1   4   0   23.18    6.05
  -1   4   0   24.49    2.24
   0  -4   0   87.38    5.42
   0  -4   0  103.49    5.13
   0  -4   0   93.98    4.59
   0  -4   0  109.80   13.41
   0  -4   0   90.72    4.39
   0   4   0  103.02    5.43
   0   4   0   93.96   13.79
   0   4   0   96.44    4.46
  -1  -4   0   14.25    3.97
  -1  -4   0   13.91    1.53
  -1  -4   0   15.46    1.65
  -1  -4   0   13.03    1.31
  -1  -4   0   13.44    1.23
   1   4   0   15.02    5.52
   1   4   0   16.65    2.02
   1   4   0   13.34    1.32
  -2  -4   0  747.99   74.34
  -2  -4   0  722.35   37.40
  -2  -4   0  773.40   33.01
   2   4   0  763.38   30.60
   2   4   0  734.60   74.46
   2   4   0  869.03   35.17
   2   4   0  721.26   44.40
  -3  -4   0  153.45    7.97
  -3  -4   0  164.70    7.44
  -3  -4   0  154.66   16.76
   3   4   0  157.85    9.94
   3   4   0  153.36   17.18
  -4  -4   0   80.79    9.49
  -4  -4   0   75.47    4.33
  -4  -4   0   80.96    4.23
   4   4   0   86.08   10.10
   4   4   0   73.32    5.67
  -5  -4   0    1.15    0.76
  -5  -4   0    1.27    0.67
  -5  -4   0    1.53    2.60
   5   4   0    0.39    1.96
   5   4   0    0.34    1.32
   5   4   0    3.15    2.51
  -6  -4   0    2.26    0.94
  -6  -4   0    2.55    0.95
   6   4   0    1.40    1.63
   6   4   0    1.01    2.65
   6   4   0    2.56    1.68
  -7  -4   0   -0.93    0.76
  -7  -4   0    0.24    0.89
   7   4   0   -0.35    1.40
   7   4   0   -1.67    2.85
  -8  -4   0   42.00    3.32
  -8  -4   0   41.75    7.94
  -8  -4   0   40.33    3.10
   8   4   0   47.49    8.54
   8   4   0   39.41    3.48
   8   4   0   43.76    4.78
  -9  -4   0    2.09    1.45
  -9  -4   0    0.14    1.13
  -9  -4   0    5.05    4.69
   9   4   0    3.84    2.57
   9   4   0    4.45    1.36
   9   4   0    2.64    1.39
   9   4   0    1.98    4.26
 -10  -4   0   12.08    2.05
 -10  -4   0   11.58    2.45
 -10  -4   0   23.76    7.20
  10   4   0   13.68    3.98
  10   4   0   12.58    5.79
  10   4   0   15.42    2.74
  10   4   0   12.54    2.12
 -11  -4   0   35.79    3.64
 -11  -4   0   34.46    3.10
 -11  -4   0   40.86    9.67
  11   4   0   35.35    2.87
  11   4   0   33.21    4.26
  11   4   0   38.35    3.37
  11   4   0   20.69    6.84
  11   4   0   32.52    5.89
 -12  -4   0   54.05    4.82
 -12  -4   0   54.30    4.05
  12   4   0   55.06    3.92
  12   4   0   62.53    4.57
  12   4   0   63.27    7.06
 -13  -4   0    3.67    1.66
 -13  -4   0    0.03    1.81
  13   4   0    3.45    3.14
  13   4   0    0.56    0.96
  13   4   0    0.78    1.58
  13   4   0   10.82    4.95
  13   4   0    3.03    1.50
 -15  -4   0    8.65    3.31
  15   4   0   14.80    4.83
  15   4   0   11.64    2.85
  16   4   0    8.59    2.58
  16   4   0    9.20    4.18
  13  -5   0    7.40    2.94
  12  -5   0    1.82    2.03
  11  -5   0   21.49    4.24
   9  -5   0    2.63    1.67
   9  -5   0    1.39    2.45
   9  -5   0    4.74    2.43
  -9   5   0   10.04    4.47
   8  -5   0   21.00    3.79
   8  -5   0   21.22    3.85
   8  -5   0   19.37    2.45
  -8   5   0   34.90   10.16
   7  -5   0    9.37    2.94
   7  -5   0    9.49    2.89
   7  -5   0    7.13    1.85
  -7   5   0    6.96    5.29
   6  -5   0   22.52    3.63
   6  -5   0   23.07    2.44
   6  -5   0   22.47    3.46
   6  -5   0   18.35    2.42
  -6   5   0   25.04    8.68
   5  -5   0   26.91    2.53
   5  -5   0   26.02    3.60
   5  -5   0   30.16    3.64
   5  -5   0   27.49    2.59
  -5   5   0   39.90    9.17
   4  -5   0   15.30    2.02
   4  -5   0   20.55    2.93
   4  -5   0   21.43    2.85
   4  -5   0   16.29    1.89
  -4   5   0   14.84    1.51
  -4   5   0   23.20    6.56
  -4   5   0   17.38    1.71
   3  -5   0   28.99    2.47
   3  -5   0   31.82    3.38
   3  -5   0   25.83    2.27
  -3   5   0   27.55    2.36
  -3   5   0   27.84    6.65
   2  -5   0   53.45    2.81
   2  -5   0   59.06    3.59
   2  -5   0   60.85    4.15
   2  -5   0   58.25    3.22
  -2   5   0   54.35    3.64
  -2   5   0   53.11   10.31
  -2   5   0   57.66    3.96
   1  -5   0   38.01    2.16
   1  -5   0   41.66    2.70
   1  -5   0   40.18    2.47
   1  -5   0   28.96    6.44
   1  -5   0   33.11    2.91
  -1   5   0   38.05    2.49
  -1   5   0   42.43    3.15
  -1   5   0   40.82    7.36
  -1   5   0   37.43    2.94
   0  -5   0   23.40    2.04
   0  -5   0   24.89    1.72
   0  -5   0   21.31    1.81
   0  -5   0   23.16    5.20
   0  -5   0   22.98    2.28
   0   5   0   25.48    1.99
   0   5   0   26.51    2.45
   0   5   0   24.33    5.87
  -1  -5   0  178.78    8.69
  -1  -5   0  171.19    8.07
  -1  -5   0  176.15   20.05
  -1  -5   0  171.88    9.18
  -1  -5   0  162.93    7.49
   1   5   0  191.49    9.03
   1   5   0  174.03    7.51
   1   5   0  168.74   20.27
  -2  -5   0    7.38    0.99
  -2  -5   0    4.70    3.96
  -2  -5   0    8.69    1.73
  -2  -5   0    5.95    1.21
  -2  -5   0    6.47    1.07
   2   5   0    7.71    1.92
   2   5   0    7.00    1.56
   2   5   0    7.10    4.64
   2   5   0    5.13    0.97
  -3  -5   0   70.12    3.82
  -3  -5   0   66.14    3.71
  -3  -5   0   72.30    9.70
   3   5   0   66.47    3.22
   3   5   0   65.30    5.05
   3   5   0   80.04   10.61
  -4  -5   0   -0.59    2.60
  -4  -5   0    0.85    0.72
  -4  -5   0    0.37    0.48
   4   5   0   -1.27    1.46
   4   5   0    2.23    3.47
  -5  -5   0   18.86    3.91
  -5  -5   0   21.13    2.11
  -5  -5   0   20.66    1.68
   5   5   0   26.25    3.30
   5   5   0   23.87    5.08
   5   5   0   18.44    3.98
  -6  -5   0   36.43    2.71
  -6  -5   0   44.81    2.96
   6   5   0   40.06    7.07
   6   5   0   40.77    4.17
  -7  -5   0    5.36    1.32
  -7  -5   0    4.55    1.23
   7   5   0    7.32    2.48
   7   5   0    2.87    3.88
  -8  -5   0   61.57    4.29
  -8  -5   0   60.62    4.11
   8   5   0   71.44   11.00
   8   5   0   61.99    5.98
  -9  -5   0   -0.25    1.14
  -9  -5   0    2.90    1.38
   9   5   0    3.09    2.68
   9   5   0    6.65    4.77
   9   5   0   -0.04    1.02
 -10  -5   0  105.85    7.05
 -10  -5   0  119.34    6.44
  10   5   0  106.50   15.95
  10   5   0  110.16    9.53
  10   5   0  112.25    6.62
 -11  -5   0    4.00    1.64
 -11  -5   0    4.60    1.84
  11   5   0    0.77    5.18
  11   5   0    4.32    1.91
  11   5   0    4.30    1.57
  11   5   0   11.22    3.76
 -12  -5   0   26.88    3.46
 -12  -5   0   20.44    2.81
  12   5   0   10.59    6.13
  12   5   0   18.18    2.40
  12   5   0   21.31    3.32
  12   5   0   21.92    2.94
  12   5   0   19.69    4.75
 -13  -5   0    7.11    2.42
 -13  -5   0    5.79    1.97
  13   5   0    9.68    1.99
  13   5   0    6.99    2.35
  13   5   0    4.60    1.52
  13   5   0    8.52    3.75
  13   5   0    7.95    4.98
 -14  -5   0    6.64    2.59
 -14  -5   0    9.17    2.35
  14   5   0    8.46    2.59
  14   5   0    8.48    4.03
  14   5   0    7.15    1.70
 -15  -5   0    9.02    3.15
  15   5   0   13.25    3.01
  15   5   0   22.14    5.21
  16   5   0    8.68    3.86
  13  -6   0    7.29    2.74
  12  -6   0    6.07    2.66
  11  -6   0    5.73    2.64
  10  -6   0    3.56    2.25
   8  -6   0   -5.77    2.30
   8  -6   0   -2.37    1.35
   8  -6   0    0.78    1.84
  -8   6   0    8.46    4.05
   7  -6   0   29.89    4.43
   7  -6   0   30.46    3.16
   7  -6   0   34.38    4.80
  -7   6   0   57.59   12.34
   6  -6   0   19.69    3.50
   6  -6   0   16.15    2.54
   6  -6   0   14.72    2.26
   6  -6   0   14.48    3.23
  -6   6   0   26.75    9.30
   5  -6   0   11.55    2.78
   5  -6   0   11.73    1.94
   5  -6   0   11.32    2.82
   5  -6   0    8.20    2.00
  -5   6   0    8.39    5.64
   4  -6   0    0.13    1.37
   4  -6   0    0.88    1.33
   4  -6   0    0.59    1.61
  -4   6   0   -0.86    4.13
  -4   6   0   -0.31    1.12
   3  -6   0   34.87    3.82
   3  -6   0   33.60    2.62
  -3   6   0   32.93    2.83
  -3   6   0   34.20    1.78
  -3   6   0   37.72    8.55
   2  -6   0  107.05    5.91
   2  -6   0  106.78    4.94
   2  -6   0   97.98    5.11
   2  -6   0  108.94    6.59
  -2   6   0  100.43    5.95
  -2   6   0  100.07   15.08
   1  -6   0    0.33    0.92
   1  -6   0    2.33    1.24
   1  -6   0    0.64    0.61
   1  -6   0   -0.39    1.11
  -1   6   0    1.32    1.41
  -1   6   0    0.26    1.33
  -1   6   0   -0.43    4.79
   0  -6   0  181.49    8.37
   0  -6   0  182.74    9.22
   0  -6   0  179.39    9.80
   0  -6   0  176.91    7.86
   0   6   0  171.62   21.46
   0   6   0  190.02    9.53
   0   6   0  178.23    7.97
  -1  -6   0   58.63    3.16
  -1  -6   0   57.92    3.36
  -1  -6   0   49.91    3.87
  -1  -6   0   64.12    3.80
   1   6   0   71.39    4.19
   1   6   0   60.15    3.38
   1   6   0   67.43   10.19
  -2  -6   0  109.51    4.98
  -2  -6   0  108.51    6.02
  -2  -6   0  113.65    5.87
  -2  -6   0  112.93    5.64
  -2  -6   0  107.48   14.50
   2   6   0  107.77   15.01
   2   6   0  108.59    6.28
   2   6   0  117.70    5.22
  -3  -6   0   24.43    6.37
  -3  -6   0   37.02    2.63
  -3  -6   0   37.72    2.38
   3   6   0   44.00    2.40
   3   6   0   39.49    3.09
   3   6   0   37.68    3.60
   3   6   0   38.70    2.30
   3   6   0   55.74    9.91
  -4  -6   0    4.38    0.77
  -4  -6   0    2.69    1.02
  -4  -6   0    3.11    2.63
   4   6   0    6.85    4.72
   4   6   0    5.22    2.06
   4   6   0    2.81    0.80
  -5  -6   0  156.94    8.02
  -5  -6   0  151.29    7.63
   5   6   0  143.69   17.94
   5   6   0  152.83   10.13
  -6  -6   0   10.95    1.69
  -6  -6   0    9.72    1.36
   6   6   0    8.92    4.88
   6   6   0   13.57    2.96
  -7  -6   0   58.37    3.80
  -7  -6   0   58.68    3.91
   7   6   0   52.00   10.75
   7   6   0   63.10    5.60
  -8  -6   0   29.99    3.15
  -8  -6   0   31.56    2.84
   8   6   0   41.37    5.37
   8   6   0   47.33    8.89
  -9  -6   0   15.87    2.41
  -9  -6   0   16.38    2.34
   9   6   0   15.81    4.04
   9   6   0   19.02    7.47
 -10  -6   0    0.89    1.43
 -10  -6   0   -1.70    1.35
  10   6   0    0.78    2.70
  10   6   0    0.36    1.23
  10   6   0   -0.72    5.22
 -11  -6   0    4.68    1.75
 -11  -6   0    6.10    1.84
  11   6   0   -0.42    5.55
  11   6   0    2.33    2.79
  11   6   0    2.90    1.64
  11   6   0    2.47    1.43
 -12  -6   0   28.35    3.29
 -12  -6   0   24.76    3.37
  12   6   0   22.62    2.75
  12   6   0   29.06    3.31
  12   6   0   29.86    3.95
  12   6   0   13.88    7.53
  12   6   0   30.26    5.66
 -13  -6   0   -1.05    1.51
 -13  -6   0    0.86    1.62
  13   6   0   -3.41    5.10
  13   6   0    5.40    3.11
  13   6   0   -0.47    1.09
  13   6   0    5.08    1.60
  13   6   0    2.48    1.61
 -14  -6   0    9.69    2.41
 -14  -6   0   10.14    2.77
  14   6   0   14.04    2.89
  14   6   0   11.30    2.08
  14   6   0   12.90    3.81
 -15  -6   0    5.01    2.84
  15   6   0   14.38    2.83
  15   6   0   19.51    4.51
  12  -7   0    7.47    3.05
  11  -7   0    4.88    2.55
  10  -7   0    5.62    2.41
   9  -7   0    7.04    2.81
   9  -7   0   10.27    2.34
   7  -7   0   17.12    3.54
   7  -7   0   17.22    2.50
   6  -7   0    0.44    1.68
   6  -7   0   -2.53    1.87
   6  -7   0    1.10    1.80
  -6   7   0    0.85    4.70
   5  -7   0   -1.15    1.64
   5  -7   0   -0.22    1.54
   5  -7   0    0.87    2.08
  -5   7   0    0.45    4.87
   4  -7   0   15.22    2.19
   4  -7   0   12.78    2.93
   4  -7   0   11.88    2.28
  -4   7   0   13.84    2.13
  -4   7   0   21.63    8.51
   3  -7   0   37.04    3.86
   3  -7   0   39.03    2.89
   3  -7   0   33.47    2.07
   3  -7   0   36.02    3.18
  -3   7   0   33.61    1.91
  -3   7   0   29.31    3.19
  -3   7   0   41.23   10.21
   2  -7   0   14.42    2.51
   2  -7   0   15.34    1.42
   2  -7   0   15.95    2.25
   2  -7   0   13.99    1.91
  -2   7   0   12.13    2.24
  -2   7   0   12.06    6.56
   1  -7   0   16.84    2.26
   1  -7   0   17.63    2.56
   1  -7   0   17.95    1.97
   1  -7   0   19.39    1.65
  -1   7   0   13.59    2.40
  -1   7   0   17.64    7.03
   0  -7   0   78.28    4.29
   0  -7   0   89.19    5.06
   0  -7   0   83.48    4.27
   0  -7   0   79.19    5.27
   0   7   0   84.54    5.34
   0   7   0   72.29   14.35
  -1  -7   0    0.93    0.90
  -1  -7   0    1.60    1.35
  -1  -7   0    2.68    1.43
  -1  -7   0    1.54    0.85
   1   7   0    0.79    1.03
   1   7   0   -3.91    5.73
   1   7   0    2.10    1.64
  -2  -7   0   23.40    2.29
  -2  -7   0   22.81    1.84
  -2  -7   0   22.53    2.04
  -2  -7   0   25.53    2.35
   2   7   0   28.57    7.57
   2   7   0   27.22    3.05
   2   7   0   27.39    2.26
  -3  -7   0   63.90    3.94
  -3  -7   0   78.01    4.17
   3   7   0   73.86   12.98
   3   7   0   69.70    3.70
   3   7   0   68.70    4.62
  -4  -7   0    6.54    0.94
  -4  -7   0    7.70    1.43
   4   7   0    6.74    2.31
   4   7   0    4.83    1.95
   4   7   0    5.33    1.09
   4   7   0    8.45    5.77
   4   7   0    4.70    1.05
  -5  -7   0   36.43    2.84
  -5  -7   0   35.45    2.30
   5   7   0   41.77    8.35
   5   7   0   30.43    2.05
   5   7   0   35.86    3.76
  -6  -7   0    0.35    0.64
  -6  -7   0    0.06    1.03
   6   7   0   -0.50    2.18
   6   7   0   -1.63    4.81
  -7  -7   0   39.29    2.84
  -7  -7   0   41.76    3.33
   7   7   0   37.57    4.64
   7   7   0   45.15    9.26
  -8  -7   0    0.87    1.33
  -8  -7   0   -0.47    0.92
   8   7   0   -1.48    2.50
   8   7   0    0.90    6.01
  -9  -7   0   13.10    2.04
  -9  -7   0    9.87    2.04
   9   7   0    9.04    3.78
   9   7   0   10.21    6.57
 -10  -7   0   16.17    2.54
 -10  -7   0   15.99    2.41
  10   7   0   13.81    7.18
  10   7   0   17.10    4.47
  10   7   0   16.45    2.61
 -11  -7   0   12.01    2.41
 -11  -7   0   15.43    2.54
  11   7   0   16.41    4.43
  11   7   0   16.01    2.73
  11   7   0    7.63    7.09
 -12  -7   0    6.22    2.02
 -12  -7   0   12.72    2.46
  12   7   0   10.89    2.15
  12   7   0   -0.46    6.51
  12   7   0   11.65    3.99
  12   7   0   13.90    2.62
 -13  -7   0    0.05    1.61
 -13  -7   0   -1.64    1.41
  13   7   0    2.62    1.41
  13   7   0    9.03    3.55
  13   7   0   -6.33    5.63
  13   7   0    0.71    1.57
  13   7   0    0.43    1.13
 -14  -7   0   15.61    3.16
 -14  -7   0   12.59    2.74
  14   7   0    9.43    2.12
 -15  -7   0    4.52    2.34
  15   7   0    6.68    1.80
  12  -8   0   15.81    3.67
  11  -8   0    8.32    2.95
  10  -8   0    6.65    2.91
   9  -8   0    5.33    2.50
   8  -8   0    2.23    2.17
   8  -8   0    1.58    1.80
   6  -8   0   -0.44    1.62
   6  -8   0   -1.24    1.72
   6  -8   0   -0.23    1.87
  -6   8   0    5.20    4.66
   5  -8   0   26.47    3.37
   5  -8   0   32.28    4.42
   5  -8   0   29.48    3.16
  -5   8   0   25.67    2.65
  -5   8   0   47.54   11.97
   4  -8   0    0.95    1.88
   4  -8   0    0.99    1.64
   4  -8   0    1.19    2.19
  -4   8   0    4.73    5.78
  -4   8   0    1.63    1.67
   3  -8   0   39.85    3.36
   3  -8   0   46.08    4.51
   3  -8   0   37.05    3.61
  -3   8   0   34.79    3.73
  -3   8   0   65.79   12.91
   2  -8   0   -1.76    1.52
   2  -8   0    0.75    0.85
   2  -8   0    2.47    1.46
   2  -8   0    0.73    1.84
  -2   8   0    1.85    6.48
  -2   8   0    3.17    1.96
   1  -8   0   40.46    3.46
   1  -8   0   41.54    3.95
   1  -8   0   36.99    2.62
   1  -8   0   40.90    3.05
  -1   8   0   39.78    3.77
  -1   8   0   48.29   11.17
   0  -8   0   42.40    3.53
   0  -8   0   46.22    2.97
   0  -8   0   41.65    3.96
   0  -8   0   43.11    3.07
   0  -8   0   47.20    3.14
   0   8   0   57.39   11.45
   0   8   0   56.93    4.29
  -1  -8   0    1.82    1.57
  -1  -8   0   -0.49    1.42
  -1  -8   0   -0.26    0.81
  -1  -8   0    1.09    0.99
   1   8   0    0.70    1.84
   1   8   0    4.82    6.81
   1   8   0    0.28    1.12
  -2  -8   0   84.83    4.19
  -2  -8   0   86.80    5.09
  -2  -8   0   78.82    4.65
  -2  -8   0   78.17    4.98
   2   8   0   86.07   15.70
   2   8   0   78.44    5.41
   2   8   0   88.99    4.63
  -3  -8   0    6.22    1.17
  -3  -8   0    7.09    1.41
   3   8   0    7.39    1.44
   3   8   0    8.68    6.54
   3   8   0    5.34    2.17
  -4  -8   0    2.78    1.18
  -4  -8   0    1.92    0.73
   4   8   0    1.49    1.05
   4   8   0    2.20    2.14
   4   8   0    1.41    1.82
   4   8   0    2.90    6.30
  -5  -8   0    9.38    1.19
  -5  -8   0   10.53    1.86
   5   8   0   10.04    1.44
   5   8   0    9.42    1.41
   5   8   0   18.16    3.29
   5   8   0    7.30    6.78
   5   8   0    9.41    2.41
  -6  -8   0    5.60    1.06
  -6  -8   0    5.93    1.59
   6   8   0    6.73    7.12
   6   8   0    4.71    2.84
   6   8   0    4.04    1.07
  -7  -8   0   10.25    1.48
  -7  -8   0    8.73    1.91
   7   8   0   13.90    3.67
   7   8   0   14.75    7.88
  -8  -8   0   -0.41    0.91
  -8  -8   0   -0.75    1.30
   8   8   0   -2.16    6.54
   8   8   0    0.17    3.00
  -9  -8   0   67.83    4.86
  -9  -8   0   71.78    4.68
   9   8   0   79.48   15.50
   9   8   0   63.42    6.94
 -10  -8   0   -1.58    1.01
 -10  -8   0    0.37    1.35
  10   8   0    5.76    3.34
  10   8   0   -8.57    5.88
 -11  -8   0   23.52    2.97
 -11  -8   0   21.80    3.07
  11   8   0   23.18    3.19
  11   8   0   28.47    5.12
  11   8   0   14.71    8.21
 -12  -8   0   -0.73    1.44
  12   8   0  -10.43    6.34
  12   8   0    4.18    3.31
 -13  -8   0    0.42    1.77
  13   8   0   -0.68    1.09
 -14  -8   0   28.76    3.73
  14   8   0   26.67    3.36
 -15  -8   0   -1.16    1.82
  15   8   0    1.14    1.30
 -16  -8   0   -1.54    2.14
  16   8   0    3.76    1.68
  11  -9   0    6.17    2.82
  10  -9   0   11.11    3.33
   9  -9   0    7.24    2.71
   8  -9   0   10.27    3.02
   7  -9   0    8.29    2.93
   7  -9   0    1.77    1.94
   6  -9   0    6.67    2.78
   5  -9   0   12.64    2.33
   5  -9   0    8.66    2.43
   5  -9   0   11.25    2.89
  -5   9   0    9.59    1.91
   4  -9   0   -0.87    1.60
   4  -9   0    0.87    1.98
   4  -9   0   -0.75    2.04
  -4   9   0   -1.87    1.58
  -4   9   0    2.18    5.52
   3  -9   0   10.67    2.56
   3  -9   0    9.60    2.11
   3  -9   0   11.21    3.05
  -3   9   0    9.25    2.47
  -3   9   0    2.42    6.63
   2  -9   0   -0.46    1.44
   2  -9   0   -0.52    0.89
   2  -9   0   -0.25    1.80
   2  -9   0   -0.47    2.11
  -2   9   0    1.11    2.05
  -2   9   0    0.14    0.64
  -2   9   0    1.52    6.58
   1  -9   0   25.57    3.53
   1  -9   0   22.94    2.22
   1  -9   0   20.84    2.47
   1  -9   0   24.93    3.15
  -1   9   0   37.96   11.66
  -1   9   0   23.44    3.47
   0  -9   0   11.65    1.71
   0  -9   0   10.21    1.78
   0  -9   0   11.53    1.80
   0  -9   0    9.09    2.52
   0  -9   0   13.79    2.46
   0   9   0   11.33    2.88
   0   9   0   11.40    8.04
  -1  -9   0   33.20    2.61
  -1  -9   0   37.18    3.58
  -1  -9   0   29.31    2.52
  -1  -9   0   31.29    3.36
   1   9   0   36.85    4.05
   1   9   0   18.99    9.39
  -2  -9   0   14.67    2.14
  -2  -9   0   13.53    1.89
  -2  -9   0   13.26    1.64
  -2  -9   0   14.70    2.45
   2   9   0   11.88    2.01
   2   9   0   15.87    8.69
   2   9   0   11.67    2.71
  -3  -9   0    5.02    1.44
  -3  -9   0    7.77    1.96
  -3  -9   0    2.47    1.21
  -3  -9   0    3.16    1.92
   3   9   0    3.26    1.44
   3   9   0    8.61    8.00
   3   9   0    2.71    2.37
  -4  -9   0   53.83    3.36
  -4  -9   0   54.56    3.86
   4   9   0   49.69    4.58
   4   9   0   70.38   13.07
   4   9   0   54.31    3.61
  -5  -9   0   -0.08    0.66
  -5  -9   0   -0.19    1.18
   5   9   0   -1.07    2.15
   5   9   0   -2.98    2.35
   5   9   0    1.15    1.17
   5   9   0    9.29    8.13
  -6  -9   0   15.16    1.50
  -6  -9   0   17.90    2.46
   6   9   0   15.22    1.80
   6   9   0   19.77    3.89
   6   9   0   12.94    8.23
  -7  -9   0   19.44    2.69
  -7  -9   0   19.49    1.80
   7   9   0   17.37    4.04
   7   9   0   20.43    9.90
  -8  -9   0    4.39    1.24
  -8  -9   0    2.87    1.66
   8   9   0    4.91    3.40
   8   9   0    3.21    8.73
  -9  -9   0    6.10    1.95
   9   9   0    9.48    7.94
   9   9   0   13.50    4.03
 -10  -9   0    0.37    1.53
  10   9   0    4.50    3.25
 -11  -9   0   -0.10    1.56
 -12  -9   0    7.70    2.21
  12   9   0  -12.28    7.09
 -13  -9   0    8.79    2.46
  13   9   0    8.85    2.05
 -14  -9   0    1.95    2.01
  14   9   0    5.31    1.82
 -15  -9   0    3.25    2.21
  15   9   0    1.94    1.50
 -16  -9   0    1.07    2.26
  16   9   0    6.70    2.09
  10 -10   0   14.09    3.53
   9 -10   0   10.27    2.83
   8 -10   0   10.21    3.03
   7 -10   0    0.83    1.90
   7 -10   0    1.86    2.30
   6 -10   0    5.80    2.68
   6 -10   0   17.08    3.58
   6 -10   0    8.76    2.43
   5 -10   0   11.55    3.18
   5 -10   0   11.15    2.38
   5 -10   0    7.09    2.54
  -5  10   0    8.73    1.97
   4 -10   0   -0.14    1.93
   4 -10   0    7.14    2.65
   4 -10   0    2.63    1.78
  -4  10   0   -1.37    1.58
  -4  10   0    8.36    5.40
   3 -10   0   11.82    2.33
   3 -10   0   14.48    2.87
   3 -10   0   19.15    3.61
  -3  10   0   34.92   10.81
  -3  10   0   10.81    2.61
   2 -10   0   -1.74    2.34
   2 -10   0   -0.87    1.44
   2 -10   0   -1.76    1.81
  -2  10   0    0.22    2.18
  -2  10   0    3.46    7.03
   1 -10   0   22.18    3.51
   1 -10   0   15.19    2.37
   1 -10   0   20.15    2.10
   1 -10   0   13.62    2.77
   1 -10   0   16.11    2.34
  -1  10   0   13.89    8.57
  -1  10   0   15.05    3.24
   0 -10   0    1.37    1.39
   0 -10   0    1.83    2.00
   0 -10   0    3.03    2.31
   0 -10   0    0.31    1.13
   0  10   0    2.97    2.50
   0  10   0    1.84    7.52
  -1 -10   0   16.20    2.84
  -1 -10   0   18.38    2.89
  -1 -10   0   17.72    2.24
   1  10   0    8.59    8.76
   1  10   0   22.60    3.65
  -2 -10   0   39.34    3.81
  -2 -10   0   32.81    2.92
  -2 -10   0   37.79    3.63
   2  10   0   35.20    4.33
   2  10   0   29.58   10.67
  -3 -10   0   30.33    3.04
  -3 -10   0   31.25    3.23
  -3 -10   0   29.72    2.87
   3  10   0   22.90   10.07
   3  10   0   31.17    3.95
   3  10   0   28.41    2.98
  -4 -10   0   44.08    3.16
  -4 -10   0   47.00    3.63
   4  10   0   63.30   14.13
   4  10   0   45.36    4.88
  -5 -10   0    2.06    1.46
  -5 -10   0    0.95    0.80
   5  10   0    3.41    8.41
  -6 -10   0   29.07    3.25
   6  10   0   31.45    4.57
   6  10   0   24.59   10.07
  -7 -10   0    3.25    1.70
   7  10   0    1.34    8.23
   7  10   0    2.91    3.29
  -8 -10   0    3.93    1.78
   8  10   0   -2.00    7.99
   8  10   0    1.56    3.41
  -9 -10   0   56.07    4.54
   9  10   0   59.78   14.45
 -10 -10   0   -0.12    1.52
  10  10   0  -11.49    7.18
 -11 -10   0   11.93    2.51
  11  10   0   -4.91    8.63
 -12 -10   0    1.15    1.79
 -13 -10   0    8.95    2.53
  13  10   0    4.11    1.74
 -14 -10   0    1.11    1.98
  14  10   0    2.24    1.49
 -15 -10   0    1.85    2.33
  15  10   0    3.24    1.80
 -16 -10   0    1.51    2.34
  16  10   0    5.30    1.88
   9 -11   0   16.39    3.84
   8 -11   0   11.40    3.24
   7 -11   0   10.85    3.19
   6 -11   0    8.32    2.91
   6 -11   0    7.46    2.38
   6 -11   0   13.49    3.49
   5 -11   0   11.15    3.32
   5 -11   0    4.65    2.07
   5 -11   0    5.40    2.56
  -5  11   0    2.89    1.76
   4 -11   0    0.01    2.08
   4 -11   0    1.35    2.43
   4 -11   0   -0.83    1.62
  -4  11   0   -1.34    1.67
   3 -11   0    5.34    2.34
   3 -11   0    5.44    1.96
   3 -11   0    8.44    2.82
  -3  11   0    5.15    2.26
   2 -11   0    0.76    1.94
   2 -11   0    3.41    2.47
   2 -11   0    1.70    1.64
  -2  11   0   17.02    8.70
  -2  11   0   -0.17    2.16
   1 -11   0    8.65    2.98
   1 -11   0   11.21    2.69
  -1  11   0    8.92    2.93
  -1  11   0   27.53   11.08
   0 -11   0    1.02    1.26
   0 -11   0    0.21    2.05
   0 -11   0   -0.12    2.45
   0  11   0    0.55    2.53
   0  11   0    5.09    7.43
  -1 -11   0   19.04    3.27
  -1 -11   0   29.38    2.90
  -1 -11   0   26.37    3.54
   1  11   0   25.67    4.13
   1  11   0   36.52   13.70
  -2 -11   0    1.03    1.87
  -2 -11   0    1.70    2.24
  -2 -11   0   -1.51    1.24
   2  11   0    2.43    2.79
   2  11   0    5.57    9.48
  -3 -11   0   25.64    2.89
  -3 -11   0   24.16    3.17
   3  11   0   17.69   10.38
   3  11   0   22.23    3.92
  -4 -11   0    7.40    1.88
   4  11   0   -4.88    8.99
   4  11   0    7.77    3.08
  -5 -11   0    3.52    1.67
   5  11   0    4.09    9.09
  -6 -11   0    9.88    2.18
   6  11   0   10.02    9.48
  -7 -11   0    1.69    1.59
   7  11   0   -2.85    8.63
  -8 -11   0   58.66    4.64
  -9 -11   0    2.41    1.84
   9  11   0   -3.33    8.43
 -10 -11   0   11.61    2.56
  10  11   0   -0.81    8.99
 -11 -11   0    6.85    2.18
  11  11   0  -12.84    8.50
 -12 -11   0    5.97    2.31
 -13 -11   0    4.40    2.16
  13  11   0    5.59    1.88
 -14 -11   0    1.25    2.08
  14  11   0    2.85    1.69
 -15 -11   0    6.92    2.83
  15  11   0    7.47    2.15
   8 -12   0   10.78    3.41
   7 -12   0   10.41    3.41
   6 -12   0    3.67    2.76
   6 -12   0   13.27    3.53
   5 -12   0    1.22    2.37
   5 -12   0   11.78    3.34
  -5  12   0    3.17    1.89
   4 -12   0    3.33    2.41
   4 -12   0    7.45    3.13
  -4  12   0    3.16    2.17
   3 -12   0    7.85    3.03
   3 -12   0    1.33    2.16
  -3  12   0    3.03    2.18
   2 -12   0    1.92    2.19
   2 -12   0    2.15    2.58
  -2  12   0   16.78    6.35
  -2  12   0    0.73    2.26
   1 -12   0    4.07    2.27
   1 -12   0    5.45    2.68
  -1  12   0    3.66    2.59
   0 -12   0   17.90    3.17
   0 -12   0   24.05    3.69
   0 -12   0   23.49    2.63
   0  12   0   24.99    3.98
   0  12   0   25.03    2.50
  -1 -12   0    0.72    2.10
  -1 -12   0    1.70    1.34
   1  12   0   -1.61    2.42
   1  12   0   10.89    7.52
  -2 -12   0    1.06    1.35
  -2 -12   0   -1.55    2.05
   2  12   0    9.10    8.19
   2  12   0   -0.02    2.62
  -3 -12   0   10.17    2.08
  -3 -12   0   11.26    2.63
   3  12   0   12.01    3.35
   3  12   0   10.40    9.14
  -4 -12   0    8.30    2.03
   4  12   0    8.92    8.96
   4  12   0    7.02    3.11
  -5 -12   0   10.15    2.23
   5  12   0    6.20    9.28
  -6 -12   0    7.71    2.06
   6  12   0   -1.10    8.62
  -7 -12   0   19.87    2.95
   7  12   0   13.40    9.87
  -8 -12   0   11.40    2.54
   8  12   0    0.80    9.52
  -9 -12   0    5.14    2.06
   9  12   0  -14.94    9.03
 -10 -12   0    2.21    1.86
  10  12   0  -11.58    9.21
 -11 -12   0   -1.69    1.46
 -12 -12   0    3.55    2.12
 -13 -12   0    3.55    2.20
  13  12   0    4.99    1.85
 -14 -12   0   10.51    3.05
  14  12   0    6.99    2.23
 -15 -12   0    0.94    2.34
  15  12   0    1.76    1.67
   7 -13   0    9.82    3.56
   6 -13   0   13.26    3.91
   6 -13   0    1.78    2.75
   5 -13   0   -0.62    2.41
   5 -13   0    5.76    3.13
  -5  13   0   -0.28    1.78
   4 -13   0    2.75    2.53
   4 -13   0   11.26    3.40
  -4  13   0    3.62    2.23
   3 -13   0    1.36    2.41
  -3  13   0    2.15    2.30
   2 -13   0   11.00    3.00
  -2  13   0    9.56    2.94
   1 -13   0    3.18    2.43
  -1  13   0   -0.95    2.40
   0 -13   0   14.11    3.04
   0  13   0    9.79    3.28
  -1 -13   0    2.32    2.37
  -1 -13   0    5.51    1.78
   1  13   0    8.91    1.75
   1  13   0    5.43    2.91
   1  13   0   36.42   11.44
  -2 -13   0    4.52    2.47
  -2 -13   0    5.23    1.79
   2  13   0   18.14    8.36
   2  13   0    7.12    3.24
  -3 -13   0   17.36    2.57
   3  13   0   17.80    9.10
   3  13   0   15.81    3.82
  -4 -13   0   -0.34    1.43
   4  13   0    7.85    9.16
   4  13   0   -0.09    2.83
  -5 -13   0   18.67    2.88
   5  13   0   20.88   10.11
  -6 -13   0    0.83    1.59
   6  13   0   -1.68    9.26
  -7 -13   0   26.82    3.55
   7  13   0   21.84   11.13
  -8 -13   0   12.34    2.68
   8  13   0    7.23   10.63
  -9 -13   0    3.68    1.85
   9  13   0  -13.01    9.90
 -10 -13   0    0.48    1.85
 -11 -13   0    0.44    1.83
 -12 -13   0    3.22    2.26
  12  13   0    8.30    2.25
 -13 -13   0   -0.15    1.98
  13  13   0    1.77    1.52
 -14 -13   0    2.68    2.47
  14  13   0    1.02    1.67
   5 -14   0    0.08    2.71
  -5  14   0    0.32    1.96
   4 -14   0   -0.20    2.51
  -4  14   0   -1.03    1.98
   3 -14   0    1.40    2.50
  -3  14   0    2.73    2.32
   2 -14   0    2.55    2.56
  -2  14   0   -0.69    2.36
   1 -14   0   -1.22    2.26
  -1  14   0   -0.44    2.49
   0 -14   0    9.18    2.91
   0  14   0    9.78    3.41
  -1 -14   0   -2.31    2.16
   1  14   0   -1.21    2.61
  -2 -14   0   17.77    2.76
  -2 -14   0   11.32    3.05
   2  14   0   12.37    3.75
   2  14   0   22.30    2.66
  -3 -14   0    2.33    1.65
   3  14   0   14.77    8.77
   3  14   0    2.42    3.13
   3  14   0    1.75    1.31
  -4 -14   0    4.30    1.88
   4  14   0    8.45    9.08
  -5 -14   0   15.16    2.74
   5  14   0    7.10    9.55
  -6 -14   0    0.08    1.68
   6  14   0   -0.60    9.11
  -7 -14   0   13.42    2.73
   7  14   0    4.86   10.00
  -8 -14   0    7.16    2.33
   8  14   0    0.49   10.52
  -9 -14   0    3.80    2.20
   9  14   0   -9.18   10.40
 -10 -14   0    2.53    2.00
 -11 -14   0   -0.13    1.88
  11  14   0    0.65    1.37
 -12 -14   0    3.26    2.24
  12  14   0    3.97    1.90
 -13 -14   0    1.32    2.11
  13  14   0   -0.75    1.40
   4 -15   0    3.93    3.08
  -4  15   0    0.40    2.17
   3 -15   0    0.55    2.77
  -3  15   0    0.64    2.34
   2 -15   0    2.34    2.77
  -2  15   0    0.70    2.53
   1 -15   0    1.12    2.54
  -1  15   0   -1.40    2.53
   0 -15   0    2.27    2.53
   0  15   0   -0.62    2.65
  -1 -15   0   -1.31    2.36
   1  15   0    0.65    2.92
  -2 -15   0    5.03    2.73
   2  15   0    0.90    2.93
  -3 -15   0    1.47    1.68
   3  15   0    1.56    1.30
   3  15   0    2.12    3.18
  -4 -15   0    4.48    1.97
   4  15   0    3.31    1.61
  -5 -15   0    1.63    1.72
   5  15   0    2.42    1.52
  -6 -15   0    3.25    2.00
  -7 -15   0    5.42    2.26
  -8 -15   0   -1.52    1.69
  -9 -15   0    4.61    2.33
   9  15   0    5.73    2.08
 -10 -15   0    0.72    2.05
  10  15   0    5.91    2.08
 -11 -15   0    0.60    2.22
  11  15   0    3.65    1.88
 -12 -15   0    4.31    2.52
  12  15   0    2.21    1.83
   2 -16   0    1.73    3.03
  -2  16   0    1.63    2.69
   1 -16   0   -0.92    2.60
  -1  16   0   -1.09    2.74
   0 -16   0    1.76    2.75
   0  16   0    2.58    3.18
  -1 -16   0    1.93    2.85
   1  16   0    1.26    3.09
  -2 -16   0    6.05    3.00
   2  16   0    3.70    3.44
   3  16   0   -3.42    2.78
  -4 -16   0    0.44    1.85
   4  16   0    3.76    1.71
  -5 -16   0   -0.51    1.81
   5  16   0    3.90    1.72
  -6 -16   0    1.11    1.92
   6  16   0    2.90    1.73
  -7 -16   0    6.03    2.55
   7  16   0   11.50    2.50
  -8 -16   0    1.21    2.02
   8  16   0    3.24    1.77
  -9 -16   0   12.21    3.09
   9  16   0   10.12    2.58
 -10 -16   0   -0.29    2.20
  10  16   0    2.43    1.72
 -11 -16   0    5.58    2.88
  11  16   0    8.10    2.41
   0  17   0    1.51    3.13
  -1 -17   0    1.56    3.02
   1  17   0   -0.08    2.99
  -2 -17   0    3.04    3.08
   2  17   0   -1.61    3.16
   3  17   0    0.10    3.37
  -5 -17   0    3.73    2.28
   5  17   0    4.60    1.86
  -6 -17   0    5.56    2.48
   6  17   0    7.04    2.19
  -7 -17   0    3.77    2.36
   7  17   0    3.19    1.88
  -8 -17   0    2.28    2.37
   8  17   0    3.52    1.97
  -9 -17   0    9.21    2.81
   9  17   0    7.49    2.40
   8  17  -1    7.57    2.22
  -8 -17   1    4.07    2.61
   7  17  -1    3.75    1.83
  -7 -17   1    0.70    2.08
   6  17  -1    6.66    2.12
  -6 -17   1    1.28    2.29
   5  17  -1    0.64    1.48
  -5 -17   1   -0.74    1.96
   3  17  -1   -3.03    3.29
   2  17  -1    9.41    4.18
   1  17  -1    0.02    3.37
  -1 -17   1    3.76    3.03
  10  16  -1    1.51    1.64
 -10 -16   1   -2.74    1.99
   9  16  -1    8.52    2.45
  -9 -16   1    5.14    2.61
   8  16  -1   -0.15    1.43
  -8 -16   1    0.81    2.06
   7  16  -1    0.92    1.67
  -7 -16   1    3.68    2.28
   6  16  -1    2.91    1.71
  -6 -16   1    1.68    2.05
   5  16  -1    2.31    1.59
  -5 -16   1    3.64    2.06
   4  16  -1    6.82    1.92
  -4 -16   1    8.82    2.48
   3  16  -1   -0.77    3.16
   2  16  -1   -2.06    2.89
  -2 -16   1    2.51    2.72
   1  16  -1   -0.22    3.11
  -1 -16   1    3.29    2.92
   0  16  -1   -1.97    2.80
   0 -16   1    2.01    2.78
  -1  16  -1   -0.19    2.99
   1 -16   1    2.78    2.81
  -2  16  -1    1.25    2.85
   2 -16   1    2.77    3.00
  12  15  -1    1.36    1.59
 -12 -15   1   -0.22    2.14
  11  15  -1    4.85    2.01
 -11 -15   1    1.59    2.42
  10  15  -1    2.91    1.84
 -10 -15   1    6.74    2.63
   9  15  -1    4.33    1.94
  -9 -15   1    3.97    2.41
   8  15  -1    1.23    1.42
  -8 -15   1    0.71    1.82
   7  15  -1    0.88    1.45
  -7 -15   1    0.88    1.90
   6  15  -1    2.11    1.55
  -6 -15   1    1.62    2.03
   5  15  -1    5.19    1.83
  -5 -15   1    2.32    1.95
   4  15  -1    1.75    1.44
  -4 -15   1    2.33    1.83
   3  15  -1   -2.40    2.82
   3  15  -1    1.41    1.28
  -3 -15   1   -0.35    1.65
   2  15  -1    4.27    3.45
  -2 -15   1    2.31    2.50
   1  15  -1    3.48    3.08
  -1 -15   1   -1.00    2.42
   0  15  -1    1.75    2.98
   0 -15   1    3.00    2.58
  -1  15  -1    0.96    2.87
   1 -15   1   -0.63    2.32
  -2  15  -1    4.22    2.84
   2 -15   1    2.24    2.71
  -3  15  -1   -2.67    2.22
   3 -15   1    0.68    2.67
  -4  15  -1   -0.37    2.28
   4 -15   1    0.83    2.81
  13  14  -1    0.96    1.61
 -13 -14   1    4.92    2.52
  12  14  -1    3.37    2.00
 -12 -14   1    5.26    2.45
  11  14  -1    2.51    1.71
 -11 -14   1    0.51    1.94
  10  14  -1    2.91    1.55
 -10 -14   1    2.89    2.14
   9  14  -1    2.64    1.56
  -9 -14   1    1.02    1.95
   8  14  -1    0.72    1.31
   8  14  -1  -10.07   10.03
  -8 -14   1    3.59    2.00
   7  14  -1   -0.79    1.22
   7  14  -1  -10.12    9.68
  -7 -14   1    2.91    2.01
   6  14  -1   -5.32    9.76
   6  14  -1    0.13    1.34
  -6 -14   1   20.91    3.37
   5  14  -1    8.72    9.93
   5  14  -1   15.88    2.54
  -5 -14   1   12.44    2.60
   4  14  -1    5.80    9.52
   4  14  -1    1.50    1.35
  -4 -14   1    1.70    1.73
   3  14  -1   -1.57    2.93
   3  14  -1    2.99    1.51
  -3 -14   1    5.10    1.96
   2  14  -1    7.80    3.62
  -2 -14   1   11.09    2.96
  -2 -14   1   15.79    2.59
   1  14  -1   -3.01    2.66
  -1 -14   1    0.18    2.26
   0  14  -1   16.52    3.95
   0 -14   1   13.75    3.21
  -1  14  -1   -1.00    2.57
   1 -14   1   -1.28    2.16
  -2  14  -1    0.79    2.56
   2 -14   1    2.29    2.58
  -3  14  -1    0.61    2.37
   3 -14   1    3.01    2.54
  -4  14  -1   -1.04    2.08
   4 -14   1    1.63    2.64
  -5  14  -1    2.33    2.13
   5 -14   1    1.75    2.67
  14  13  -1    3.12    1.97
 -14 -13   1    2.40    2.40
  13  13  -1    1.03    1.62
 -13 -13   1    2.35    2.34
  12  13  -1    1.83    1.75
 -12 -13   1    5.13    2.52
  11  13  -1    1.77    1.52
 -11 -13   1    0.95    1.82
  10  13  -1    2.45    1.56
  10  13  -1  -16.47   10.12
 -10 -13   1    1.95    1.99
   9  13  -1    2.45    1.57
  -9 -13   1    2.60    1.92
   8  13  -1  -14.08    9.44
   8  13  -1    4.51    1.70
  -8 -13   1    3.45    2.05
   7  13  -1  -11.10    9.04
   7  13  -1    1.19    1.32
  -7 -13   1    1.13    1.76
   6  13  -1    3.97    9.51
   6  13  -1    3.01    1.47
  -6 -13   1    1.92    1.76
   5  13  -1   12.25   10.15
   5  13  -1   12.04    2.36
  -5 -13   1   13.72    2.59
   4  13  -1    0.34    8.93
   4  13  -1    0.65    1.15
  -4 -13   1    1.09    1.61
   3  13  -1   12.31    9.58
   3  13  -1   12.87    3.77
   3  13  -1   11.88    2.09
  -3 -13   1   11.32    2.32
   2  13  -1    6.51    8.11
   2  13  -1    2.35    2.88
   2  13  -1    5.30    1.57
  -2 -13   1    1.04    2.32
  -2 -13   1    6.61    1.92
   1  13  -1    5.31    3.13
   1  13  -1    4.55    1.41
   1  13  -1    9.18    7.87
  -1 -13   1    4.00    2.37
  -1 -13   1    3.27    1.68
   0  13  -1    0.93    2.68
   0  13  -1   37.90   11.18
   0 -13   1    2.75    2.30
  -1  13  -1    3.76    2.89
   1 -13   1    1.56    2.30
  -2  13  -1    3.56    2.56
   2 -13   1    0.54    2.16
  -3  13  -1    3.95    2.53
   3 -13   1    8.10    2.81
   3 -13   1    8.88    3.39
  -4  13  -1    1.91    2.15
   4 -13   1    8.68    3.58
   4 -13   1    1.53    2.40
   5 -13   1    0.67    2.53
   5 -13   1    8.60    3.47
   6 -13   1    3.78    2.88
   6 -13   1    5.18    3.32
   7 -13   1   -0.26    2.54
   7 -13   1    7.02    3.54
  14  12  -1   -0.61    1.41
 -14 -12   1    3.38    2.30
  13  12  -1    3.62    1.96
 -13 -12   1    2.70    2.32
  12  12  -1    8.04    2.19
 -12 -12   1    4.84    2.38
  11  12  -1    3.17    1.67
  11  12  -1  -15.52    9.57
 -11 -12   1    8.27    2.43
  10  12  -1    4.09    1.69
 -10 -12   1    4.35    1.95
  -9 -12   1    0.29    1.69
   8  12  -1   -5.78    9.65
  -8 -12   1    7.74    2.28
   7  12  -1   -6.15    9.09
  -7 -12   1   -1.02    1.48
   6  12  -1   -5.30    8.67
  -6 -12   1    7.97    2.26
   5  12  -1    9.05    9.60
  -5 -12   1   16.87    2.71
   4  12  -1   10.90    9.64
  -4 -12   1   20.69    2.81
   3  12  -1    6.35    9.13
   3  12  -1   10.59    1.99
   3  12  -1   10.66    3.34
  -3 -12   1   17.47    2.49
   2  12  -1   11.98    8.87
   2  12  -1    7.58    3.14
   2  12  -1    9.04    1.78
  -2 -12   1    4.63    1.71
  -2 -12   1    6.15    2.37
   1  12  -1   14.04    3.59
   1  12  -1   41.85   12.99
   1  12  -1   15.67    2.16
  -1 -12   1   12.68    2.18
  -1 -12   1   14.86    2.96
   0  12  -1    2.73    2.70
   0  12  -1    3.54    1.23
   0  12  -1   12.36    7.51
   0 -12   1    3.03    1.43
   0 -12   1    1.63    2.05
   0 -12   1    4.55    2.62
  -1  12  -1    4.24    2.74
   1 -12   1    0.98    2.63
   1 -12   1    3.63    2.14
  -2  12  -1    6.24    2.77
  -3  12  -1    0.26    2.26
   3 -12   1    1.91    2.17
   3 -12   1   -1.31    2.56
  -4  12  -1    5.06    2.39
   4 -12   1    8.09    3.25
   4 -12   1    6.01    2.70
  -5  12  -1   -0.32    1.78
   5 -12   1    4.74    2.90
   5 -12   1    2.09    2.38
   6 -12   1    3.26    2.62
   6 -12   1   12.51    3.52
   7 -12   1    9.22    3.54
   8 -12   1   14.82    3.99
  15  11  -1    3.75    1.90
 -15 -11   1   -1.02    2.29
  14  11  -1    1.32    1.52
 -14 -11   1   -1.34    1.93
  13  11  -1    6.82    2.13
 -13 -11   1   10.51    2.84
  12  11  -1    1.04    1.40
 -12 -11   1   -2.06    1.48
  11  11  -1   13.18    2.50
  11  11  -1   -4.18    9.45
 -11 -11   1   10.53    2.69
  10  11  -1    2.61    1.54
  10  11  -1  -15.35    8.01
 -10 -11   1    0.97    1.66
   9  11  -1  -12.78    8.12
  -9 -11   1    3.16    1.77
   8  11  -1    1.59    9.15
  -8 -11   1   16.50    2.80
   7  11  -1   -6.31    8.42
  -7 -11   1   -0.37    1.45
   6  11  -1    9.52    9.66
  -6 -11   1   19.80    2.81
   5  11  -1    4.27    9.21
  -5 -11   1    0.23    1.46
   4  11  -1    1.86    9.43
   4  11  -1    2.59    3.03
  -4 -11   1    5.33    1.85
   3  11  -1   13.84   10.19
   3  11  -1   20.67    3.93
  -3 -11   1   18.23    2.42
  -3 -11   1   16.41    2.58
   2  11  -1   -0.96    2.78
   2  11  -1    4.27    9.46
  -2 -11   1    0.08    1.86
  -2 -11   1    3.30    1.59
  -2 -11   1    1.53    2.14
   1  11  -1   23.71   10.26
   1  11  -1   30.86    2.58
   1  11  -1   30.85    4.50
  -1 -11   1   28.65    3.04
  -1 -11   1   29.27    3.60
  -1 -11   1   33.33    3.85
   0  11  -1    4.72    1.26
   0  11  -1    8.50    8.43
   0  11  -1    3.52    2.92
   0 -11   1   -0.21    2.00
   0 -11   1    4.66    1.58
   0 -11   1    1.28    2.49
  -1  11  -1   33.15    4.34
   1 -11   1   37.26    4.52
   1 -11   1   28.78    3.66
  -2  11  -1   26.80    9.61
  -2  11  -1    0.44    2.26
   2 -11   1    1.63    2.52
   2 -11   1   -0.67    1.89
  -3  11  -1    6.10    2.51
  -3  11  -1   26.79    7.89
   3 -11   1    1.24    2.10
   3 -11   1    6.45    2.00
   3 -11   1    6.86    2.90
  -4  11  -1   20.76    6.97
  -4  11  -1    5.93    2.31
   4 -11   1    7.20    2.52
   4 -11   1   10.75    2.47
   4 -11   1   10.75    3.42
  -5  11  -1   -0.63    1.69
   5 -11   1    3.03    2.77
   5 -11   1    1.84    2.28
   5 -11   1    0.69    1.89
   6 -11   1    7.40    2.43
   6 -11   1    5.12    2.67
   6 -11   1   12.28    3.53
   7 -11   1    8.30    3.04
   8 -11   1   18.01    4.07
   9 -11   1   11.94    3.53
  15  10  -1    1.76    1.64
 -15 -10   1    1.11    2.28
  14  10  -1    3.40    1.71
 -14 -10   1    9.07    2.77
  13  10  -1    6.33    1.99
 -13 -10   1    6.54    2.42
  12  10  -1    0.79    1.37
 -12 -10   1    2.26    1.89
  11  10  -1   16.56    2.72
  11  10  -1   -2.06    9.19
 -11 -10   1   14.76    2.78
  10  10  -1   -3.84    8.06
 -10 -10   1    8.41    2.16
   9  10  -1   15.25    9.18
  -9 -10   1   28.52    3.40
   8  10  -1    0.86    8.18
  -8 -10   1   12.37    2.35
   7  10  -1   -2.39    8.23
  -7 -10   1    1.43    1.62
   6  10  -1    8.72    9.32
  -6 -10   1   14.19    2.46
   5  10  -1   -0.81    9.03
  -5 -10   1    1.59    0.99
  -5 -10   1    1.35    1.49
   4  10  -1   12.89    3.23
   4  10  -1    7.73    8.97
  -4 -10   1   11.81    1.72
  -4 -10   1    9.50    2.03
   3  10  -1    6.96    9.20
   3  10  -1   10.31    3.16
  -3 -10   1   12.12    2.09
  -3 -10   1    8.53    1.78
   2  10  -1   14.50    9.74
   2  10  -1   20.05    3.55
  -2 -10   1   22.10    2.60
  -2 -10   1   21.32    2.76
  -2 -10   1   18.63    2.90
   1  10  -1   11.19    3.30
   1  10  -1   11.77    9.39
  -1 -10   1   13.89    2.65
  -1 -10   1   11.68    2.71
  -1 -10   1   15.06    2.15
   0  10  -1    2.48    1.06
   0  10  -1    0.92    2.73
   0  10  -1    4.54    8.24
   0 -10   1    3.22    1.44
   0 -10   1    3.31    2.49
   0 -10   1    1.55    1.39
   0 -10   1    2.50    1.98
  -1  10  -1    5.40    2.73
  -1  10  -1    5.15    1.16
  -1  10  -1    6.26    8.28
   1 -10   1    5.01    1.48
   1 -10   1    4.12    2.71
   1 -10   1    5.30    1.84
   1 -10   1    3.32    2.08
  -2  10  -1    5.77    7.62
  -2  10  -1    3.21    2.59
   2 -10   1    1.87    2.68
   2 -10   1    0.28    1.97
   2 -10   1    4.37    1.77
  -3  10  -1   34.16   10.52
  -3  10  -1    9.98    2.70
   3 -10   1   10.39    3.15
   3 -10   1   10.53    2.55
   3 -10   1    9.79    2.13
  -4  10  -1    6.10    2.21
   4 -10   1    8.33    2.09
   4 -10   1    6.16    2.37
   4 -10   1   11.23    3.34
  -5  10  -1   -0.47    1.63
  -5  10  -1   12.48    4.99
   5 -10   1    3.38    2.62
   5 -10   1   -1.53    1.63
   5 -10   1    1.37    2.12
   6 -10   1    3.20    2.86
   6 -10   1    3.76    2.36
   6 -10   1    2.28    1.95
   7 -10   1    2.95    2.63
   7 -10   1    3.64    2.12
   8 -10   1   10.72    3.27
   9 -10   1    6.95    2.86
  10 -10   1   15.54    3.85
  16   9  -1    4.80    1.79
 -16  -9   1    2.14    2.57
  15   9  -1    1.33    1.56
 -15  -9   1   -1.24    2.03
  14   9  -1    5.52    1.78
 -14  -9   1    4.02    2.33
  13   9  -1    7.23    7.76
  13   9  -1    5.12    1.83
 -13  -9   1    6.63    2.49
  12   9  -1    2.88    1.53
 -12  -9   1    2.23    1.86
  11   9  -1   15.77    2.48
  11   9  -1   -4.83    8.15
 -11  -9   1   15.21    2.77
  10   9  -1  -11.13    7.13
 -10  -9   1    0.16    1.48
   9   9  -1   10.44    8.41
  -9  -9   1   15.54    2.14
  -9  -9   1   18.30    2.84
   8   9  -1   -1.07    7.48
   8   9  -1    1.14    3.09
  -8  -9   1   -0.30    0.90
  -8  -9   1   -0.05    1.52
   7   9  -1    9.68    3.41
   7   9  -1   12.14    8.38
  -7  -9   1   11.64    2.28
  -7  -9   1   12.06    1.71
   6   9  -1   18.26    3.54
   6   9  -1   14.83    8.42
  -6  -9   1   15.89    2.50
  -6  -9   1   16.06    1.69
   5   9  -1   11.36    8.47
  -5  -9   1   13.84    2.26
  -5  -9   1   11.72    1.58
   4   9  -1   56.35    3.73
   4   9  -1   71.40   13.82
   4   9  -1   48.72    4.61
  -4  -9   1   49.87    3.44
  -4  -9   1   49.85    3.79
   3   9  -1   16.86    3.33
   3   9  -1   17.77    2.26
   3   9  -1   27.38   10.56
  -3  -9   1   18.85    2.15
  -3  -9   1   19.43    2.41
  -3  -9   1   15.00    1.55
   2   9  -1   11.88    8.91
   2   9  -1   18.47    2.33
   2   9  -1   16.15    3.15
  -2  -9   1   14.31    2.42
  -2  -9   1   15.81    2.14
  -2  -9   1   16.08    1.79
  -2  -9   1   20.04    2.48
   1   9  -1    2.67    8.24
   1   9  -1    5.74    2.54
  -1  -9   1    1.42    1.20
  -1  -9   1    3.59    2.01
  -1  -9   1    1.93    1.81
  -1  -9   1    4.60    1.38
   0   9  -1   11.22    2.99
   0   9  -1   10.49    1.50
   0   9  -1    9.14    8.56
   0  -9   1   10.31    1.69
   0  -9   1    8.25    1.66
   0  -9   1    8.57    2.21
   0  -9   1   12.41    1.90
   0  -9   1    9.12    2.61
  -1   9  -1    0.63    0.78
  -1   9  -1   -3.42    7.43
  -1   9  -1    1.03    2.32
   1  -9   1    1.33    1.44
   1  -9   1    0.95    1.11
   1  -9   1   -1.59    1.65
   1  -9   1    1.18    2.30
  -2   9  -1    2.66    0.86
  -2   9  -1    2.52    2.38
  -2   9  -1    5.96    7.68
   2  -9   1    2.72    1.13
   2  -9   1    0.89    1.51
   2  -9   1    3.39    2.03
   2  -9   1    4.13    2.53
  -3   9  -1    6.53    2.47
  -3   9  -1   10.97    8.07
   3  -9   1    7.63    2.40
   3  -9   1   10.05    2.17
   3  -9   1   14.11    3.37
  -4   9  -1    4.40    2.11
  -4   9  -1   18.29    9.44
   4  -9   1    5.71    2.02
   4  -9   1    2.53    2.06
   4  -9   1    4.16    2.77
  -5   9  -1    8.83    5.24
  -5   9  -1   -3.43    1.35
   5  -9   1    6.17    2.68
   5  -9   1    1.29    2.04
   5  -9   1   -0.21    1.66
   7  -9   1    7.25    2.25
   7  -9   1   10.04    3.17
   8  -9   1   12.52    3.21
   8  -9   1    6.76    2.27
   9  -9   1    5.89    2.52
  10  -9   1   11.41    3.43
  11  -9   1   10.26    3.20
  16   8  -1    2.60    1.56
 -16  -8   1   -1.35    2.26
  15   8  -1    1.98    1.60
 -15  -8   1    1.13    2.16
  14   8  -1   16.72    2.73
 -14  -8   1   21.31    3.32
  13   8  -1   -3.20    6.34
  13   8  -1    1.18    1.31
 -13  -8   1   -1.01    1.68
  12   8  -1    2.63    1.44
  12   8  -1   -6.94    6.73
 -12  -8   1    6.85    2.21
 -12  -8   1    6.43    1.93
  11   8  -1    4.42    1.46
  11   8  -1   -2.00    6.80
 -11  -8   1    6.53    1.86
 -11  -8   1    4.89    1.92
  10   8  -1   -2.33    6.54
  10   8  -1    4.51    3.02
 -10  -8   1    5.21    1.81
 -10  -8   1    5.25    1.62
   9   8  -1   15.27    3.97
   9   8  -1    8.00    7.79
  -9  -8   1   10.85    1.95
  -9  -8   1   11.35    2.37
   8   8  -1   -3.15    7.05
   8   8  -1    2.03    3.06
  -8  -8   1    0.83    1.00
  -8  -8   1    1.70    1.50
   7   8  -1   26.58    4.12
   7   8  -1   30.22    9.52
  -7  -8   1   15.32    2.45
  -7  -8   1   18.63    1.94
   6   8  -1    6.39    1.24
   6   8  -1    8.94    6.95
   6   8  -1   13.13    3.12
   6   8  -1   10.43    1.42
  -6  -8   1   11.76    2.08
  -6  -8   1   10.11    1.48
   5   8  -1   11.22    2.78
   5   8  -1    8.06    1.42
   5   8  -1   11.79    7.04
   5   8  -1    8.33    2.50
  -5  -8   1    8.58    1.80
  -5  -8   1   10.77    1.41
   4   8  -1    0.94    2.14
   4   8  -1    0.51    6.57
   4   8  -1    0.30    1.08
  -4  -8   1    0.47    0.81
  -4  -8   1    0.15    1.07
   3   8  -1    2.28    1.23
   3   8  -1    2.18    2.02
   3   8  -1   -1.01    6.34
  -3  -8   1    2.38    1.10
  -3  -8   1    1.46    1.09
   2   8  -1   60.83   11.68
   2   8  -1   55.50    3.52
   2   8  -1   45.57    4.32
  -2  -8   1   54.93    3.80
  -2  -8   1   46.15    3.51
  -2  -8   1   51.47    2.95
  -2  -8   1   47.11    3.35
   1   8  -1    1.90    6.72
   1   8  -1    3.14    1.38
   1   8  -1    1.83    2.02
  -1  -8   1    3.29    1.60
  -1  -8   1    1.88    1.65
  -1  -8   1    3.30    1.12
  -1  -8   1    3.57    1.13
   0   8  -1   58.01    4.55
   0   8  -1   44.15   10.83
   0  -8   1   60.27    4.66
   0  -8   1   56.30    3.44
   0  -8   1   52.40    3.95
   0  -8   1   55.24    3.45
  -1   8  -1   -0.32    2.09
  -1   8  -1   -2.11    6.77
  -1   8  -1    0.73    0.68
   1  -8   1    0.68    0.93
   1  -8   1   -0.09    1.45
   1  -8   1   -1.17    1.81
   1  -8   1    0.40    1.17
  -2   8  -1   12.41    1.34
  -2   8  -1   12.71    7.75
  -2   8  -1   18.17    2.95
   2  -8   1   13.75    1.60
   2  -8   1   13.59    2.07
   2  -8   1    8.83    2.20
   2  -8   1   13.52    2.87
  -3   8  -1   37.28   10.10
  -3   8  -1   44.86    3.95
   3  -8   1   47.59    4.79
   3  -8   1   42.13    3.67
   3  -8   1   45.00    3.53
  -4   8  -1   11.97    2.35
  -4   8  -1    6.72    6.72
   4  -8   1   11.82    3.21
   4  -8   1    7.06    2.25
   4  -8   1   14.35    2.29
  -5   8  -1    9.68    6.36
  -5   8  -1    5.62    1.78
   5  -8   1    8.57    3.00
   5  -8   1    4.71    2.16
   5  -8   1    5.56    2.03
  -6   8  -1   10.58    4.84
   6  -8   1    1.51    1.95
   6  -8   1    0.82    2.12
   6  -8   1   -0.50    1.60
   7  -8   1   21.10    2.95
   7  -8   1   21.89    3.99
   9  -8   1    7.04    2.86
  10  -8   1    5.91    2.71
  11  -8   1    6.54    2.97
  12  -8   1   11.59    3.21
  15   7  -1    7.68    1.93
 -15  -7   1    8.00    2.70
  14   7  -1   17.04    2.58
 -14  -7   1   11.54    2.72
 -14  -7   1   19.41    3.32
  13   7  -1    3.05    1.78
  13   7  -1    4.86    1.73
  13   7  -1    0.80    1.15
  13   7  -1   -4.10    6.06
 -13  -7   1    1.64    1.91
 -13  -7   1    2.24    1.81
  12   7  -1   16.48    4.26
  12   7  -1    5.43    7.56
  12   7  -1   13.32    2.27
  12   7  -1   18.55    3.12
 -12  -7   1   17.45    2.86
 -12  -7   1   13.14    2.55
  11   7  -1    2.60    1.36
  11   7  -1    3.64    1.64
  11   7  -1    4.25    2.79
  11   7  -1   -4.64    6.03
 -11  -7   1    1.35    1.49
 -11  -7   1    0.43    1.36
  10   7  -1    9.65    6.98
  10   7  -1   21.03    4.48
 -10  -7   1   16.92    2.54
 -10  -7   1   15.83    2.55
   9   7  -1   26.27    4.87
   9   7  -1   26.68    9.84
  -9  -7   1   27.46    3.17
  -9  -7   1   25.33    2.92
   8   7  -1   18.97    8.27
   8   7  -1    9.48    3.26
  -8  -7   1    8.64    1.69
  -8  -7   1   10.08    2.02
   7   7  -1   28.12    8.82
   7   7  -1   31.35    4.35
  -7  -7   1   24.32    2.29
  -7  -7   1   26.32    2.92
   6   7  -1   28.60    3.85
   6   7  -1   29.70    8.37
  -6  -7   1   25.13    2.12
  -6  -7   1   22.81    2.62
   5   7  -1    1.34    5.22
   5   7  -1    2.43    0.89
   5   7  -1    3.84    2.22
   5   7  -1    3.37    0.89
  -5  -7   1    3.81    0.92
  -5  -7   1    3.25    1.26
   4   7  -1    2.20    5.47
   4   7  -1    2.48    1.95
   4   7  -1    1.89    0.98
   4   7  -1   -0.44    1.73
  -4  -7   1    1.08    1.00
  -4  -7   1    2.56    0.81
   3   7  -1   32.47    8.26
   3   7  -1   37.88    3.64
   3   7  -1   39.07    2.63
  -3  -7   1   37.96    2.65
  -3  -7   1   37.07    2.81
   2   7  -1    9.69    6.45
   2   7  -1   12.81    1.66
   2   7  -1    9.10    2.22
  -2  -7   1   11.39    1.28
  -2  -7   1   10.98    1.62
  -2  -7   1   10.98    1.64
  -2  -7   1   12.12    1.79
   1   7  -1   10.03    2.34
   1   7  -1    7.29    6.77
   1   7  -1   10.85    1.65
  -1  -7   1    9.35    1.73
  -1  -7   1   10.71    1.51
  -1  -7   1   11.78    1.42
  -1  -7   1    7.40    1.29
  -1  -7   1    9.90    1.88
   0   7  -1   36.45    9.15
   0   7  -1   41.29    3.63
   0   7  -1   34.05    2.82
   0  -7   1   40.39    3.61
   0  -7   1   36.30    2.61
   0  -7   1   35.30    2.50
   0  -7   1   39.96    3.04
  -1   7  -1    5.49    2.12
  -1   7  -1    6.01    6.27
  -1   7  -1    5.75    0.95
   1  -7   1    6.05    1.11
   1  -7   1    5.74    1.35
   1  -7   1    6.06    1.64
   1  -7   1    6.68    1.94
  -2   7  -1   27.00    1.77
  -2   7  -1   35.44    9.39
  -2   7  -1   29.57    3.25
   2  -7   1   24.62    1.98
   2  -7   1   30.45    3.03
   2  -7   1   25.27    2.52
   2  -7   1   26.31    3.33
  -3   7  -1   67.47    3.37
  -3   7  -1   70.39    4.73
  -3   7  -1   76.81   14.40
   3  -7   1   66.67    4.57
   3  -7   1   67.41    5.54
   3  -7   1   68.62    4.12
  -4   7  -1    0.35    5.64
  -4   7  -1    0.53    1.58
   4  -7   1   -0.92    1.54
   4  -7   1   -1.50    1.84
   4  -7   1   -0.20    1.49
  -5   7  -1    0.44    5.31
  -5   7  -1    2.51    1.40
   5  -7   1    1.67    1.80
   5  -7   1    2.26    1.63
   5  -7   1    0.15    2.19
  -6   7  -1   18.60    8.95
   6  -7   1    5.59    2.68
   6  -7   1    5.69    2.14
   6  -7   1    0.50    1.61
  -7   7  -1   25.44    8.33
   7  -7   1    3.74    2.44
   7  -7   1    4.54    1.88
  10  -7   1    7.19    2.72
  11  -7   1    5.57    2.69
  12  -7   1    5.31    2.69
  15   6  -1    9.56    2.41
 -15  -6   1    7.05    2.83
  13   6  -1    0.21    1.38
  13   6  -1   -7.09    5.47
  13   6  -1    8.09    3.15
  13   6  -1    3.92    1.61
  13   6  -1   -0.26    1.03
 -13  -6   1   -0.01    1.62
 -13  -6   1   -0.60    1.57
  12   6  -1   12.88    2.21
  12   6  -1   25.86    5.00
  12   6  -1   21.34    2.97
  12   6  -1   16.71    3.10
  12   6  -1    5.31    6.95
 -12  -6   1   17.45    2.82
 -12  -6   1   13.99    2.72
  11   6  -1    1.00    2.45
  11   6  -1    2.63    1.59
  11   6  -1    2.63    1.25
  11   6  -1   -6.89    5.03
 -11  -6   1   -0.27    1.41
 -11  -6   1   -0.49    1.21
  10   6  -1   32.15    5.43
  10   6  -1   36.79   10.63
  10   6  -1   23.98    2.81
 -10  -6   1   22.97    3.02
 -10  -6   1   29.84    3.00
   9   6  -1    4.25    2.87
   9   6  -1    3.33    5.64
  -9  -6   1    4.07    1.67
   8   6  -1    1.18    2.40
   8   6  -1   -0.66    6.02
  -8  -6   1   -0.58    0.96
  -8  -6   1   -0.61    1.21
   7   6  -1   66.62    5.81
   7   6  -1   67.21   11.78
  -7  -6   1   64.66    4.22
  -7  -6   1   63.39    4.29
   6   6  -1    3.55    2.10
   6   6  -1    0.09    4.49
  -6  -6   1    0.57    0.77
  -6  -6   1    0.87    1.05
   5   6  -1   29.92    7.06
   5   6  -1   24.07    2.97
  -5  -6   1   20.31    1.82
  -5  -6   1   26.88    2.27
   4   6  -1   27.44    6.39
   4   6  -1   24.29    1.75
   4   6  -1   21.72    1.59
   4   6  -1   23.37    2.91
  -4  -6   1   21.47    2.25
  -4  -6   1   25.20    1.88
   3   6  -1  107.59   14.56
   3   6  -1  109.39    4.82
   3   6  -1   98.77    6.83
   3   6  -1  105.04    6.04
  -3  -6   1   98.57    5.60
  -3  -6   1  100.56    5.40
   2   6  -1    2.25    1.63
   2   6  -1    3.49    5.22
   2   6  -1    1.12    0.91
  -2  -6   1    1.15    0.92
  -2  -6   1    0.61    1.05
  -2  -6   1    0.31    0.44
  -2  -6   1    1.68    1.38
  -2  -6   1    1.14    0.83
   1   6  -1   69.51    4.60
   1   6  -1   72.46    3.66
   1   6  -1   63.71   12.66
  -1  -6   1   62.99    3.41
  -1  -6   1   65.99    4.31
  -1  -6   1   64.61    3.42
  -1  -6   1   66.36    3.75
  -1  -6   1   70.40    4.03
   0   6  -1   63.37    3.56
   0   6  -1   59.66    4.32
   0   6  -1   62.77   10.75
   0  -6   1   62.98    3.45
   0  -6   1   66.60    4.49
   0  -6   1   63.73    3.95
   0  -6   1   65.46    3.55
  -1   6  -1   53.74    9.67
  -1   6  -1   44.13    2.54
  -1   6  -1   46.26    3.72
  -1   6  -1   41.92    3.78
   1  -6   1   44.51    3.75
   1  -6   1   45.80    3.19
   1  -6   1   45.80    2.86
   1  -6   1   46.66    2.70
  -2   6  -1   71.86    4.79
  -2   6  -1   72.49   13.27
  -2   6  -1   72.32    3.65
   2  -6   1   80.19    5.38
   2  -6   1   73.37    4.55
   2  -6   1   74.36    4.08
   2  -6   1   76.78    3.79
  -3   6  -1    2.67    5.06
  -3   6  -1    2.99    0.53
  -3   6  -1    2.49    1.46
   3  -6   1    0.57    1.12
   3  -6   1    3.25    1.40
   3  -6   1    2.45    1.61
  -4   6  -1   12.53    6.12
  -4   6  -1    9.62    1.80
   4  -6   1   10.44    2.02
   4  -6   1    8.66    2.37
   4  -6   1   11.08    1.83
  -5   6  -1   -1.57    4.69
   5  -6   1    0.73    1.88
   5  -6   1    1.52    1.53
   5  -6   1   -1.33    1.32
  -6   6  -1   28.99    9.98
   6  -6   1   15.40    2.50
   6  -6   1   16.79    2.39
   6  -6   1   19.18    3.52
  -7   6  -1   35.84   10.67
   7  -6   1   23.46    2.83
   7  -6   1   18.08    3.73
   8  -6   1   -0.86    1.42
   8  -6   1    4.46    2.37
   9  -6   1   21.10    3.90
   9  -6   1   16.34    2.62
  10  -6   1    1.96    2.04
  11  -6   1    6.11    2.84
  12  -6   1    7.99    2.80
  13  -6   1    7.74    2.70
  16   5  -1    7.42    2.32
 -16  -5   1   -4.42    2.49
  15   5  -1   11.70    2.74
  15   5  -1   17.52    4.55
 -15  -5   1    2.42    2.53
  13   5  -1    4.21    5.19
  13   5  -1    2.15    2.78
  13   5  -1   -1.02    0.98
  13   5  -1    3.04    1.56
  13   5  -1    1.83    1.45
 -13  -5   1   -2.89    1.49
 -13  -5   1   -0.33    1.64
  12   5  -1    4.00    1.97
  12   5  -1   -2.65    5.05
  12   5  -1    5.35    1.81
  12   5  -1    4.88    1.44
  12   5  -1    4.02    3.10
 -12  -5   1    4.50    1.93
 -12  -5   1    3.59    1.79
  11   5  -1    1.90    1.15
  11   5  -1    2.77    1.55
  11   5  -1   -0.02    5.13
  11   5  -1    4.73    1.61
  11   5  -1    6.91    3.20
 -11  -5   1    4.72    1.79
 -11  -5   1    2.87    1.71
  10   5  -1    3.60    2.76
  10   5  -1    1.13    5.28
  10   5  -1    5.21    1.84
  10   5  -1    4.45    1.36
 -10  -5   1    2.27    1.63
 -10  -5   1    4.60    1.74
   9   5  -1    2.71    4.89
   9   5  -1   -1.66    2.03
  -9  -5   1    1.48    1.37
  -9  -5   1   -0.53    1.24
   8   5  -1   13.79    5.58
   8   5  -1   11.35    3.14
  -8  -5   1    8.88    1.80
  -8  -5   1    8.84    1.81
   7   5  -1   17.03    3.25
   7   5  -1   21.27    6.09
  -7  -5   1   12.91    1.95
  -7  -5   1   15.31    2.01
   6   5  -1    5.21    2.00
   6   5  -1    4.60    3.86
  -6  -5   1    5.35    1.29
  -6  -5   1    2.31    0.95
   5   5  -1   -0.79    3.35
   5   5  -1   -0.67    1.46
  -5  -5   1    1.22    0.93
  -5  -5   1    0.34    0.66
   4   5  -1   76.53    5.35
   4   5  -1   70.56   11.01
  -4  -5   1   70.93    4.13
  -4  -5   1   69.47    9.85
  -4  -5   1   74.48    4.18
   3   5  -1  134.13   15.05
   3   5  -1  124.34    5.34
   3   5  -1  120.38    7.92
   3   5  -1  119.89    5.40
  -3  -5   1  127.18   14.44
  -3  -5   1  116.83    6.51
  -3  -5   1  126.76    6.20
   2   5  -1   93.52    4.46
   2   5  -1   98.26   13.54
   2   5  -1  102.53    5.64
  -2  -5   1   87.85   12.69
  -2  -5   1   98.21    4.97
  -2  -5   1   98.58    4.96
  -2  -5   1   93.73    5.31
  -2  -5   1  101.67    5.08
   1   5  -1  154.81   18.95
   1   5  -1  169.23    8.44
   1   5  -1  163.30    7.02
  -1  -5   1  150.28   18.68
  -1  -5   1  170.02    8.05
  -1  -5   1  159.74    6.99
  -1  -5   1  165.90    7.60
  -1  -5   1  154.92    8.57
  -1  -5   1  154.62    6.84
   0   5  -1    8.76    5.65
   0   5  -1   10.13    1.90
   0   5  -1    9.73    1.34
   0  -5   1    8.65    1.20
   0  -5   1    8.31    1.08
   0  -5   1    9.43    1.66
   0  -5   1    7.22    5.18
   0  -5   1   10.05    1.50
  -1   5  -1   78.35   12.79
  -1   5  -1   82.15    4.93
  -1   5  -1   79.69    3.88
  -1   5  -1   77.10    4.03
   1  -5   1   74.83    3.97
   1  -5   1   80.68    3.96
   1  -5   1   79.06    5.08
   1  -5   1   82.72    4.53
  -2   5  -1  123.93   16.48
  -2   5  -1  121.80    5.65
  -2   5  -1  128.18    6.97
  -2   5  -1  128.39    6.79
   2  -5   1  130.33    6.62
   2  -5   1  118.36    5.72
   2  -5   1  117.37    7.36
   2  -5   1  127.33    5.79
  -3   5  -1    3.12    1.34
  -3   5  -1    0.52    4.51
   3  -5   1    0.04    0.97
   3  -5   1    2.01    1.40
   3  -5   1    2.49    1.18
  -4   5  -1   23.69    6.90
  -4   5  -1   23.68    2.12
   4  -5   1   22.91    2.37
   4  -5   1   21.95    3.04
   4  -5   1   20.30    2.12
  -5   5  -1    1.61    4.35
   5  -5   1    3.36    1.89
   5  -5   1    0.94    1.27
   5  -5   1    0.18    1.22
  -6   5  -1   69.11   12.70
   6  -5   1   48.39    3.41
   6  -5   1   48.13    3.70
   6  -5   1   49.05    4.84
   6  -5   1   47.25    4.54
  -7   5  -1    5.93    5.15
   7  -5   1    5.19    2.79
   7  -5   1    5.06    2.53
   7  -5   1    8.46    1.89
  -8   5  -1   33.80   10.04
   8  -5   1   18.64    3.65
   8  -5   1   11.39    3.45
   8  -5   1   18.82    2.55
  -9   5  -1   10.56    4.48
   9  -5   1    7.10    2.77
   9  -5   1    1.48    2.80
   9  -5   1    4.82    1.76
  11  -5   1    8.61    2.96
  12  -5   1    7.53    2.79
  13  -5   1    9.94    3.21
  14  -5   1    7.47    2.89
  16   4  -1   17.80    5.14
  16   4  -1   11.45    3.02
 -16  -4   1    8.13    3.76
  15   4  -1   13.10    4.41
  15   4  -1    9.07    2.59
 -15  -4   1    5.19    2.96
  13   4  -1    3.12    2.89
  13   4  -1    5.08    1.70
  13   4  -1   14.51    5.31
  12   4  -1    4.20    1.43
  12   4  -1    4.50    4.65
  12   4  -1    3.84    2.99
  12   4  -1    8.63    2.07
  12   4  -1    6.38    2.22
 -12  -4   1    3.70    1.99
 -12  -4   1    3.33    1.71
  11   4  -1   23.05    3.03
  11   4  -1   25.46    5.03
  11   4  -1   36.51    9.68
  11   4  -1   19.82    2.38
  11   4  -1   28.72    3.83
 -11  -4   1   10.76    5.52
 -11  -4   1   20.14    3.13
 -11  -4   1   20.28    2.70
  10   4  -1    2.23    1.33
  10   4  -1    2.67    5.05
  10   4  -1   -0.92    2.32
  10   4  -1   -0.70    1.21
  10   4  -1    0.94    1.02
 -10  -4   1    0.44    1.49
 -10  -4   1   -2.18    5.76
 -10  -4   1    1.34    1.51
   9   4  -1   32.70    2.78
   9   4  -1   38.94    4.75
   9   4  -1   46.81    9.87
  -9  -4   1   43.69    9.37
  -9  -4   1   34.74    3.32
  -9  -4   1   35.11    3.31
   8   4  -1   41.14    4.59
   8   4  -1   52.96    9.16
  -8  -4   1   40.90    8.31
  -8  -4   1   35.93    3.27
  -8  -4   1   38.08    3.14
   7   4  -1    0.66    1.66
   7   4  -1    1.51    3.52
  -7  -4   1    0.92    0.94
  -7  -4   1    2.15    1.05
   6   4  -1   29.19    5.86
   6   4  -1   27.95    3.68
  -6  -4   1   24.20    2.24
  -6  -4   1   21.00    2.04
   5   4  -1    0.32    2.62
   5   4  -1    1.02    1.25
   5   4  -1    0.47    2.06
  -5  -4   1   -0.11    2.48
  -5  -4   1    0.12    0.75
  -5  -4   1   -0.21    0.60
   4   4  -1   39.40    6.27
   4   4  -1   38.87    3.50
   4   4  -1   49.81    7.55
  -4  -4   1   43.18    6.64
  -4  -4   1   42.05    2.76
  -4  -4   1   44.19    2.72
   3   4  -1   36.63    3.15
  -3  -4   1   37.99    2.97
  -3  -4   1   37.74    2.40
  -3  -4   1   41.97    2.55
   2   4  -1   57.43    2.83
   2   4  -1   66.28    3.88
   2   4  -1   63.55    9.55
   2   4  -1   56.19    4.08
  -2  -4   1   56.45    8.87
  -2  -4   1   60.24    3.27
  -2  -4   1   56.11    3.33
  -2  -4   1   55.35    4.16
   1   4  -1   10.05    4.05
   1   4  -1    6.18    1.63
   1   4  -1    4.91    0.96
  -1  -4   1    6.50    3.07
  -1  -4   1    6.46    1.15
  -1  -4   1    5.26    1.13
  -1  -4   1    4.10    0.90
  -1  -4   1    4.95    0.83
  -1  -4   1    7.29    1.66
   0   4  -1   -0.12    1.33
   0   4  -1    2.78    4.92
   0   4  -1    1.87    0.85
   0  -4   1    2.09    0.94
   0  -4   1    0.01    0.72
   0  -4   1    1.64    1.16
   0  -4   1    6.40    4.75
   0  -4   1    2.01    0.68
  -1   4  -1   96.37    4.56
  -1   4  -1   98.89    5.52
  -1   4  -1  101.52    4.59
  -1   4  -1   91.65   13.72
   1  -4   1   98.96   13.54
   1  -4   1   94.77    4.53
   1  -4   1   98.72    4.62
   1  -4   1   93.56    5.76
   1  -4   1  103.86    5.18
  -2   4  -1   57.28    2.84
  -2   4  -1   59.29    3.14
  -2   4  -1   61.74    4.01
  -2   4  -1   64.62    3.79
  -2   4  -1   60.56   10.33
   2  -4   1   66.00   11.15
   2  -4   1   66.14    3.58
   2  -4   1   57.98    4.04
   2  -4   1   55.20    3.15
   2  -4   1   58.71    2.93
  -3   4  -1   67.79   11.05
  -3   4  -1   68.15    4.12
  -3   4  -1   72.62    4.52
   3  -4   1   77.12    5.00
   3  -4   1   69.05    4.09
   3  -4   1   77.48    3.77
  -4   4  -1   36.70    2.37
  -4   4  -1   47.35    8.23
  -4   4  -1   37.35    2.47
  -4   4  -1   47.17    3.30
   4  -4   1   40.33    2.76
   4  -4   1   42.24    3.73
   4  -4   1   39.39    3.40
   4  -4   1   40.41    2.63
  -5   4  -1   -0.47    3.68
   5  -4   1    0.56    1.67
   5  -4   1    0.14    1.37
   5  -4   1    1.02    1.01
   5  -4   1    2.04    1.07
  -6   4  -1   49.25    9.81
   6  -4   1   28.53    2.71
   6  -4   1   38.56    3.99
   6  -4   1   39.67    2.75
   6  -4   1   41.99    4.10
  -7   4  -1    2.73    4.34
   7  -4   1   -1.38    1.23
   7  -4   1   -0.33    2.16
   7  -4   1   -0.31    1.64
  -8   4  -1   15.80    7.99
   8  -4   1    7.33    2.55
   8  -4   1    7.24    2.80
   8  -4   1    7.54    1.81
  -9   4  -1   23.66    8.27
   9  -4   1    7.45    2.85
   9  -4   1    9.20    1.99
   9  -4   1    6.60    2.64
  10  -4   1    3.56    2.64
  10  -4   1    5.98    1.83
  10  -4   1    5.54    2.47
  12  -4   1    6.01    2.51
  13  -4   1    4.80    2.58
  14  -4   1    6.05    2.91
  16   3  -1    8.25    2.77
  16   3  -1   13.22    4.66
  15   3  -1    6.80    2.59
  15   3  -1    4.15    3.60
 -15  -3   1    1.53    2.70
  13   3  -1   13.98    4.56
  13   3  -1   12.40    2.31
  13   3  -1   10.10    2.67
 -13  -3   1    6.79    2.52
  12   3  -1    7.88    5.04
  12   3  -1    2.61    1.15
  12   3  -1    1.54    1.74
  12   3  -1    4.12    2.96
  12   3  -1    4.13    1.66
 -12  -3   1    4.03    1.69
 -12  -3   1    2.52    1.88
  11   3  -1   44.03    3.17
  11   3  -1   27.70    7.69
  11   3  -1   40.10    3.70
  11   3  -1   47.49    4.53
 -11  -3   1   40.92    3.41
 -11  -3   1   39.23    4.00
 -11  -3   1   57.18   11.13
  10   3  -1    7.32    1.45
  10   3  -1    7.28    1.89
  10   3  -1    4.56    5.14
  10   3  -1    8.42    2.30
 -10  -3   1   10.89    2.02
 -10  -3   1   12.16    6.50
 -10  -3   1    8.29    2.21
   9   3  -1   31.46    7.72
   9   3  -1   46.50    4.03
   9   3  -1   41.38    3.42
   9   3  -1   39.33    2.95
  -9  -3   1   44.15    8.91
  -9  -3   1   44.64    3.76
  -9  -3   1   45.69    3.30
   8   3  -1   12.97    1.75
   8   3  -1   12.57    5.07
   8   3  -1   16.93    2.23
  -8  -3   1   14.12    2.29
  -8  -3   1   16.98    2.07
  -8  -3   1   18.84    5.76
   7   3  -1    2.76    3.57
  -7  -3   1    3.67    1.12
  -7  -3   1   -0.47    2.87
  -7  -3   1    3.98    1.27
   6   3  -1   38.73    6.68
  -6  -3   1   30.92    6.47
  -6  -3   1   38.58    2.81
  -6  -3   1   34.80    2.54
   5   3  -1    0.56    2.06
   5   3  -1   -0.37    1.66
   5   3  -1    0.54    1.09
  -5  -3   1   -0.54    0.57
  -5  -3   1    0.62    1.93
  -5  -3   1    0.83    0.74
   4   3  -1   48.22    6.53
   4   3  -1   52.24    7.34
   4   3  -1   45.71    3.73
  -4  -3   1   49.74    6.77
  -4  -3   1   41.70    2.88
  -4  -3   1   46.57    2.82
   3   3  -1   19.89    3.79
   3   3  -1   18.05    2.11
  -3  -3   1   18.11    1.66
  -3  -3   1   20.69    1.51
  -3  -3   1   18.68    3.44
   2   3  -1  146.61    6.01
   2   3  -1  166.11   16.40
   2   3  -1  138.87    8.88
  -2  -3   1  147.46   15.77
  -2  -3   1  133.81    7.45
  -2  -3   1  136.31    8.82
  -2  -3   1  154.26    6.84
   1   3  -1   83.33    4.49
   1   3  -1   75.85   10.80
   1   3  -1   69.64    3.38
  -1  -3   1   80.80   10.05
  -1  -3   1   69.86    3.32
  -1  -3   1   72.53    4.14
  -1  -3   1   71.84    3.81
  -1  -3   1   70.33    3.27
  -1  -3   1   72.57    3.72
  -1  -3   1   74.45    4.90
   0   3  -1  181.21   21.06
   0   3  -1  205.75    9.46
   0   3  -1  193.49    7.89
   0  -3   1  187.64    8.48
   0  -3   1  187.12   21.00
   0  -3   1  182.92    9.94
   0  -3   1  191.64    9.08
   0  -3   1  181.79    7.82
  -1   3  -1  259.43   11.45
  -1   3  -1  281.42   12.74
  -1   3  -1  236.96   28.19
  -1   3  -1  263.90   10.76
   1  -3   1  287.28   12.47
   1  -3   1  257.87   13.61
   1  -3   1  264.80   11.50
   1  -3   1  250.27   28.03
   1  -3   1  251.91   10.74
  -2   3  -1   17.81    5.15
  -2   3  -1   10.46    1.44
  -2   3  -1    7.46    1.03
  -2   3  -1    6.45    0.65
   2  -3   1   12.32    1.31
   2  -3   1   11.31    1.66
   2  -3   1   10.35    3.80
   2  -3   1    9.23    1.13
  -3   3  -1  147.70    7.11
  -3   3  -1  132.06    6.91
  -3   3  -1  139.12   16.77
  -3   3  -1  151.36    7.49
   3  -3   1  147.03    8.28
   3  -3   1  150.70    7.54
   3  -3   1  142.46   17.09
   3  -3   1  147.24    6.32
   3  -3   1  143.49    7.12
  -4   3  -1   12.57    1.77
  -4   3  -1   11.64    3.96
   4  -3   1   11.14    1.97
   4  -3   1   10.78    1.35
   4  -3   1   13.84    1.44
   4  -3   1   13.50    2.13
  -5   3  -1   -0.46    3.15
  -5   3  -1    0.31    0.96
   5  -3   1   -0.13    1.11
   5  -3   1   -0.32    0.76
   5  -3   1    2.24    1.49
   5  -3   1    0.19    0.85
  -6   3  -1   35.14    7.61
   6  -3   1   26.30    2.12
   6  -3   1   24.29    2.14
   6  -3   1   29.41    3.63
   6  -3   1   31.45    3.34
  -7   3  -1   22.88    7.21
   7  -3   1   14.44    2.83
   7  -3   1   19.04    1.97
   7  -3   1   15.43    2.84
  -8   3  -1   24.59    8.29
   8  -3   1   15.65    2.01
   8  -3   1   13.79    2.98
   8  -3   1   13.48    2.99
  -9   3  -1    0.28    3.76
   9  -3   1   -0.07    2.21
   9  -3   1   -2.19    1.49
   9  -3   1   -1.67    1.33
 -10   3  -1    6.04    3.58
  10  -3   1    0.20    2.14
  10  -3   1    0.87    1.44
  10  -3   1   -0.18    1.74
  13  -3   1    3.50    2.29
  14  -3   1    3.96    2.37
  15  -3   1    9.70    3.30
  16   2  -1    6.31    2.82
  16   2  -1    8.55    4.41
  15   2  -1    6.23    2.59
  15   2  -1    5.08    3.60
 -15  -2   1   -3.90    2.35
  13   2  -1   98.77   14.11
  12   2  -1   15.58    2.61
  12   2  -1   12.70    2.97
 -12  -2   1   11.39    2.80
  11   2  -1    1.83    1.51
  11   2  -1    0.46    0.88
  11   2  -1    4.66    5.14
  11   2  -1   -1.08    1.26
 -11  -2   1    3.12    3.64
 -11  -2   1    1.27    1.68
 -11  -2   1   -0.06    1.31
  10   2  -1    1.53    1.38
  10   2  -1    0.90    0.92
  10   2  -1   -0.99    1.27
  10   2  -1    1.66    5.41
 -10  -2   1   -0.11    1.30
 -10  -2   1   -0.30    3.11
 -10  -2   1   -0.46    1.51
   9   2  -1   37.89    3.72
   9   2  -1   32.98    3.09
   9   2  -1   36.15    2.56
   9   2  -1   17.51    6.91
  -9  -2   1   31.96    3.33
  -9  -2   1   33.81    2.85
  -9  -2   1   45.82    9.27
   8   2  -1    1.59    1.13
   8   2  -1    3.92    1.00
   8   2  -1    1.39    4.46
   8   2  -1    2.55    1.16
  -8  -2   1    3.17    1.19
  -8  -2   1    2.04    3.69
  -8  -2   1    2.26    1.42
   7   2  -1    1.59    0.99
   7   2  -1    1.44    0.71
   7   2  -1    2.20    3.62
  -7  -2   1    2.03    1.16
  -7  -2   1    1.53    0.91
  -7  -2   1    1.59    3.03
   6   2  -1   -1.01    2.76
  -6  -2   1   -0.22    1.92
  -6  -2   1   -0.77    0.73
  -6  -2   1    1.32    0.82
   5   2  -1    1.51    1.57
   5   2  -1    1.32    2.29
  -5  -2   1    1.55    1.91
  -5  -2   1    2.06    0.79
  -5  -2   1    1.73    0.83
   4   2  -1  120.64   13.59
   4   2  -1  125.78   13.44
  -4  -2   1  118.15    6.63
  -4  -2   1  123.50   13.52
  -4  -2   1  121.04    5.88
   3   2  -1    4.98    2.32
   3   2  -1    5.92    2.60
  -3  -2   1    5.46    2.14
  -3  -2   1    5.11    0.93
  -3  -2   1    4.65    0.95
  -3  -2   1    1.43    3.15
   2   2  -1  718.19   40.11
   2   2  -1  673.83   67.12
  -2  -2   1  676.36   34.03
  -2  -2   1  717.86   29.87
  -2  -2   1  666.85   67.07
   1   2  -1    3.07    0.81
   1   2  -1    3.81    1.80
   1   2  -1    1.61    0.44
  -1  -2   1    2.43    0.54
  -1  -2   1    2.55    0.56
  -1  -2   1    2.95    1.50
   0   2  -1  290.69   30.01
   0   2  -1  305.69   13.10
   0   2  -1  293.86   12.00
   0   2  -1  331.77   14.20
   0  -2   1  305.64   13.94
   0  -2   1  286.71   11.97
   0  -2   1  288.69   29.95
   0  -2   1  303.96   13.12
   0  -2   1  304.11   15.12
  -1   2  -1  138.70    6.29
  -1   2  -1  145.71    5.98
  -1   2  -1  136.78   16.14
  -1   2  -1  145.08    7.08
   1  -2   1  143.47    6.00
   1  -2   1  161.52    6.93
   1  -2   1  138.93    6.34
   1  -2   1  142.78    7.63
   1  -2   1  138.43   15.90
  -2   2  -1    4.19    1.23
  -2   2  -1   -3.21    4.10
  -2   2  -1    2.41    1.05
   2  -2   1    7.35    1.27
   2  -2   1    2.12    1.14
   2  -2   1   -2.06    4.63
   2  -2   1    3.76    0.82
   2  -2   1    3.03    0.86
  -3   2  -1   71.55    4.11
  -3   2  -1   62.57    9.57
   3  -2   1   69.26    4.55
   3  -2   1   75.74    3.70
   3  -2   1   71.91    4.19
   3  -2   1   74.11    3.33
   3  -2   1   62.44   10.46
  -4   2  -1  141.38    7.26
  -4   2  -1  130.15   15.96
   4  -2   1  143.51   16.41
   4  -2   1  143.76    8.15
   4  -2   1  142.21    6.02
   4  -2   1  145.79    7.41
   4  -2   1  137.97    6.79
  -5   2  -1   31.71    6.19
  -5   2  -1   30.93    2.55
   5  -2   1   27.32    2.92
   5  -2   1   30.17    1.92
   5  -2   1   29.77    2.68
  -6   2  -1    4.03    3.38
   6  -2   1    3.96    1.60
   6  -2   1    5.15    1.62
  -7   2  -1   28.48    7.10
   7  -2   1   26.14    2.99
   7  -2   1   18.76    3.06
   7  -2   1   21.66    1.87
  -8   2  -1   13.66    6.45
   8  -2   1   11.09    2.48
   8  -2   1    9.22    1.50
   8  -2   1   11.25    2.64
  -9   2  -1    0.62    3.59
   9  -2   1    0.13    1.88
   9  -2   1   -1.20    1.52
   9  -2   1   -0.78    1.21
 -10   2  -1   30.04    8.49
  10  -2   1   16.12    3.00
  10  -2   1   11.36    3.02
  10  -2   1   16.75    2.03
  11  -2   1    1.63    1.97
  11  -2   1    0.51    1.79
  11  -2   1    2.40    1.40
  13  -2   1    4.22    2.49
  14  -2   1    4.73    2.48
  15  -2   1    5.44    2.89
  16   1  -1    8.14    2.85
  16   1  -1   10.80    4.80
  15   1  -1    2.17    2.11
  14   1  -1   11.78    3.11
 -14  -1   1   10.69    3.48
  12   1  -1    5.15    1.75
  11   1  -1    2.73    1.92
  11   1  -1    5.55    1.89
 -11  -1   1    4.16    2.13
 -11  -1   1   14.33    6.50
  10   1  -1    8.86    2.15
  10   1  -1   10.76    2.67
  10   1  -1   10.34    1.60
 -10  -1   1    9.79    1.82
 -10  -1   1   14.56    6.93
 -10  -1   1   10.33    2.58
   9   1  -1   30.90    3.47
   9   1  -1   34.44    2.49
   9   1  -1   32.67    4.13
  -9  -1   1   47.02    9.41
  -9  -1   1   35.60    3.61
  -9  -1   1   34.64    2.77
   8   1  -1    0.40    1.10
   8   1  -1    1.97    1.22
   8   1  -1    0.31    0.68
  -8  -1   1   -1.41    3.37
  -8  -1   1   -0.55    1.26
  -8  -1   1    0.49    0.98
   7   1  -1   73.99    4.81
   7   1  -1   78.66    5.49
   7   1  -1   83.25    4.23
  -7  -1   1   80.02    5.24
  -7  -1   1   73.48   10.99
  -7  -1   1   82.93    4.30
   6   1  -1    1.39    0.90
   6   1  -1    1.26    0.63
  -6  -1   1    1.42    0.79
  -6  -1   1    2.38    1.10
  -6  -1   1    0.53    2.32
   5   1  -1   15.52    1.27
   5   1  -1   14.36    1.72
   5   1  -1   13.66    3.45
  -5  -1   1   14.59    3.70
  -5  -1   1   17.61    1.56
  -5  -1   1   17.59    1.78
   4   1  -1   17.26    1.27
   4   1  -1   15.45    3.32
  -4  -1   1   16.26    1.42
  -4  -1   1   17.70    3.59
  -4  -1   1   15.06    1.56
   3   1  -1    3.58    0.66
   3   1  -1    3.11    1.69
  -3  -1   1    2.93    1.68
  -3  -1   1    2.52    0.83
  -3  -1   1    3.29    0.78
   2   1  -1  190.35   19.98
   2   1  -1  190.56   19.96
   2   1  -1  206.34    8.82
  -2  -1   1  187.66   19.97
  -2  -1   1  205.84   10.10
  -2  -1   1  199.91    8.83
  -2  -1   1  209.18   20.16
   1   1  -1    0.47    0.77
   1   1  -1   -0.15    0.20
  -1  -1   1   -0.09    0.24
  -1  -1   1    0.11    0.29
  -1  -1   1    0.12    0.66
   0   1  -1   -0.21    0.19
   0   1  -1    0.30    0.46
   0   1  -1    0.51    0.81
   0   1  -1    0.01    0.28
   0   1  -1    0.17    0.14
   0  -1   1    0.36    0.72
   0  -1   1    0.05    0.20
   0  -1   1    0.18    0.21
   0  -1   1    0.22    0.21
   0  -1   1    0.31    0.27
  -1   1  -1   33.68    1.85
  -1   1  -1   31.56    4.96
   1  -1   1   30.50    4.89
   1  -1   1   25.35    1.95
  -2   1  -1   39.78    2.40
  -2   1  -1   30.34    5.80
   2  -1   1   46.02    2.07
   2  -1   1   34.98    6.33
   2  -1   1   40.46    2.43
   2  -1   1   36.83    2.62
  -3   1  -1  124.94    6.24
  -3   1  -1  108.02   13.89
   3  -1   1  115.03   14.20
   3  -1   1  134.42    7.06
   3  -1   1  136.56    6.39
  -4   1  -1   45.88    2.88
  -4   1  -1   42.26    7.03
  -4   1  -1   41.43    2.12
   4  -1   1   43.21    3.27
   4  -1   1   47.40    3.00
   4  -1   1   47.34    7.26
  -5   1  -1  239.42   11.18
  -5   1  -1  219.96    9.97
  -5   1  -1  225.59   24.02
  -5   1  -1  229.82   12.27
   5  -1   1  231.74   12.49
   5  -1   1  228.09   24.13
   5  -1   1  223.14   11.17
  -6   1  -1   13.01    1.83
  -6   1  -1   16.65    2.33
  -6   1  -1   12.44    1.11
  -6   1  -1   14.70    4.39
   6  -1   1   15.13    2.32
   6  -1   1   15.28    2.10
  -7   1  -1   49.32    8.73
  -7   1  -1   38.85    2.26
  -7   1  -1   37.47    3.51
   7  -1   1   40.42    3.31
   7  -1   1   42.99    3.81
  -8   1  -1   19.53    6.33
  -8   1  -1   15.68    1.41
   8  -1   1   14.32    1.23
   8  -1   1   14.47    2.65
   8  -1   1   13.67    2.43
  -9   1  -1    9.77    6.15
   9  -1   1    5.46    1.99
   9  -1   1    3.42    2.05
 -10   1  -1   45.34   10.20
  10  -1   1   34.72    3.97
  10  -1   1   30.45    4.48
 -11   1  -1   12.16    4.47
  11  -1   1   10.82    2.53
  11  -1   1    7.26    2.57
  12  -1   1    6.72    2.70
  12  -1   1   15.55    2.99
  12  -1   1   10.30    1.77
  14  -1   1    5.35    2.45
  15  -1   1    2.67    2.41
  15   0  -1    3.68    2.37
  14   0  -1    6.49    2.47
  12   0  -1   19.07    3.80
  12   0  -1   27.52    3.53
 -12   0   1   21.49    3.85
  11   0  -1    1.80    1.73
  11   0  -1    4.88    1.88
 -11   0   1   13.44    6.99
 -11   0   1    1.34    1.91
  10   0  -1    0.54    1.52
  10   0  -1   -0.24    1.62
 -10   0   1    0.47    1.75
 -10   0   1   -1.49    3.27
   9   0  -1   52.56    4.94
   9   0  -1   52.97    4.34
   9   0  -1   60.12    3.42
  -9   0   1   56.82    4.81
  -9   0   1   62.50    3.70
  -9   0   1   65.91   10.83
   8   0  -1   24.50    1.85
   8   0  -1   22.70    2.82
   8   0  -1   22.37    3.28
  -8   0   1   21.61    2.11
  -8   0   1   23.37    7.10
  -8   0   1   25.07    3.18
   7   0  -1   53.09    2.80
   7   0  -1   42.86    3.90
   7   0  -1   42.77    3.50
  -7   0   1   49.78    2.94
  -7   0   1   49.17    3.86
  -7   0   1   46.36    8.47
   6   0  -1    2.97    1.16
   6   0  -1    3.12    0.69
   6   0  -1    3.78    1.33
  -6   0   1    4.81    1.40
  -6   0   1    2.77    2.83
  -6   0   1    3.66    0.89
   5   0  -1   67.73    8.65
   5   0  -1   64.19    3.18
   5   0  -1   56.44    3.75
  -5   0   1   64.24    4.13
  -5   0   1   58.38    8.46
  -5   0   1   60.77    3.25
   4   0  -1    0.56    0.41
   4   0  -1    0.21    2.02
   4   0  -1    0.54    0.68
  -4   0   1    0.89    0.80
  -4   0   1    0.85    1.61
  -4   0   1    0.86    0.58
   3   0  -1    0.16    0.64
   3   0  -1    0.20    0.41
   3   0  -1   -0.42    2.12
  -3   0   1    0.88    0.62
  -3   0   1   -0.65    1.45
  -3   0   1    0.35    0.74
   2   0  -1   24.60    1.57
   2   0  -1   22.78    3.75
   2   0  -1   23.65    1.26
  -2   0   1   21.88    1.61
  -2   0   1   22.34    3.71
  -2   0   1   24.00    1.39
   1   0  -1   39.54    4.39
   1   0  -1   36.73    1.80
  -1   0   1   38.34    4.44
  -1   0   1   40.38    2.16
   0   0  -1  250.08   10.68
   0   0  -1  228.73   13.49
   0   0  -1  218.68   22.45
   0   0  -1  235.51   11.46
   0   0   1  227.56   22.50
  -1   0  -1    8.65    0.61
  -1   0  -1   10.56    1.46
  -1   0  -1    7.65    0.49
  -1   0  -1    9.68    0.71
   1   0   1    8.30    0.52
   1   0   1    6.69    0.64
   1   0   1   10.41    1.50
  -2   0  -1   42.33    5.20
  -2   0  -1   46.76    2.38
   2   0   1   45.19    2.69
   2   0   1   43.06    5.22
   2   0   1   47.45    2.39
  -3   0  -1  363.65   16.01
  -3   0  -1  342.84   15.09
  -3   0  -1  333.44   34.49
  -3   0  -1  359.34   17.65
   3   0   1  331.71   34.55
   3   0   1  351.19   16.01
   3   0   1  360.79   17.77
  -4   0  -1    1.81    1.65
  -4   0  -1    2.46    0.52
  -4   0  -1    1.04    0.91
  -4   0  -1    1.46    0.74
   4   0   1   -0.06    0.77
   4   0   1    1.43    0.86
   4   0   1    0.87    2.51
  -5   0  -1   94.44    5.36
  -5   0  -1   88.91    4.81
  -5   0  -1   84.52   10.65
  -5   0  -1   86.68    4.17
   5   0   1   87.37    4.85
   5   0   1   89.46   10.66
   5   0   1   84.76    5.44
  -6   0  -1    5.84    1.55
  -6   0  -1    7.22    0.91
  -6   0  -1    6.18    1.25
  -6   0  -1    6.91    3.14
   6   0   1    5.86    2.62
   6   0   1    9.38    1.56
   6   0   1    5.17    1.46
  -7   0  -1    5.09    1.68
  -7   0  -1    4.83    0.88
  -7   0  -1    3.78    1.16
  -7   0  -1    3.75    3.20
   7   0   1    5.16    1.61
   7   0   1    5.47    1.44
  -8   0  -1    7.64    4.52
  -8   0  -1    9.45    1.24
  -8   0  -1   10.02    2.25
   8   0   1   11.36    2.39
   8   0   1    9.21    1.85
  -9   0  -1    7.99    5.19
  -9   0  -1    5.48    2.15
  -9   0  -1    4.99    1.13
   9   0   1    5.47    0.99
   9   0   1    6.49    1.85
   9   0   1    4.92    2.03
 -10   0  -1   -0.65    3.33
  10   0   1    0.42    1.56
  10   0   1   -2.03    1.40
 -11   0  -1    4.67    3.78
  11   0   1    3.30    2.03
  11   0   1    5.45    1.97
  12   0   1   25.58    3.45
  12   0   1   17.03    3.52
  14   0   1    8.79    2.77
  15   0   1    3.60    2.45
  16   0   1   11.18    3.31
  16   0   1    7.99    4.64
  15  -1  -1    2.83    2.21
  14  -1  -1   15.11    3.94
  13  -1  -1    3.40    2.20
  11  -1  -1    0.62    1.54
  11  -1  -1    1.13    1.56
 -11   1   1    0.83    1.93
 -11   1   1    6.92    3.31
  10  -1  -1   18.30    3.39
  10  -1  -1   21.70    3.09
 -10   1   1   15.46    3.07
 -10   1   1   10.47    5.13
   9  -1  -1   -0.65    1.32
   9  -1  -1    0.95    1.57
  -9   1   1    1.17    3.40
  -9   1   1    0.83    1.75
   8  -1  -1   12.40    1.32
   8  -1  -1   13.53    2.41
   8  -1  -1   15.90    2.89
  -8   1   1   17.79    6.79
  -8   1   1   15.24    2.67
   7  -1  -1   16.40    2.68
   7  -1  -1   21.04    2.59
   7  -1  -1   20.14    1.45
  -7   1   1   18.91    6.19
  -7   1   1   14.12    2.43
   6  -1  -1   15.14    2.39
   6  -1  -1   14.98    1.20
   6  -1  -1   20.60    2.35
  -6   1   1   15.43    4.78
  -6   1   1   16.35    2.33
   5  -1  -1   30.81    2.87
   5  -1  -1   29.17    2.52
   5  -1  -1   34.05    1.83
  -5   1   1   34.07    2.79
  -5   1   1   31.94    6.60
  -5   1   1   31.42    2.48
   4  -1  -1   30.62    2.62
   4  -1  -1   31.98    1.69
   4  -1  -1   28.36    5.79
   4  -1  -1   31.52    2.40
  -4   1   1   29.41    2.42
  -4   1   1   30.41    5.92
  -4   1   1   35.28    2.42
   3  -1  -1  398.34   39.97
   3  -1  -1  405.64   18.53
   3  -1  -1  385.45   17.22
  -3   1   1  402.24   20.27
  -3   1   1  423.40   18.53
  -3   1   1  385.81   39.91
   2  -1  -1  154.63    7.35
   2  -1  -1  149.88   15.97
   2  -1  -1  157.39    6.09
   2  -1  -1  148.32    6.61
  -2   1   1  149.00    7.30
  -2   1   1  155.45    7.99
  -2   1   1  144.08   15.91
   1  -1  -1   49.65    2.56
   1  -1  -1   48.68    6.01
   1  -1  -1   51.15    2.27
   1  -1  -1   54.63    2.76
  -1   1   1   54.78    2.93
  -1   1   1   52.11    2.74
  -1   1   1   51.00    6.09
  -1   1   1   52.33    2.22
  -1   1   1   51.16    2.51
   0  -1  -1  133.78    5.56
   0  -1  -1  138.71    8.16
   0  -1  -1  154.33    6.41
   0  -1  -1  125.87    6.78
   0   1   1  125.26   13.43
   0   1   1  128.56    6.78
   0   1   1  148.57    6.35
   0   1   1  136.46    6.22
   0   1   1  134.76    5.56
  -1  -1  -1  132.62    7.40
   1   1   1  102.75    7.30
   1   1   1  127.90    6.04
  -2  -1  -1    1.03    0.36
  -2  -1  -1    1.17    0.67
  -2  -1  -1    1.98    0.46
  -2  -1  -1    1.97    0.84
   2   1   1    0.90    0.65
   2   1   1    0.61    0.31
   2   1   1    1.06    0.44
   2   1   1    0.10    0.80
  -3  -1  -1   14.93    1.21
  -3  -1  -1   12.97    2.42
  -3  -1  -1   17.19    1.45
   3   1   1   14.81    2.53
   3   1   1   11.93    1.13
   3   1   1   14.26    1.39
  -4  -1  -1   58.40    2.85
  -4  -1  -1   54.78    3.38
  -4  -1  -1   51.70    6.82
   4   1   1   50.19    3.47
   4   1   1   55.46    3.07
   4   1   1   53.47    6.92
  -5  -1  -1   19.00    1.40
  -5  -1  -1   17.37    3.60
  -5  -1  -1   17.24    1.79
   5   1   1   16.78    3.46
   5   1   1   18.68    2.12
   5   1   1   16.30    1.58
  -6  -1  -1   22.47    4.50
  -6  -1  -1   19.21    2.23
  -6  -1  -1   17.26    1.50
   6   1   1   16.32    3.72
   6   1   1   16.59    2.24
   6   1   1   19.31    2.03
  -7  -1  -1    1.35    2.48
  -7  -1  -1    0.89    1.10
  -7  -1  -1    0.65    0.68
   7   1   1    0.15    0.85
   7   1   1   -0.15    0.95
  -8  -1  -1   16.04    2.49
  -8  -1  -1   14.72    5.03
  -8  -1  -1   12.17    1.48
   8   1   1   15.87    2.17
   8   1   1   12.12    2.34
  -9  -1  -1    9.60    1.50
  -9  -1  -1   10.64    2.34
  -9  -1  -1   15.32    5.84
   9   1   1   13.43    2.17
   9   1   1   12.75    2.59
 -10  -1  -1    0.80    1.03
 -10  -1  -1    1.99    1.94
 -10  -1  -1    2.15    4.69
  10   1   1    1.56    1.81
  10   1   1    1.00    1.52
 -11  -1  -1   20.50    3.50
 -11  -1  -1   29.37    8.59
  11   1   1   22.31    3.06
  11   1   1   20.51    3.58
  12   1   1   15.11    3.29
  12   1   1   15.86    2.70
  15   1   1    3.93    3.97
  15   1   1    6.28    2.57
  16   1   1    3.41    3.93
  16   1   1    6.91    2.52
  15  -2  -1   13.91    3.56
  14  -2  -1    3.75    2.51
  13  -2  -1    2.00    2.18
  11  -2  -1    6.03    2.38
  11  -2  -1    7.07    2.61
 -11   2   1    5.84    2.69
  10  -2  -1   14.23    3.14
  10  -2  -1   18.67    3.11
  10  -2  -1   18.29    2.10
 -10   2   1   33.32    9.40
 -10   2   1   17.63    3.37
   9  -2  -1   12.85    1.78
   9  -2  -1   13.10    2.69
   9  -2  -1   17.92    3.28
  -9   2   1    8.30    4.94
  -9   2   1   12.55    2.80
   8  -2  -1   10.89    1.50
   8  -2  -1    9.39    2.26
   8  -2  -1    6.80    2.13
  -8   2   1    8.25    6.37
  -8   2   1   11.50    2.52
   7  -2  -1   15.17    1.22
   7  -2  -1   17.06    2.55
   7  -2  -1   14.38    2.65
   7  -2  -1   15.50    1.55
  -7   2   1   20.06    6.72
  -7   2   1   19.54    2.79
   6  -2  -1   13.73    2.40
   6  -2  -1   14.38    1.07
   6  -2  -1   15.44    1.41
   6  -2  -1   15.72    2.26
  -6   2   1   18.95    5.61
  -6   2   1   12.35    2.18
   5  -2  -1   18.85    2.53
   5  -2  -1   14.27    2.06
   5  -2  -1   14.77    1.34
   5  -2  -1   15.79    1.04
  -5   2   1   14.94    1.95
  -5   2   1   15.86    4.61
  -5   2   1   14.56    2.14
   4  -2  -1   10.88    1.07
   4  -2  -1    9.47    0.75
   4  -2  -1    8.92    1.58
   4  -2  -1    8.85    3.07
   4  -2  -1   12.65    1.90
  -4   2   1   12.04    1.75
  -4   2   1   10.96    1.57
  -4   2   1    9.84    3.41
   3  -2  -1   92.72    5.10
   3  -2  -1   90.86    5.55
   3  -2  -1   94.06    4.10
   3  -2  -1   94.80   11.50
  -3   2   1   94.99    5.45
  -3   2   1   98.43    5.08
  -3   2   1   83.29   11.23
   2  -2  -1   48.73    2.61
   2  -2  -1   33.92    7.52
   2  -2  -1   51.78    3.21
   2  -2  -1   49.75    2.45
   2  -2  -1   42.78    2.99
  -2   2   1   51.70    3.13
  -2   2   1   44.65    2.90
  -2   2   1   47.63    2.25
  -2   2   1   34.53    7.11
   1  -2  -1  278.15   12.43
   1  -2  -1  273.22   10.71
   1  -2  -1  263.21   12.37
   1  -2  -1  268.56   13.56
   1  -2  -1  254.13   26.87
  -1   2   1  246.22   26.70
  -1   2   1  265.46   12.35
  -1   2   1  265.39   13.47
  -1   2   1  276.10   10.69
  -1   2   1  273.51   12.41
   0  -2  -1   80.43    3.71
   0  -2  -1   75.94    4.22
   0  -2  -1   77.32    4.27
   0  -2  -1   94.27    4.13
   0  -2  -1   80.39    9.11
   0   2   1   82.15    9.07
   0   2   1   75.32    4.22
   0   2   1   86.18    3.51
   0   2   1   85.15    4.04
  -1  -2  -1   98.90   10.72
  -1  -2  -1   95.97    4.60
  -1  -2  -1   96.79    6.41
  -1  -2  -1  113.24    4.96
   1   2   1   99.11    4.24
   1   2   1   94.07   10.75
   1   2   1  114.46    4.95
   1   2   1   93.23    6.37
  -2  -2  -1    3.96    1.13
  -2  -2  -1    4.31    1.15
  -2  -2  -1    4.79    0.64
  -2  -2  -1    4.43    0.49
   2   2   1    4.68    0.46
   2   2   1    4.49    1.29
   2   2   1    5.34    1.21
   2   2   1    4.08    0.48
  -3  -2  -1   73.33    3.68
  -3  -2  -1   80.48    8.20
  -3  -2  -1   77.86    4.06
   3   2   1   71.69    5.30
   3   2   1   70.69    8.05
   3   2   1   70.37    4.08
   3   2   1   73.82    8.28
  -4  -2  -1  145.31    6.91
  -4  -2  -1  150.52   15.52
  -4  -2  -1  150.15    7.88
   4   2   1  149.71    9.78
   4   2   1  149.49   15.51
   4   2   1  149.08    7.98
   4   2   1  150.70   15.66
  -5  -2  -1    5.55    0.91
  -5  -2  -1    2.97    0.98
  -5  -2  -1    5.29    2.04
   5   2   1    5.41    0.92
   5   2   1    4.09    1.80
   5   2   1    3.75    0.99
   5   2   1    5.59    1.82
  -6  -2  -1   22.80    4.38
  -6  -2  -1   21.33    1.78
  -6  -2  -1   26.88    2.22
   6   2   1   24.79    4.86
   6   2   1   20.93    1.84
   6   2   1   22.61    2.20
  -7  -2  -1   39.16    2.64
  -7  -2  -1   41.23    3.20
  -7  -2  -1   38.53    6.68
   7   2   1   47.74    6.86
   7   2   1   43.84    3.46
   7   2   1   37.98    2.85
  -8  -2  -1   48.71    3.06
  -8  -2  -1   44.74    3.72
  -8  -2  -1   45.77    7.92
   8   2   1   51.24    3.45
   8   2   1   50.84    4.06
  -9  -2  -1   25.66    2.29
  -9  -2  -1   28.90    3.33
  -9  -2  -1   30.93    6.94
   9   2   1   23.82    3.36
   9   2   1   21.21    2.69
 -10  -2  -1   30.20    3.72
 -10  -2  -1   27.45    2.58
 -10  -2  -1   40.93    8.45
  10   2   1   31.37    3.01
  10   2   1   35.79    4.28
 -11  -2  -1   29.52    3.94
 -11  -2  -1   37.47    9.17
 -11  -2  -1   30.74    2.83
  11   2   1   28.52    3.37
  11   2   1   23.40    3.80
 -12  -2  -1    0.85    2.09
 -12  -2  -1    5.60    3.39
  12   2   1    2.44    2.80
  12   2   1    3.83    2.02
  12   2   1    8.54    1.95
  15   2   1    4.58    3.98
  15   2   1    5.80    2.37
  16   2   1   11.31    3.26
  16   2   1   11.88    4.88
  14  -3  -1    2.77    2.29
  13  -3  -1    5.80    2.57
  12  -3  -1    0.80    1.85
  10  -3  -1    1.55    1.39
  10  -3  -1    1.55    1.81
  10  -3  -1    3.19    2.03
 -10   3   1    6.12    3.82
 -10   3   1    0.83    1.96
   9  -3  -1    7.70    1.69
   9  -3  -1    7.96    2.63
   9  -3  -1   11.35    2.70
  -9   3   1    6.17    4.60
  -9   3   1    6.58    2.53
   8  -3  -1   19.83    2.16
   8  -3  -1   15.20    3.12
   8  -3  -1   24.24    3.39
  -8   3   1   22.89    3.41
  -8   3   1   32.20    9.33
   7  -3  -1    0.41    1.66
   7  -3  -1    0.52    1.43
   7  -3  -1    1.71    1.19
  -7   3   1   -0.36    4.86
  -7   3   1    0.63    1.64
   6  -3  -1   50.14    3.03
   6  -3  -1   51.92    4.08
   6  -3  -1   58.82    4.63
  -6   3   1   52.76    9.79
  -6   3   1   55.83    4.29
   5  -3  -1    0.96    0.82
   5  -3  -1    1.25    0.90
   5  -3  -1    1.56    1.12
   5  -3  -1    0.26    1.27
  -5   3   1    0.26    1.13
  -5   3   1    1.62    3.15
   4  -3  -1  237.49    9.99
   4  -3  -1  248.20   13.19
   4  -3  -1  244.99   11.98
   4  -3  -1  225.73   11.42
  -4   3   1  245.48   11.88
  -4   3   1  231.40   25.71
  -4   3   1  249.61   12.94
   3  -3  -1  126.35    5.65
   3  -3  -1  133.08    6.43
   3  -3  -1  131.77   15.32
   3  -3  -1  138.32    7.53
   3  -3  -1  128.48    6.83
  -3   3   1  113.59   14.76
  -3   3   1  133.84    5.43
  -3   3   1  121.02    6.69
  -3   3   1  127.92    7.26
   2  -3  -1   15.30    4.04
   2  -3  -1   17.59    2.02
   2  -3  -1   17.40    1.46
   2  -3  -1   19.24    2.06
   2  -3  -1   16.03    1.56
  -2   3   1   17.01    1.37
  -2   3   1   17.94    4.78
  -2   3   1   18.51    1.90
  -2   3   1   17.25    1.73
  -2   3   1   16.95    1.44
   1  -3  -1   -0.24    0.82
   1  -3  -1    0.27    0.79
   1  -3  -1    4.69    4.97
   1  -3  -1    1.30    0.50
  -1   3   1    0.40    0.79
  -1   3   1    2.81    1.07
  -1   3   1    1.42    0.88
  -1   3   1    2.50    4.12
   0  -3  -1    8.02    1.05
   0  -3  -1   13.56    5.11
   0  -3  -1    9.80    0.92
   0  -3  -1   10.44    1.42
   0  -3  -1    9.52    1.15
   0  -3  -1   10.96    1.12
   0   3   1   11.72    3.66
   0   3   1    7.41    1.10
  -1  -3  -1   12.43    1.14
  -1  -3  -1   13.61    0.94
  -1  -3  -1   14.97    3.35
  -1  -3  -1   13.09    1.05
  -1  -3  -1   12.45    1.05
  -1  -3  -1   17.56    1.55
   1   3   1   15.37    3.72
   1   3   1   14.83    2.11
   1   3   1    9.69    0.93
   1   3   1   13.49    1.11
   1   3   1   19.32    1.64
  -2  -3  -1   25.24    1.89
  -2  -3  -1   38.31    6.22
   2   3   1   28.65    3.19
   2   3   1   41.76    6.78
  -3  -3  -1   -0.45    0.62
  -3  -3  -1    0.08    0.49
  -3  -3  -1    2.16    1.57
   3   3   1   -2.22    1.51
   3   3   1    4.41    2.18
  -4  -3  -1   -1.90    1.99
  -4  -3  -1    0.95    0.65
  -4  -3  -1   -0.02    0.57
   4   3   1   -1.19    1.25
   4   3   1    0.09    1.03
   4   3   1    1.15    1.66
  -5  -3  -1   -1.06    0.56
  -5  -3  -1    0.98    1.54
  -5  -3  -1    0.89    0.65
   5   3   1   -0.58    1.63
   5   3   1    0.58    1.28
   5   3   1   -0.20    0.50
   5   3   1    0.21    1.18
  -6  -3  -1   78.83    9.83
  -6  -3  -1   80.71    4.85
  -6  -3  -1   81.90    4.30
   6   3   1   77.51    6.35
   6   3   1   82.07    9.72
   6   3   1   83.44    9.98
   6   3   1   77.64    4.94
  -7  -3  -1    2.65    0.92
  -7  -3  -1    3.10    1.20
  -7  -3  -1    1.22    2.48
   7   3   1    3.53    1.00
   7   3   1    2.29    1.05
   7   3   1    2.61    1.85
   7   3   1    1.56    3.07
   7   3   1    1.77    1.85
  -8  -3  -1   28.89    6.18
  -8  -3  -1   33.95    2.50
  -8  -3  -1   33.12    2.88
   8   3   1   28.17    2.95
   8   3   1   36.77    4.24
   8   3   1   30.21    2.50
   8   3   1   25.72    5.99
  -9  -3  -1    6.88    4.45
  -9  -3  -1   10.01    2.09
  -9  -3  -1    7.14    1.50
   9   3   1    4.27    4.50
   9   3   1    6.01    1.83
   9   3   1    8.04    3.09
   9   3   1    6.58    1.60
 -10  -3  -1   22.02    2.36
 -10  -3  -1   22.21    6.80
 -10  -3  -1   19.06    2.91
  10   3   1   12.60    5.71
  10   3   1   17.11    2.42
  10   3   1   17.76    3.00
  10   3   1   22.69    4.84
 -11  -3  -1    8.14    1.74
 -11  -3  -1    7.66    2.24
 -11  -3  -1    4.03    3.97
  11   3   1    5.82    1.80
  11   3   1    6.54    2.31
  11   3   1    5.43    3.35
  11   3   1    5.85    5.31
 -12  -3  -1   40.24    8.13
 -12  -3  -1   20.50    3.40
 -12  -3  -1   22.11    2.57
  12   3   1   21.87    2.96
  12   3   1   17.43    5.78
  12   3   1   22.86    3.59
  12   3   1   24.43    2.51
  12   3   1   18.26    4.74
  13   3   1   64.33   11.05
  14   3   1    1.67    1.76
  14   3   1   10.46    1.79
  14   3   1    4.82    3.63
  15   3   1    7.09    2.34
  15   3   1    6.59    3.84
  16   3   1    3.70    3.76
  16   3   1    6.88    2.41
  14  -4  -1    8.30    3.09
  13  -4  -1    6.32    2.72
  12  -4  -1   -0.34    1.90
  11  -4  -1    2.28    2.11
   9  -4  -1   26.16    2.72
   9  -4  -1   27.04    4.31
   9  -4  -1   24.67    3.78
  -9   4   1   50.22   10.60
   8  -4  -1    0.06    1.41
   8  -4  -1    0.41    2.10
   8  -4  -1   -0.68    1.68
  -8   4   1   -0.09    3.95
  -8   4   1    4.10    2.24
   7  -4  -1    3.11    1.86
   7  -4  -1    2.27    1.38
   7  -4  -1    4.39    2.21
  -7   4   1    4.92    6.38
  -7   4   1    5.36    2.14
   6  -4  -1   63.14    4.03
   6  -4  -1   68.17    4.91
   6  -4  -1   60.00    5.17
   6  -4  -1   65.46    3.68
  -6   4   1   63.64   11.21
  -6   4   1   62.69    4.95
   5  -4  -1    0.30    1.17
   5  -4  -1    0.42    1.44
   5  -4  -1    0.32    0.97
   5  -4  -1   -0.37    0.95
  -5   4   1   -1.71    3.27
  -5   4   1   -0.23    1.31
   4  -4  -1   76.88    5.29
   4  -4  -1   75.62    4.95
   4  -4  -1   77.15    4.32
   4  -4  -1   77.45    3.93
  -4   4   1   74.23   11.12
  -4   4   1   72.94    5.01
   3  -4  -1   39.86    2.49
   3  -4  -1   37.77    3.16
   3  -4  -1   34.95    3.19
   3  -4  -1   43.93    2.78
  -3   4   1   43.93    2.43
  -3   4   1   44.22    3.11
  -3   4   1   35.80    3.06
  -3   4   1   43.08    7.56
  -3   4   1   39.77    2.47
   2  -4  -1    1.92    0.45
   2  -4  -1    2.94    0.94
   2  -4  -1    1.23    0.90
   2  -4  -1    2.87    1.29
   2  -4  -1    6.39    4.26
   2  -4  -1    1.56    0.95
  -2   4   1    2.20    0.97
  -2   4   1   -0.35    3.13
  -2   4   1    0.85    0.90
  -2   4   1    1.06    0.93
  -2   4   1    2.67    0.83
   1  -4  -1   32.24    1.80
   1  -4  -1   31.64    2.59
   1  -4  -1   29.18    5.76
   1  -4  -1   33.26    2.10
   1  -4  -1   28.32    2.49
   1  -4  -1   36.28    2.37
  -1   4   1   28.94    2.53
  -1   4   1   32.96    2.13
  -1   4   1   36.90    2.49
  -1   4   1   36.68    6.08
   0  -4  -1  342.56   15.65
   0  -4  -1  351.33   14.46
   0  -4  -1  360.64   36.76
   0  -4  -1  356.87   18.09
   0  -4  -1  367.47   16.94
   0   4   1  361.70   14.52
   0   4   1  355.28   36.52
   0   4   1  350.79   16.63
   0   4   1  379.22   17.03
  -1  -4  -1   13.70    3.98
  -1  -4  -1   16.05    1.81
  -1  -4  -1   11.41    1.30
  -1  -4  -1   11.04    1.17
  -1  -4  -1   14.17    1.28
   1   4   1   18.41    1.98
   1   4   1   12.15    1.28
   1   4   1   14.47    5.72
  -2  -4  -1   38.73    7.65
  -2  -4  -1   28.16    2.00
  -2  -4  -1   40.11    2.56
  -2  -4  -1   29.10    2.10
   2   4   1   24.41    1.72
   2   4   1   37.24    5.69
   2   4   1   26.11    3.15
   2   4   1   30.58    2.45
  -3  -4  -1  852.60   83.04
  -3  -4  -1  874.68   41.93
  -3  -4  -1  891.78   37.09
   3   4   1  855.15   50.09
   3   4   1  825.32   41.90
   3   4   1  832.80   83.12
  -4  -4  -1    0.16    0.65
  -4  -4  -1   -0.15    2.03
  -4  -4  -1    0.79    0.50
   4   4   1   -1.32    1.34
   4   4   1    1.34    2.19
  -5  -4  -1   15.88    1.71
  -5  -4  -1   20.26    1.57
  -5  -4  -1   18.32    3.51
   5   4   1   18.64    3.81
   5   4   1   15.78    3.37
   5   4   1   22.52    3.19
  -6  -4  -1    5.68    1.13
  -6  -4  -1    3.22    1.00
   6   4   1    4.61    1.05
   6   4   1    2.62    1.82
   6   4   1    3.70    2.66
   6   4   1    3.95    1.99
  -7  -4  -1    1.57    0.94
  -7  -4  -1    2.49    1.09
   7   4   1    1.85    3.03
   7   4   1    2.12    1.78
   7   4   1    1.11    0.86
   7   4   1    1.69    1.79
  -8  -4  -1    7.63    3.73
  -8  -4  -1    5.33    1.36
  -8  -4  -1    5.79    1.55
   8   4   1    4.08    2.31
   8   4   1    3.58    3.75
   8   4   1    4.08    1.38
  -9  -4  -1   -1.77    3.50
  -9  -4  -1    0.74    1.13
  -9  -4  -1    0.14    1.23
   9   4   1   -0.78    1.01
   9   4   1   -1.35    2.06
   9   4   1   -0.73    3.72
   9   4   1    0.85    0.98
 -10  -4  -1   12.37    5.95
 -10  -4  -1    9.03    2.12
 -10  -4  -1    7.81    1.76
  10   4   1    5.98    1.93
  10   4   1    8.55    5.08
  10   4   1    9.81    3.61
  10   4   1    8.38    1.81
 -11  -4  -1   64.06   11.12
 -11  -4  -1   62.10    5.11
 -11  -4  -1   75.98    4.58
  11   4   1   67.60    7.41
  11   4   1   63.45   11.81
  11   4   1   62.04    4.59
  11   4   1   67.71    5.51
 -12  -4  -1    7.68    1.80
 -12  -4  -1    6.53    2.30
  12   4   1    8.57    3.92
  12   4   1   12.38    2.20
  12   4   1    7.71    2.35
  12   4   1   21.99    7.25
 -13  -4  -1   -0.15    2.02
 -13  -4  -1    6.02    1.78
  13   4   1   14.59    5.14
  13   4   1    4.03    1.36
  13   4   1    5.82    1.70
  13   4   1    7.09    3.85
  13   4   1    6.25    2.19
  15   4   1   11.68    3.09
  15   4   1   13.96    4.68
  16   4   1    7.87    4.14
  16   4   1    4.50    2.02
  17   4   1   15.64    4.82
  13  -5  -1    6.13    2.72
  12  -5  -1    1.88    2.03
  11  -5  -1    4.67    2.53
   9  -5  -1    3.45    1.65
   9  -5  -1    0.68    2.34
   9  -5  -1    5.03    2.30
  -9   5   1    9.20    4.47
   8  -5  -1   10.70    3.00
   8  -5  -1   10.56    2.89
   8  -5  -1    7.96    1.94
  -8   5   1   17.98    8.25
   7  -5  -1   10.01    2.90
   7  -5  -1    5.24    2.41
   7  -5  -1    7.09    1.76
  -7   5   1   16.08    7.90
   6  -5  -1    3.17    1.54
   6  -5  -1    2.35    1.39
   6  -5  -1    0.87    1.77
   6  -5  -1    5.19    2.38
  -6   5   1   -0.64    5.93
   5  -5  -1    0.19    1.25
   5  -5  -1   -0.28    1.14
   5  -5  -1   -1.33    1.71
   5  -5  -1   -1.29    1.20
  -5   5   1   -2.79    4.28
   4  -5  -1    5.69    1.80
   4  -5  -1    3.67    1.36
   4  -5  -1    3.89    1.25
   4  -5  -1    4.59    1.85
  -4   5   1    4.27    4.19
  -4   5   1    3.94    0.88
   3  -5  -1   19.56    2.65
   3  -5  -1   18.67    1.92
   3  -5  -1   20.65    2.17
   3  -5  -1   16.97    2.48
  -3   5   1   18.67    1.88
  -3   5   1   19.26    5.58
   2  -5  -1   47.98    3.65
   2  -5  -1   46.68    2.86
   2  -5  -1   47.74    3.23
   2  -5  -1   52.02    3.66
   2  -5  -1   48.04    2.46
  -2   5   1   44.18    9.16
  -2   5   1   47.68    3.18
  -2   5   1   49.57    3.49
   1  -5  -1   26.37    1.73
   1  -5  -1   28.76    2.12
   1  -5  -1   31.42    2.37
   1  -5  -1   27.37    7.11
   1  -5  -1   24.80    2.43
  -1   5   1   31.06    2.46
  -1   5   1   28.79    2.60
  -1   5   1   31.96    2.21
  -1   5   1   31.06    6.38
   0  -5  -1   24.47    1.93
   0  -5  -1   26.60    1.87
   0  -5  -1   28.13    5.61
   0  -5  -1   27.97    2.25
   0  -5  -1   23.57    1.73
   0  -5  -1   24.84    2.16
   0   5   1   28.69    5.91
   0   5   1   30.70    2.50
   0   5   1   26.16    2.08
   0   5   1   27.03    2.53
  -1  -5  -1  299.48   13.09
  -1  -5  -1  283.32   14.79
  -1  -5  -1  286.67   12.20
  -1  -5  -1  273.78   30.58
  -1  -5  -1  314.25   14.12
   1   5   1  275.50   30.73
   1   5   1  308.78   14.24
   1   5   1  297.78   12.07
  -2  -5  -1   -0.81    1.05
  -2  -5  -1    1.33    4.00
  -2  -5  -1   -0.10    0.59
  -2  -5  -1   -0.36    0.58
   2   5   1    1.22    0.70
   2   5   1   -0.18    1.53
   2   5   1    0.26    1.14
   2   5   1    3.64    4.28
   2   5   1    0.88    0.72
  -3  -5  -1   68.76    9.32
  -3  -5  -1   61.06    3.53
   3   5   1   65.44    3.78
   3   5   1   65.62    9.93
   3   5   1   61.86    3.03
   3   5   1   62.00    5.01
  -4  -5  -1    7.34    1.18
  -4  -5  -1    7.10    0.79
  -4  -5  -1    4.22    2.27
   4   5   1    7.38    3.37
   4   5   1    7.32    2.22
  -5  -5  -1   34.63    6.05
  -5  -5  -1   37.74    2.34
  -5  -5  -1   36.59    2.52
   5   5   1   43.50    7.43
   5   5   1   32.21    3.73
  -6  -5  -1   12.71    1.68
  -6  -5  -1   15.88    3.43
  -6  -5  -1   14.66    1.60
   6   5   1   15.73    4.13
   6   5   1   15.18    3.04
   6   5   1   11.46    3.13
  -7  -5  -1    1.18    0.96
  -7  -5  -1    2.49    1.00
   7   5   1    0.73    3.22
   7   5   1    2.83    0.95
   7   5   1    0.62    1.84
  -8  -5  -1    9.96    1.71
  -8  -5  -1    7.73    1.65
   8   5   1    9.53    1.76
   8   5   1   14.64    4.83
   8   5   1   11.40    3.28
  -9  -5  -1    2.38    1.42
  -9  -5  -1    0.57    1.18
   9   5   1    3.53    4.35
   9   5   1    0.94    2.52
   9   5   1    0.48    1.17
 -10  -5  -1   49.87    4.11
 -10  -5  -1   49.59    3.81
  10   5   1   49.50    3.76
  10   5   1   51.10    6.25
  10   5   1   50.77    4.38
  10   5   1   65.89   10.81
 -11  -5  -1   17.60    2.74
 -11  -5  -1   13.25    2.25
  11   5   1   13.87    2.23
  11   5   1   14.14    2.79
  11   5   1    7.11    5.36
  11   5   1   10.08    3.95
 -12  -5  -1   16.90    2.50
 -12  -5  -1   18.24    3.04
  12   5   1   15.93    3.03
  12   5   1   17.32    2.55
  12   5   1   22.53    5.14
  12   5   1    9.20    5.25
 -13  -5  -1    3.18    2.21
 -13  -5  -1    4.25    1.81
  13   5   1    6.02    2.16
  13   5   1   20.05    7.47
  13   5   1    9.14    3.66
  13   5   1    8.67    1.87
 -14  -5  -1   -1.39    2.05
 -14  -5  -1    1.50    1.68
  14   5   1    4.19    3.01
  14   5   1    2.48    1.30
  14   5   1    3.06    1.93
  15   5   1   21.21    5.40
  15   5   1   17.43    3.36
  16   5   1    4.25    2.07
  16   5   1    6.01    3.39
  17   5   1   20.26    5.18
  13  -6  -1    6.07    2.75
  12  -6  -1    6.41    2.73
  11  -6  -1    0.73    1.81
  10  -6  -1    8.82    2.86
   8  -6  -1    0.43    1.46
   8  -6  -1   -1.06    2.31
   8  -6  -1    2.76    2.09
   7  -6  -1   41.96    3.49
   7  -6  -1   46.63    5.20
   7  -6  -1   47.38    4.99
  -7   6   1   59.28   11.28
   6  -6  -1    1.19    1.52
   6  -6  -1    0.80    1.91
   6  -6  -1    0.00    2.36
  -6   6   1   -0.03    4.44
   5  -6  -1   18.28    2.47
   5  -6  -1   17.88    3.34
   5  -6  -1   20.35    2.40
   5  -6  -1   17.02    3.09
  -5   6   1   21.11    8.33
   4  -6  -1   42.49    4.06
   4  -6  -1   51.37    3.24
   4  -6  -1   45.92    4.24
   4  -6  -1   48.25    3.53
  -4   6   1   38.94    2.92
  -4   6   1   40.77    2.83
  -4   6   1   59.46   11.16
   3  -6  -1   15.50    2.58
   3  -6  -1   15.61    2.63
   3  -6  -1   14.89    1.84
   3  -6  -1   13.83    2.05
  -3   6   1   12.75    1.83
  -3   6   1   12.11    5.65
   2  -6  -1    8.55    1.85
   2  -6  -1    8.35    1.69
   2  -6  -1    6.77    1.40
   2  -6  -1    8.97    0.98
  -2   6   1    8.41    1.73
  -2   6   1   10.09    5.17
   1  -6  -1    0.82    0.94
   1  -6  -1   -0.20    0.55
   1  -6  -1   -0.35    1.12
   1  -6  -1   -1.14    0.93
  -1   6   1   -3.24    4.43
  -1   6   1    1.12    1.18
  -1   6   1    1.11    1.32
   0  -6  -1  117.70    6.45
   0  -6  -1  112.74    5.34
   0  -6  -1  115.67    5.47
   0  -6  -1  111.58    5.25
   0  -6  -1  107.61    6.12
   0   6   1  114.24    6.33
   0   6   1  107.06    6.20
   0   6   1  100.79   14.97
   0   6   1  115.79    5.38
  -1  -6  -1   37.11    7.07
  -1  -6  -1   43.49    3.01
  -1  -6  -1   39.94    2.48
  -1  -6  -1   41.45    2.61
  -1  -6  -1   45.95    3.10
   1   6   1   42.57    3.28
   1   6   1   45.00    2.71
   1   6   1   49.22    8.20
  -2  -6  -1    0.93    0.79
  -2  -6  -1    0.26    0.64
  -2  -6  -1   -0.66    4.40
  -2  -6  -1    0.77    1.12
  -2  -6  -1    0.21    0.66
   2   6   1    0.04    0.79
   2   6   1    0.66    1.26
   2   6   1    0.74    4.75
  -3  -6  -1   11.94    1.49
  -3  -6  -1   10.35    4.53
   3   6   1    8.51    1.18
   3   6   1   14.85    2.62
   3   6   1   11.84    1.84
   3   6   1   11.32    4.58
  -4  -6  -1   35.88    2.12
  -4  -6  -1   41.02    2.68
   4   6   1   39.98    6.89
   4   6   1   34.25    2.06
   4   6   1   38.83    3.86
  -5  -6  -1   38.47    2.36
  -5  -6  -1   40.47    2.84
  -5  -6  -1   33.32    7.02
   5   6   1   44.03    7.19
   5   6   1   38.51    4.04
  -6  -6  -1   20.53    1.66
  -6  -6  -1   19.28    4.04
  -6  -6  -1   19.43    2.13
   6   6   1   16.02    3.76
   6   6   1   21.35    3.52
   6   6   1   20.31    5.48
  -7  -6  -1   78.23    4.58
  -7  -6  -1   74.67    4.51
   7   6   1   76.52    6.52
   7   6   1   70.55   11.41
  -8  -6  -1    5.43    1.53
  -8  -6  -1    3.29    1.23
   8   6   1    3.71    1.27
   8   6   1    7.74    4.65
   8   6   1    3.61    2.69
  -9  -6  -1   22.92    2.68
  -9  -6  -1   19.99    2.54
   9   6   1   22.60    2.85
   9   6   1   30.80    7.56
   9   6   1   18.66    4.46
 -10  -6  -1   13.20    2.26
 -10  -6  -1   11.44    2.11
  10   6   1    7.68    3.81
  10   6   1    9.53    2.14
  10   6   1   11.18    6.02
 -11  -6  -1    0.89    1.50
 -11  -6  -1    0.88    1.52
  11   6   1    1.06    1.28
  11   6   1   -1.46    5.18
  11   6   1    1.84    1.51
  11   6   1    4.44    3.42
 -12  -6  -1    6.77    2.11
 -12  -6  -1    8.21    2.07
  12   6   1   10.12    3.70
  12   6   1   11.18    2.10
  12   6   1    0.19    5.37
  12   6   1    9.41    2.31
 -13  -6  -1    0.21    1.88
 -13  -6  -1   -0.32    1.45
  13   6   1    4.27    1.98
  13   6   1    0.08    5.23
  13   6   1    5.90    3.15
  13   6   1    5.41    1.74
 -14  -6  -1    0.06    2.09
 -14  -6  -1    1.39    1.71
  14   6   1    1.53    1.23
  14   6   1    9.66    3.96
  14   6   1    2.81    1.82
 -15  -6  -1    4.60    2.12
  15   6   1    7.71    2.57
  15   6   1   16.06    3.90
  16   6   1   16.79    4.50
  12  -7  -1   15.67    3.87
  11  -7  -1    2.68    2.26
  10  -7  -1   14.87    3.52
   9  -7  -1   10.22    3.14
   7  -7  -1   11.13    2.22
   7  -7  -1    9.98    3.39
   7  -7  -1   11.92    2.99
   6  -7  -1   -3.05    2.59
   6  -7  -1    1.41    1.72
   6  -7  -1   -0.09    1.95
  -6   7   1    4.12    4.79
   5  -7  -1   44.27    3.93
   5  -7  -1   44.53    4.82
   5  -7  -1   44.27    4.98
   5  -7  -1   47.67    3.65
  -5   7   1   79.06   14.25
   4  -7  -1    7.64    1.75
   4  -7  -1    7.96    2.12
   4  -7  -1    2.35    2.09
  -4   7   1    6.80    1.60
  -4   7   1    9.58    5.74
   3  -7  -1    2.55    1.65
   3  -7  -1    0.63    1.71
   3  -7  -1    5.50    1.60
   3  -7  -1    5.35    0.82
  -3   7   1    3.73    5.27
  -3   7   1    5.72    1.62
   2  -7  -1   35.80    3.53
   2  -7  -1   39.07    2.87
   2  -7  -1   38.06    2.26
   2  -7  -1   34.59    3.13
  -2   7   1   36.55    3.21
  -2   7   1   45.05    9.36
   1  -7  -1   13.35    1.78
   1  -7  -1   12.42    2.08
   1  -7  -1   16.01    1.50
   1  -7  -1   14.79    2.22
  -1   7   1   14.64    6.33
  -1   7   1   13.65    2.29
   0  -7  -1  155.66    6.87
   0  -7  -1  150.10    6.98
   0  -7  -1  143.68    7.17
   0  -7  -1  156.00    8.56
   0  -7  -1  151.28    8.07
   0   7   1  159.94    8.22
   0   7   1  149.68    8.24
   0   7   1  139.73   18.94
  -1  -7  -1    6.12    1.45
  -1  -7  -1    8.19    1.28
  -1  -7  -1    5.74    1.18
  -1  -7  -1   12.36    1.95
   1   7   1   10.09    2.16
   1   7   1    9.13    6.19
   1   7   1    8.20    1.49
  -2  -7  -1   51.76    3.14
  -2  -7  -1   53.21    3.53
  -2  -7  -1   50.20    3.33
  -2  -7  -1   42.83    2.74
   2   7   1   54.21    3.16
   2   7   1   57.78    9.78
   2   7   1   50.30    3.82
  -3  -7  -1    4.24    1.12
  -3  -7  -1    4.84    1.81
  -3  -7  -1    3.04    0.73
   3   7   1    4.73    5.42
   3   7   1    0.76    2.05
   3   7   1    3.15    1.03
  -4  -7  -1   43.46    3.08
   4   7   1   42.94    4.43
   4   7   1   47.21    2.66
   4   7   1   50.22    8.78
   4   7   1   43.87    3.45
  -5  -7  -1   33.28    2.06
  -5  -7  -1   35.71    2.65
   5   7   1   36.66    7.44
   5   7   1   31.39    2.00
   5   7   1   30.28    3.86
  -6  -7  -1   13.35    1.29
  -6  -7  -1   13.39    1.97
   6   7   1   15.61    5.75
   6   7   1   14.43    3.25
  -7  -7  -1   30.57    2.32
  -7  -7  -1   25.62    2.83
   7   7   1   31.66    4.68
   7   7   1   35.87    7.92
  -8  -7  -1    9.93    1.94
  -8  -7  -1   11.92    1.70
   8   7   1   10.04    3.54
   8   7   1    7.89    6.01
  -9  -7  -1   20.89    2.49
  -9  -7  -1   21.05    2.67
   9   7   1   20.31    2.70
   9   7   1   22.31    7.62
   9   7   1   24.25    4.85
 -10  -7  -1    6.50    1.85
 -10  -7  -1    6.67    1.73
  10   7   1    5.93    1.75
  10   7   1    6.57    3.67
  10   7   1    8.57    6.07
 -11  -7  -1    1.88    1.50
 -11  -7  -1    4.05    1.70
  11   7   1   -0.80    5.86
  11   7   1    6.71    1.87
  11   7   1    5.80    3.63
 -12  -7  -1   20.09    2.86
 -12  -7  -1   15.10    2.62
  12   7   1   19.67    4.86
  12   7   1    2.08    6.49
  12   7   1   14.61    2.35
  12   7   1   18.65    2.99
 -13  -7  -1    0.33    1.82
 -13  -7  -1    0.41    1.70
  13   7   1    2.71    1.66
  13   7   1    4.48    3.28
 -14  -7  -1    1.34    1.66
  14   7   1    0.86    1.28
  14   7   1    7.63    3.53
 -15  -7  -1    0.83    1.83
  15   7   1   12.59    3.63
  15   7   1    1.44    1.37
  11  -8  -1    9.07    3.05
  10  -8  -1   10.63    3.25
   9  -8  -1    7.11    2.67
   8  -8  -1    1.33    1.77
   8  -8  -1    3.26    2.30
   6  -8  -1    5.92    2.03
   6  -8  -1    8.88    2.80
  -6   8   1   28.83    8.50
   5  -8  -1    6.88    2.33
   5  -8  -1    7.98    2.77
   5  -8  -1    9.37    2.14
  -5   8   1    6.76    5.72
   4  -8  -1   13.63    3.10
   4  -8  -1   11.15    2.15
   4  -8  -1   12.17    2.52
  -4   8   1   10.77    6.52
  -4   8   1    7.88    1.88
   3  -8  -1   21.07    2.54
   3  -8  -1   20.38    2.98
   3  -8  -1   22.49    3.48
  -3   8   1   30.79    9.80
  -3   8   1   19.44    2.68
   2  -8  -1    2.43    1.76
   2  -8  -1    1.64    1.37
   2  -8  -1    0.55    1.66
   2  -8  -1    1.87    0.83
  -2   8   1    1.42    1.86
  -2   8   1   -1.96    5.31
   1  -8  -1   12.98    2.36
   1  -8  -1   14.01    1.90
   1  -8  -1   10.13    1.40
   1  -8  -1    9.17    2.16
  -1   8   1   14.69    2.56
  -1   8   1   21.57    8.19
   0  -8  -1   29.38    2.40
   0  -8  -1   29.65    3.13
   0  -8  -1   26.90    2.21
   0  -8  -1   30.44    3.18
   0   8   1   36.39    9.22
   0   8   1   31.93    3.42
  -1  -8  -1    0.71    0.84
  -1  -8  -1   -0.03    1.44
  -1  -8  -1    0.34    1.02
  -1  -8  -1    0.83    1.36
   1   8   1   -0.40    5.82
   1   8   1    1.03    1.87
  -2  -8  -1   61.03    3.71
  -2  -8  -1   66.28    4.17
  -2  -8  -1   59.58    3.34
  -2  -8  -1   53.97    3.97
   2   8   1   59.40    4.47
   2   8   1   67.08    3.84
   2   8   1   67.44   13.79
  -3  -8  -1   96.29    5.45
  -3  -8  -1   78.65    4.73
  -3  -8  -1   73.29    4.47
  -3  -8  -1   82.75    4.64
   3   8   1   77.58    5.19
   3   8   1   77.28   14.56
   3   8   1   83.85    4.37
  -4  -8  -1   17.66    2.09
  -4  -8  -1   13.51    1.25
   4   8   1   21.39    7.31
   4   8   1   19.01    1.91
   4   8   1   17.49    2.64
   4   8   1   20.35    3.50
   4   8   1   18.00    1.89
  -5  -8  -1   48.28    3.37
   5   8   1   44.36    2.72
   5   8   1   42.39    4.64
   5   8   1   55.60    9.94
   5   8   1   41.03    3.62
  -6  -8  -1   61.95    4.19
  -6  -8  -1   60.88    3.53
   6   8   1   62.75    5.73
   6   8   1   59.10    3.22
   6   8   1   69.68   11.35
  -7  -8  -1   13.19    1.54
  -7  -8  -1    9.91    1.99
   7   8   1   10.76    6.87
   7   8   1   12.88    3.67
  -8  -8  -1   15.81    2.44
  -8  -8  -1   17.43    1.82
   8   8   1   19.30    8.10
   8   8   1   17.35    4.30
  -9  -8  -1   35.42    3.55
  -9  -8  -1   29.82    2.69
   9   8   1   36.60    9.90
   9   8   1   39.71    5.90
   9   8   1   33.42    3.01
 -10  -8  -1    2.41    1.33
 -10  -8  -1    0.61    1.43
  10   8   1   -1.61    6.43
  10   8   1   -0.25    1.13
  10   8   1    0.56    3.43
 -11  -8  -1   37.99    3.39
 -11  -8  -1   45.74    3.87
  11   8   1   36.44   10.45
  11   8   1   41.02    6.39
 -12  -8  -1    7.07    2.05
  12   8   1   16.26    4.59
  12   8   1   -2.41    6.75
 -13  -8  -1    1.89    1.73
  13   8   1    9.24    4.00
  14   8   1   24.62    5.50
 -15  -8  -1   -1.81    1.73
  15   8   1   -0.18    1.24
 -16  -8  -1    0.93    2.06
  16   8   1    3.36    1.53
  10  -9  -1    6.36    2.76
   9  -9  -1    5.17    2.35
   8  -9  -1    4.62    2.42
   7  -9  -1   -0.05    1.75
   7  -9  -1    3.36    2.19
   5  -9  -1   29.05    4.20
   5  -9  -1   24.50    2.99
   5  -9  -1   24.72    3.52
  -5   9   1   25.26    2.61
   4  -9  -1    4.26    2.27
   4  -9  -1    2.29    2.26
   4  -9  -1    1.07    1.75
  -4   9   1    6.89    5.89
   3  -9  -1    5.30    2.48
   3  -9  -1    8.20    1.99
   3  -9  -1    4.29    2.17
  -3   9   1    7.17    2.22
  -3   9   1    5.99    6.36
   2  -9  -1   18.69    3.14
   2  -9  -1   15.70    1.66
   2  -9  -1   12.91    2.69
   2  -9  -1   13.39    2.21
  -2   9   1   12.07    2.62
  -2   9   1   11.34    7.02
   1  -9  -1   11.74    2.62
   1  -9  -1    8.90    2.36
   1  -9  -1   11.48    1.95
   1  -9  -1   11.12    1.91
   1  -9  -1   11.92    1.57
  -1   9   1   14.62    2.80
  -1   9   1   13.92    7.58
   0  -9  -1    4.40    1.21
   0  -9  -1    4.62    2.02
   0  -9  -1    4.74    2.03
   0  -9  -1    5.45    1.55
   0   9   1   -0.19    6.61
   0   9   1    3.01    2.24
  -1  -9  -1    7.00    1.99
  -1  -9  -1    8.25    1.53
  -1  -9  -1    5.74    1.44
  -1  -9  -1    9.00    2.17
   1   9   1    9.21    7.44
   1   9   1    4.62    2.38
  -2  -9  -1   -1.08    0.95
  -2  -9  -1   -0.75    1.71
  -2  -9  -1    0.48    1.02
  -2  -9  -1    0.00    1.43
   2   9   1    1.24    1.41
   2   9   1    0.35    1.97
   2   9   1    7.72    7.42
  -3  -9  -1    1.22    1.84
  -3  -9  -1    0.83    1.02
  -3  -9  -1    2.13    1.21
  -3  -9  -1    1.37    2.45
   3   9   1    5.30    2.13
   3   9   1    1.72    7.11
   3   9   1    1.49    1.35
  -4  -9  -1   37.56    3.10
   4   9   1   36.27    3.89
   4   9   1   40.08    3.08
   4   9   1   41.00   10.55
  -5  -9  -1    1.38    1.27
   5   9   1    0.62    1.20
   5   9   1    3.75    7.18
   5   9   1    1.56    1.20
   5   9   1   -1.68    1.98
   5   9   1    2.72    2.85
  -6  -9  -1   11.50    2.09
   6   9   1   16.75    3.88
   6   9   1   12.78    8.10
   6   9   1   11.48    1.60
  -7  -9  -1    6.13    1.08
  -7  -9  -1    4.08    1.74
   7   9   1    7.41    3.46
   7   9   1    4.07    7.91
  -8  -9  -1   28.97    3.35
   8   9   1   31.97    5.25
   8   9   1   39.74   10.51
  -9  -9  -1    7.60    2.03
   9   9   1   13.11    4.12
   9   9   1    8.33    8.52
 -10  -9  -1    3.94    1.75
  10   9   1   -4.12    7.20
  10   9   1   10.10    3.98
 -11  -9  -1    8.39    2.18
  11   9   1   12.77    4.14
  11   9   1   -5.76    7.48
 -12  -9  -1    7.72    2.12
  12   9   1   -6.78    7.67
  12   9   1   16.51    4.68
 -13  -9  -1    4.39    2.11
 -14  -9  -1    1.57    1.99
 -15  -9  -1    0.47    1.99
  15   9   1    4.65    1.76
 -16  -9  -1    3.16    2.51
  16   9   1    3.44    1.75
  10 -10  -1    9.63    3.09
   9 -10  -1   10.51    2.97
   8 -10  -1   11.67    3.10
   7 -10  -1    1.18    1.88
   7 -10  -1    4.61    2.49
   6 -10  -1   19.44    3.01
   6 -10  -1   24.94    4.19
   6 -10  -1   16.01    3.36
   5 -10  -1    5.63    2.06
   5 -10  -1    7.28    2.70
   4 -10  -1    2.18    2.15
   4 -10  -1   -0.70    1.95
   4 -10  -1   -0.26    1.61
  -4  10   1    3.23    1.74
   3 -10  -1    2.41    2.15
   3 -10  -1    1.72    1.61
   3 -10  -1    3.40    2.34
  -3  10   1    1.41    1.97
  -3  10   1    6.18    6.01
   2 -10  -1   13.41    3.25
   2 -10  -1   14.10    2.93
   2 -10  -1   10.49    2.18
  -2  10   1   31.20   10.83
  -2  10   1   11.42    2.74
   1 -10  -1    3.40    2.20
   1 -10  -1    3.11    1.56
   1 -10  -1    1.66    1.13
   1 -10  -1    3.05    2.34
   1 -10  -1    2.58    1.54
  -1  10   1    5.05    7.33
  -1  10   1    3.21    2.38
   0 -10  -1   11.89    1.78
   0 -10  -1    8.93    1.83
   0 -10  -1    9.18    2.52
   0 -10  -1    4.88    2.37
   0  10   1   14.24    3.08
   0  10   1   12.87    8.41
  -1 -10  -1   13.25    2.61
  -1 -10  -1    8.81    1.72
  -1 -10  -1    9.86    1.76
  -1 -10  -1    7.73    2.46
   1  10   1   10.91    8.23
   1  10   1    7.50    2.82
  -2 -10  -1   11.22    1.81
  -2 -10  -1   10.98    2.57
  -2 -10  -1   10.17    1.67
  -2 -10  -1    8.96    2.13
   2  10   1   14.68    3.14
   2  10   1   10.81    8.39
  -3 -10  -1   12.58    2.05
  -3 -10  -1   15.66    1.89
  -3 -10  -1   11.21    2.58
   3  10   1   15.58    2.33
   3  10   1   18.25    9.15
   3  10   1   14.02    3.13
  -4 -10  -1   32.25    3.16
  -4 -10  -1   27.83    2.21
   4  10   1   27.62    3.73
   4  10   1   42.83   12.24
   4  10   1   34.50    3.06
  -5 -10  -1    8.60    1.96
   5  10   1    5.81    2.68
   5  10   1    5.76    8.26
  -6 -10  -1    5.13    1.73
   6  10   1    3.25    8.22
   6  10   1    7.07    3.53
  -7 -10  -1   -0.32    1.37
   7  10   1   -1.48    3.32
   7  10   1   -3.83    8.10
  -8 -10  -1    5.44    1.86
   8  10   1    5.20    9.62
   8  10   1    6.02    3.76
  -9 -10  -1    4.89    1.83
   9  10   1   -3.54    7.45
   9  10   1    2.56    3.34
 -10 -10  -1    1.60    1.53
  10  10   1   -8.78    6.93
  10  10   1    5.74    3.58
 -11 -10  -1   15.92    2.73
  11  10   1    3.79    8.76
 -12 -10  -1   -2.17    1.44
 -13 -10  -1    1.04    1.77
 -14 -10  -1    1.53    1.92
 -15 -10  -1    7.13    2.62
  15  10   1    5.68    1.87
 -16 -10  -1    2.51    2.26
  16  10   1    2.95    1.69
   9 -11  -1   12.40    3.22
   8 -11  -1   10.96    3.10
   7 -11  -1    9.85    2.86
   6 -11  -1    4.15    2.22
   6 -11  -1    2.18    2.68
   6 -11  -1    7.89    2.77
   5 -11  -1   -0.34    2.13
   5 -11  -1    0.66    1.81
   5 -11  -1    0.61    2.11
  -5  11   1    0.24    1.61
   3 -11  -1    5.55    2.56
   3 -11  -1    2.47    1.85
   3 -11  -1    7.97    2.55
  -3  11   1    4.42    2.09
  -3  11   1   12.33    5.88
   2 -11  -1    6.86    1.95
   2 -11  -1    7.98    2.65
   2 -11  -1    7.19    2.42
  -2  11   1    6.91    2.53
  -2  11   1   14.16    6.36
   1 -11  -1    6.89    2.65
   1 -11  -1    6.52    2.43
  -1  11   1   15.24    7.50
  -1  11   1    7.20    2.66
   0 -11  -1   -0.90    2.12
   0 -11  -1    2.76    2.45
   0 -11  -1    3.20    1.38
   0  11   1    7.65    2.78
   0  11   1    3.84    7.28
  -1 -11  -1    0.37    1.24
  -1 -11  -1    1.30    2.27
  -1 -11  -1    0.13    2.23
   1  11   1    6.85    8.32
   1  11   1    2.35    2.57
  -2 -11  -1    0.61    1.28
  -2 -11  -1    3.34    2.05
  -2 -11  -1    1.82    2.43
   2  11   1    4.18    8.55
   2  11   1    5.21    2.96
  -3 -11  -1   37.74    3.88
  -3 -11  -1   33.20    3.09
   3  11   1   34.11    4.44
   3  11   1   32.02   11.07
  -4 -11  -1   -0.38    1.30
   4  11   1    3.40    8.83
   4  11   1    0.42    2.59
  -5 -11  -1   26.93    3.17
   5  11   1   40.87   13.51
  -6 -11  -1   19.34    2.78
   6  11   1   20.62   10.08
   6  11   1   24.49    4.58
  -7 -11  -1   -0.34    1.46
   7  11   1   -0.17    3.23
   7  11   1   -1.32    8.37
  -8 -11  -1   12.80    2.48
   8  11   1   18.49    4.41
   8  11   1   13.28    9.56
  -9 -11  -1    8.59    2.13
   9  11   1   -1.83    8.28
 -10 -11  -1   17.40    2.86
  10  11   1    3.40    8.80
 -11 -11  -1    7.49    2.19
  11  11   1  -10.09    8.57
 -12 -11  -1    1.19    1.85
 -13 -11  -1    5.73    2.40
 -14 -11  -1   -0.19    1.88
 -15 -11  -1    4.97    2.55
  15  11   1    2.45    1.78
 -16 -11  -1    6.94    2.85
  16  11   1    3.91    1.80
   8 -12  -1   10.74    3.19
   7 -12  -1   12.72    3.44
   6 -12  -1    1.80    2.69
   6 -12  -1    8.81    2.87
   5 -12  -1    7.79    2.82
   5 -12  -1   -0.68    2.34
  -5  12   1    2.73    1.81
   4 -12  -1    3.37    2.45
   4 -12  -1    7.88    3.03
  -4  12   1    1.40    1.89
   3 -12  -1    9.74    3.04
   3 -12  -1    3.07    2.35
  -3  12   1    4.90    2.29
   2 -12  -1   27.92    3.90
   2 -12  -1   37.65    4.70
  -2  12   1   35.10    4.18
   1 -12  -1    1.89    2.19
   1 -12  -1    6.05    2.54
  -1  12   1    2.47    2.40
   0 -12  -1   16.29    3.12
   0  12   1   24.20    3.81
  -1 -12  -1    4.36    2.30
  -1 -12  -1    3.12    1.39
   1  12   1   27.49   10.54
   1  12   1   -0.58    2.40
  -2 -12  -1   10.32    1.99
  -2 -12  -1   10.28    2.73
   2  12   1   12.46    3.41
   2  12   1   32.39   11.75
  -3 -12  -1    2.99    2.43
  -3 -12  -1    5.23    1.69
   3  12   1    6.12    2.98
   3  12   1    9.13    8.61
  -4 -12  -1    1.95    1.46
   4  12   1    1.42    2.74
   4  12   1    7.80    8.80
  -5 -12  -1   33.24    3.45
   5  12   1   24.96   10.73
  -6 -12  -1    8.87    2.10
   6  12   1   13.27    9.43
  -7 -12  -1    2.20    1.58
   7  12   1   -4.29    8.14
  -8 -12  -1   19.56    2.97
   8  12   1   10.72    9.82
  -9 -12  -1    6.04    2.02
   9  12   1   -9.19    8.88
 -10 -12  -1   17.05    3.02
  10  12   1   -0.93   10.09
 -11 -12  -1   -0.11    1.60
 -12 -12  -1   14.77    3.01
 -13 -12  -1    1.30    2.14
 -14 -12  -1    5.98    2.56
 -15 -12  -1    3.38    2.47
  15  12   1    1.96    1.68
   7 -13  -1   22.38    4.34
   6 -13  -1    1.47    2.84
   6 -13  -1   17.88    3.83
   5 -13  -1   -0.77    2.40
   5 -13  -1   14.59    3.53
   4 -13  -1    1.20    2.40
   4 -13  -1    5.59    2.87
  -4  13   1    2.48    2.03
   3 -13  -1    0.64    2.35
  -3  13   1    2.54    2.23
   2 -13  -1   17.46    3.49
  -2  13   1   13.88    3.18
   0  13   1   88.65   15.82
  -1 -13  -1    5.29    1.68
   1  13   1    4.35    2.84
  -2 -13  -1    2.50    1.47
  -2 -13  -1    1.24    2.34
   2  13   1   12.58    6.92
   2  13   1    2.54    2.66
  -3 -13  -1   17.56    3.18
  -3 -13  -1   17.91    2.60
   3  13   1   41.15   12.25
   3  13   1   16.82    3.76
  -4 -13  -1    2.41    1.58
   4  13   1    0.00    2.77
   4  13   1    5.99    8.07
  -5 -13  -1   12.35    2.41
   5  13   1   11.11    9.41
  -6 -13  -1   12.68    2.50
   6  13   1    8.73    9.40
  -7 -13  -1    3.65    1.88
   7  13   1   -1.75    8.80
  -8 -13  -1    0.01    1.55
   8  13   1  -14.10    8.81
  -9 -13  -1    6.08    2.24
   9  13   1   -1.80   10.03
 -10 -13  -1    7.47    2.42
  10  13   1   -9.17   10.27
 -11 -13  -1    1.15    1.85
 -12 -13  -1   12.45    2.86
 -13 -13  -1    1.02    1.95
 -14 -13  -1    3.88    2.46
  14  13   1    1.49    1.61
 -15 -13  -1    1.41    2.41
  15  13   1    6.78    2.18
   5 -14  -1   -0.43    2.82
   4 -14  -1    3.68    2.91
  -4  14   1   -0.92    1.90
   3 -14  -1    1.53    2.64
  -3  14   1    1.25    2.20
   2 -14  -1    1.15    2.46
  -2  14   1    1.76    2.47
   1 -14  -1    3.63    2.64
  -1  14   1   -1.75    2.26
   0 -14  -1    1.50    2.43
   0  14   1   -0.14    2.62
  -3 -14  -1    8.72    2.84
  -3 -14  -1    5.68    1.97
   3  14   1    7.22    3.32
  -4 -14  -1    5.97    2.06
   4  14   1    4.91    3.21
   4  14   1   32.44   12.38
  -5 -14  -1   19.75    3.02
   5  14   1   26.61   10.36
  -6 -14  -1    0.28    1.62
   6  14   1    6.70    9.31
  -7 -14  -1    3.19    1.91
   7  14   1   -6.70    8.90
  -8 -14  -1    0.88    1.80
   8  14   1   -4.94    9.84
  -9 -14  -1    3.18    2.12
   9  14   1  -10.15    9.51
 -10 -14  -1    1.80    1.89
 -11 -14  -1   -1.32    1.69
 -12 -14  -1    7.04    2.58
 -13 -14  -1    1.48    2.12
 -14 -14  -1    2.62    2.45
  14  14   1    5.37    2.11
   4 -15  -1   -0.35    2.81
  -4  15   1   -2.23    1.96
   3 -15  -1    1.21    2.73
  -3  15   1    7.38    2.75
   2 -15  -1    2.26    2.78
  -2  15   1   -3.01    2.13
   1 -15  -1    3.07    2.68
  -1  15   1    3.71    2.84
   0 -15  -1    5.15    2.79
   0  15   1   -0.55    2.61
  -1 -15  -1   -0.82    2.37
   1  15   1   -1.28    2.57
  -2 -15  -1    8.66    3.03
   2  15   1    8.93    3.49
  -3 -15  -1    2.21    2.53
  -3 -15  -1    1.27    1.68
   3  15   1    2.32    2.87
  -4 -15  -1    7.63    2.26
   4  15   1    5.62    3.46
   5  15   1   16.56    8.78
   6  15   1   16.74    9.66
  -7 -15  -1    1.05    1.81
   7  15   1    9.80    9.91
  -8 -15  -1    2.52    2.00
   8  15   1   -4.01    9.36
  -9 -15  -1    2.71    2.19
 -10 -15  -1    1.81    2.03
 -11 -15  -1    3.34    2.46
 -12 -15  -1    3.45    2.44
 -13 -15  -1    3.29    2.48
  13  15   1    2.16    1.86
   2 -16  -1    5.57    3.22
  -2  16   1    3.21    2.75
   1 -16  -1    1.65    2.85
  -1  16   1    1.22    2.70
   0 -16  -1    0.40    2.75
   0  16   1   -1.50    2.77
  -1 -16  -1    2.32    2.78
   1  16   1    0.39    2.97
  -2 -16  -1    2.57    2.86
   2  16   1    1.47    2.91
   3  16   1    0.04    2.89
  -4 -16  -1    0.20    1.76
   4  16   1    0.58    3.04
  -5 -16  -1    1.39    1.86
  -6 -16  -1    0.00    1.73
  -7 -16  -1    2.06    2.03
  -8 -16  -1   -0.32    1.90
  -9 -16  -1    0.58    1.96
 -10 -16  -1   -2.19    1.90
 -11 -16  -1    7.08    2.79
 -12 -16  -1    3.46    2.47
  12  16   1    3.25    1.83
   0 -17  -1    0.55    3.08
   0  17   1    0.41    2.88
  -1 -17  -1    0.90    2.94
   1  17   1   -0.01    3.05
  -2 -17  -1    3.39    3.13
   2  17   1   -0.62    2.90
   3  17   1   -0.03    3.11
  -5 -17  -1    0.15    1.99
   5  17   1    2.74    1.61
  -6 -17  -1    4.85    2.42
   6  17   1    4.30    1.87
  -7 -17  -1    2.91    2.22
   7  17   1   -0.41    1.45
  -8 -17  -1    0.04    2.08
   8  17   1    3.80    1.85
  -9 -17  -1   -0.21    2.03
   9  17   1    0.36    1.66
 -10 -17  -1    3.72    2.64
  10  17   1    1.94    1.75
  -6 -18  -1    4.95    2.49
   6  18   1    5.10    1.98
   7  17  -2    3.48    1.92
  -7 -17   2   -1.84    2.19
   6  17  -2    3.66    1.84
  -6 -17   2    1.46    2.47
   5  17  -2    1.87    1.71
  -5 -17   2    1.16    2.27
   3  17  -2    4.26    4.07
   2  17  -2    0.80    3.57
  10  16  -2   -1.01    1.53
 -10 -16   2    3.04    2.59
   9  16  -2    5.56    2.07
  -9 -16   2    2.47    2.51
   8  16  -2    0.87    1.59
  -8 -16   2    2.29    2.39
   7  16  -2    5.36    2.12
  -7 -16   2    4.80    2.45
   6  16  -2    0.55    1.53
  -6 -16   2    0.50    2.15
   5  16  -2    2.83    1.79
  -5 -16   2    1.75    2.20
   4  16  -2    4.10    1.83
  -4 -16   2    2.68    2.31
   3  16  -2   -3.17    3.23
   2  16  -2   -1.85    3.18
   1  16  -2   -2.27    3.12
  -1 -16   2    0.50    2.74
   0  16  -2   -0.06    3.25
   0 -16   2    5.14    2.96
  -1  16  -2   -0.63    2.89
   1 -16   2   -0.26    2.62
  -2  16  -2   -1.15    2.79
  11  15  -2    5.02    2.08
 -11 -15   2    2.90    2.68
  10  15  -2    5.70    1.99
 -10 -15   2   -0.12    2.20
   9  15  -2    0.80    1.61
  -9 -15   2    0.23    2.18
   8  15  -2   -0.09    1.28
  -8 -15   2    0.82    2.07
   7  15  -2    7.17    2.19
  -7 -15   2   12.39    2.90
   6  15  -2    0.75    1.42
  -6 -15   2   -3.20    1.46
   5  15  -2   11.21    2.40
  -5 -15   2    7.80    2.48
   4  15  -2    0.91    1.33
  -4 -15   2   -2.13    1.60
   3  15  -2   -0.34    3.21
   3  15  -2    2.80    1.49
  -3 -15   2   -0.56    1.77
   2  15  -2   -3.19    2.97
  -2 -15   2   -0.35    2.26
   1  15  -2   -1.20    3.00
  -1 -15   2    0.52    2.43
   0  15  -2    3.98    3.28
   0 -15   2    0.94    2.44
  -1  15  -2   -1.49    2.75
   1 -15   2   -0.54    2.41
  -2  15  -2   -0.18    2.81
   2 -15   2    0.16    2.57
  -3  15  -2    1.55    2.63
   3 -15   2    0.11    2.74
  -4  15  -2    0.41    2.47
   4 -15   2    3.13    2.86
  12  14  -2    7.25    2.30
 -12 -14   2    7.07    2.77
  11  14  -2   -1.19    1.23
 -11 -14   2    0.08    2.22
  10  14  -2    5.26    1.96
 -10 -14   2    2.95    2.28
   9  14  -2    0.98    1.42
  -9 -14   2    3.52    2.25
   8  14  -2    5.79    1.94
  -8 -14   2    3.53    2.22
   7  14  -2   11.67    2.44
  -7 -14   2   13.58    3.02
   6  14  -2    1.86    1.48
  -6 -14   2    0.34    1.74
   5  14  -2   14.88    2.52
  -5 -14   2   11.60    2.62
   4  14  -2    2.36    1.44
  -4 -14   2   -1.05    1.62
   3  14  -2    1.69    3.32
   3  14  -2    3.08    1.55
  -3 -14   2    2.73    1.89
   2  14  -2    0.62    1.25
   2  14  -2   -3.98    2.86
  -2 -14   2    0.38    1.79
  -2 -14   2    1.36    2.32
   1  14  -2   -1.89    2.96
  -1 -14   2    0.63    2.32
   0  14  -2    5.39    3.20
   0 -14   2    7.37    2.74
  -1  14  -2    2.31    2.86
   1 -14   2    1.69    2.41
  -2  14  -2    1.11    2.59
   2 -14   2    0.00    2.27
  -3  14  -2   -1.64    2.36
   3 -14   2    0.21    2.32
  -4  14  -2    0.44    2.33
   4 -14   2    1.33    2.56
  -5  14  -2    0.89    2.15
   5 -14   2   -0.33    2.56
  13  13  -2    2.80    1.74
 -13 -13   2    4.50    2.68
  12  13  -2    1.47    1.63
 -12 -13   2    1.95    2.33
  11  13  -2    0.47    1.40
 -11 -13   2   -1.35    1.75
  10  13  -2    2.98    1.69
 -10 -13   2    2.31    2.02
   9  13  -2    0.51    1.19
  -9 -13   2    2.61    2.06
   8  13  -2   13.84    2.47
   8  13  -2  -12.86   10.61
  -8 -13   2   10.37    2.66
   7  13  -2  -10.18    9.93
   7  13  -2    9.99    2.24
  -7 -13   2    7.82    2.41
   6  13  -2  -12.06    8.94
   6  13  -2    1.77    1.43
  -6 -13   2    1.30    1.83
   5  13  -2   26.81    3.29
   5  13  -2   12.07   10.87
  -5 -13   2   29.93    3.61
   4  13  -2   -2.45    9.45
   4  13  -2    1.58    1.39
  -4 -13   2   24.16    3.42
   3  13  -2   11.88    2.10
   3  13  -2    6.18    3.35
   3  13  -2    9.03    9.70
  -3 -13   2   12.93    2.48
   2  13  -2    3.46    1.42
   2  13  -2    3.96    9.21
   2  13  -2   -1.87    2.91
  -2 -13   2    1.28    2.26
  -2 -13   2    1.90    1.62
   1  13  -2   16.52    2.35
   1  13  -2   12.77    3.85
   1  13  -2   42.11   13.44
  -1 -13   2   14.36    3.01
  -1 -13   2   16.74    2.64
   0  13  -2   -0.07    2.79
   0 -13   2    3.03    2.29
  -1  13  -2    2.67    2.94
   1 -13   2   -0.07    2.11
  -2  13  -2   -1.21    2.47
   2 -13   2    2.61    2.33
  -3  13  -2    2.17    2.49
   3 -13   2    3.06    3.13
   3 -13   2    0.36    2.22
  -4  13  -2    3.72    2.50
   4 -13   2    5.80    3.49
   4 -13   2    7.71    2.83
  -5  13  -2    2.93    2.23
   5 -13   2    3.15    2.68
   5 -13   2    3.63    3.49
   6 -13   2    8.41    3.91
   6 -13   2    0.02    2.53
   7 -13   2    1.55    2.91
   7 -13   2   10.76    4.10
  14  12  -2    2.29    1.71
 -14 -12   2    0.63    2.39
  13  12  -2    1.74    1.66
 -13 -12   2    3.75    2.58
  12  12  -2    5.44    1.98
 -12 -12   2    8.99    2.71
  11  12  -2    6.69    2.04
 -11 -12   2    2.72    2.19
  10  12  -2    8.00    2.20
  10  12  -2  -18.00    9.32
 -10 -12   2    8.12    2.47
   9  12  -2    0.74    1.35
   9  12  -2   -9.69    9.58
  -9 -12   2   -0.54    1.62
   8  12  -2   -7.44    9.79
   8  12  -2   14.86    2.47
  -8 -12   2   16.92    2.95
   7  12  -2   -4.24    9.73
   7  12  -2    5.45    1.83
  -7 -12   2    7.51    2.21
   6  12  -2   20.16    2.83
   6  12  -2   12.80   10.70
  -6 -12   2   22.92    3.19
   5  12  -2    5.18    1.63
   5  12  -2   -0.90    9.05
   4  12  -2    9.29    2.03
   4  12  -2    8.43    9.66
  -4 -12   2   10.22    2.27
   3  12  -2   12.30    9.53
   3  12  -2   17.50    2.47
   3  12  -2   14.57    3.67
  -3 -12   2   16.99    2.64
   2  12  -2    1.35    1.20
   2  12  -2    0.71    2.77
   2  12  -2    1.76    8.88
  -2 -12   2    2.95    1.64
  -2 -12   2    3.94    2.13
   1  12  -2   25.43    4.27
   1  12  -2   18.33    9.67
   1  12  -2   29.54    2.65
  -1 -12   2   27.87    3.53
  -1 -12   2   30.03    3.18
   0  12  -2    8.23    1.57
   0  12  -2   26.72   11.35
   0  12  -2    5.63    3.15
   0 -12   2    6.73    2.84
   0 -12   2    4.12    2.22
   0 -12   2    6.49    1.81
  -1  12  -2    3.28    2.80
  -1  12  -2   15.53    7.80
   1 -12   2   -2.98    2.45
   1 -12   2   -1.33    1.82
   2 -12   2    7.12    3.24
  -3  12  -2    8.63    2.88
   3 -12   2    4.67    2.44
   3 -12   2    9.50    3.44
  -4  12  -2    4.79    2.54
   4 -12   2    6.89    2.74
   4 -12   2   16.84    4.02
  -5  12  -2    0.08    1.89
   5 -12   2    0.79    2.21
   5 -12   2    3.65    3.18
   6 -12   2    6.75    3.34
   6 -12   2    1.19    2.36
   7 -12   2    8.39    3.76
   7 -12   2    3.84    2.81
   8 -12   2    9.62    3.87
  14  11  -2    1.04    1.58
 -14 -11   2   -4.58    1.86
  13  11  -2    3.94    1.84
 -13 -11   2    6.62    2.66
  12  11  -2   -0.71    1.22
 -12 -11   2    0.40    1.79
  11  11  -2    8.40    2.25
  11  11  -2  -18.11    9.12
 -11 -11   2    6.24    2.32
  10  11  -2  -16.95    8.69
  10  11  -2    2.53    1.59
 -10 -11   2    4.01    2.10
   9  11  -2   -6.37    8.86
   9  11  -2    1.94    1.47
  -9 -11   2   -0.11    1.73
   8  11  -2   29.30   11.62
   8  11  -2   49.96    3.93
  -8 -11   2   39.59    4.26
   7  11  -2    5.83    1.67
   7  11  -2  -13.17    8.47
  -7 -11   2    6.00    2.05
   6  11  -2   29.07    3.19
   6  11  -2    9.15    9.74
  -6 -11   2   26.96    3.33
   5  11  -2   -0.05    1.05
   5  11  -2    2.16    9.37
  -5 -11   2    1.76    1.65
   4  11  -2    8.47    9.74
   4  11  -2   11.38    2.06
  -4 -11   2   12.86    2.39
   3  11  -2    8.47    3.49
   3  11  -2    5.92    1.66
   3  11  -2   -0.54    9.33
  -3 -11   2    5.68    1.90
  -3 -11   2    7.51    1.98
   2  11  -2    2.91    1.34
   2  11  -2   -0.11    2.82
   2  11  -2    5.97    9.46
  -2 -11   2    1.24    1.90
  -2 -11   2    0.74    1.45
  -2 -11   2    2.25    2.16
   1  11  -2    4.05    9.22
   1  11  -2    0.80    2.96
   1  11  -2    2.11    1.20
  -1 -11   2    1.66    2.03
  -1 -11   2    1.47    1.42
  -1 -11   2    1.04    2.14
   0  11  -2    6.81    3.11
   0  11  -2   16.30    8.97
   0  11  -2   10.60    1.72
   0 -11   2    7.80    2.35
   0 -11   2    9.13    1.92
   0 -11   2   17.17    3.23
  -1  11  -2   40.70   12.72
  -1  11  -2   16.97    3.58
  -1  11  -2   24.64    2.32
   1 -11   2   12.03    2.72
   1 -11   2   19.92    3.67
  -2  11  -2   27.73   10.22
  -2  11  -2    1.79    2.51
   2 -11   2    2.73    2.72
   2 -11   2    4.21    2.15
  -3  11  -2   13.36    3.10
   3 -11   2   21.38    3.97
   3 -11   2   11.71    2.81
  -5  11  -2    8.40    2.37
   5 -11   2   14.60    2.76
   5 -11   2    8.54    3.45
   5 -11   2    8.88    2.76
   6 -11   2   10.19    3.55
   6 -11   2    4.24    2.20
   6 -11   2    0.90    2.25
   7 -11   2    4.73    2.98
   7 -11   2   -0.58    2.05
   7 -11   2    3.01    2.53
   8 -11   2   11.93    3.87
   9 -11   2   12.81    3.96
  15  10  -2    1.77    1.49
 -15 -10   2   -0.45    2.35
  14  10  -2    4.54    1.85
 -14 -10   2    8.26    2.95
  13  10  -2    4.18    1.83
 -13 -10   2    4.53    2.25
  12  10  -2    1.83    1.46
 -12 -10   2   -1.71    1.66
  11  10  -2   12.45    2.44
  11  10  -2   -4.05    9.25
 -11 -10   2   13.65    2.76
  10  10  -2    0.48    1.23
 -10 -10   2    0.18    1.64
   9  10  -2   26.44    3.24
   9  10  -2   13.18    9.63
  -9 -10   2   26.42    3.40
   8  10  -2    3.01    1.49
   8  10  -2    0.07    8.26
  -8 -10   2    8.67    2.20
   7  10  -2   -0.03    8.32
   7  10  -2    1.95    1.28
  -7 -10   2    2.11    1.75
   6  10  -2   14.09    9.86
   6  10  -2   22.02    2.81
  -6 -10   2   22.83    3.10
  -6 -10   2   23.01    2.30
   5  10  -2   -8.12    8.77
   5  10  -2    1.68    1.21
  -5 -10   2    3.25    1.32
  -5 -10   2    3.06    1.70
   4  10  -2    5.72    3.02
   4  10  -2    8.73    9.44
   4  10  -2    2.46    1.30
  -4 -10   2    3.74    1.78
  -4 -10   2    5.25    1.52
   3  10  -2   -4.50    8.79
   3  10  -2   -1.61    2.79
   3  10  -2    2.16    1.19
  -3 -10   2    2.25    1.56
  -3 -10   2    1.01    1.49
   2  10  -2   14.11   10.13
   2  10  -2   17.28    2.24
   2  10  -2   20.30    3.85
  -2 -10   2   18.55    2.77
  -2 -10   2   18.30    2.73
  -2 -10   2   20.58    2.64
   1  10  -2    6.58    1.47
   1  10  -2    6.95    9.57
   1  10  -2    3.13    2.81
  -1 -10   2    6.88    1.80
  -1 -10   2    2.61    2.07
  -1 -10   2    8.37    2.43
   0  10  -2   17.78    2.09
   0  10  -2   20.38    3.78
   0  10  -2   13.17    9.90
   0 -10   2   18.28    2.82
   0 -10   2   14.20    3.20
   0 -10   2   15.16    2.22
  -1  10  -2    1.04    0.93
  -1  10  -2   -1.03    8.19
  -1  10  -2    0.93    2.77
   1 -10   2   -0.21    1.46
   1 -10   2   -0.58    2.64
   1 -10   2   -1.23    1.20
   1 -10   2    1.76    1.98
  -2  10  -2    2.49    2.53
  -2  10  -2    7.69    8.02
   2 -10   2    4.01    1.75
   2 -10   2    4.37    2.84
   2 -10   2    3.77    2.02
  -3  10  -2   26.90    3.63
  -3  10  -2   28.93    8.55
   3 -10   2   27.37    4.32
   3 -10   2   20.88    2.80
   3 -10   2   18.84    3.16
  -4  10  -2    8.36    5.25
  -4  10  -2    0.84    1.94
   4 -10   2    0.86    1.66
   4 -10   2   -1.04    1.77
   4 -10   2    0.65    2.48
  -5  10  -2   10.23    2.40
   5 -10   2   11.84    2.78
   5 -10   2   21.57    4.13
   5 -10   2   16.09    2.76
   6 -10   2   -1.02    1.75
   6 -10   2    1.37    2.08
   6 -10   2    4.34    3.00
   7 -10   2    6.40    2.30
   7 -10   2    6.71    3.11
   8 -10   2    7.11    3.03
   9 -10   2    7.77    3.25
  10 -10   2    6.58    3.18
  15   9  -2    0.69    1.44
 -15  -9   2   -1.81    2.16
  14   9  -2    5.54    1.93
 -14  -9   2    3.53    2.42
  13   9  -2    3.70    1.62
  13   9  -2    5.49    8.05
 -13  -9   2    3.18    2.21
  12   9  -2   13.12    2.45
  12   9  -2    1.49    9.10
 -12  -9   2   10.08    2.56
  11   9  -2  -14.36    7.60
  11   9  -2    1.29    1.39
 -11  -9   2    0.46    1.79
  10   9  -2   -0.16    1.13
  10   9  -2  -10.13    7.51
 -10  -9   2    1.99    1.73
   9   9  -2    9.92    8.69
   9   9  -2   11.74    2.19
  -9  -9   2   15.29    2.63
  -9  -9   2   13.96    2.09
   8   9  -2   -1.11    1.00
   8   9  -2   -4.32    7.25
  -8  -9   2    0.32    1.52
  -8  -9   2   -0.28    1.00
   7   9  -2   11.36    8.48
   7   9  -2    8.23    1.82
  -7  -9   2    6.69    2.03
  -7  -9   2    8.27    1.55
   6   9  -2    6.21    1.59
   6   9  -2    2.37    7.81
  -6  -9   2    7.06    1.37
  -6  -9   2    4.54    1.87
   5   9  -2    6.47    8.38
  -5  -9   2    6.28    1.88
  -5  -9   2    9.50    1.56
   4   9  -2    9.09    8.68
   4   9  -2    1.07    2.61
   4   9  -2    8.26    1.63
  -4  -9   2    6.90    1.48
  -4  -9   2    8.04    1.95
   3   9  -2    4.44    8.10
   3   9  -2    1.23    1.41
   3   9  -2    1.22    1.01
   3   9  -2    0.97    2.51
  -3  -9   2    1.29    1.36
  -3  -9   2    1.94    1.40
  -3  -9   2    1.15    0.93
   2   9  -2   86.18    4.81
   2   9  -2   79.03    4.57
   2   9  -2   69.38    5.86
   2   9  -2   99.68   16.88
  -2  -9   2   71.05    5.16
  -2  -9   2   78.42    4.75
  -2  -9   2   68.33    4.82
  -2  -9   2   75.65    4.09
   1   9  -2    4.58    8.66
   1   9  -2    5.06    1.23
   1   9  -2    6.08    2.75
  -1  -9   2    2.72    2.05
  -1  -9   2    3.26    1.28
  -1  -9   2    2.40    1.81
  -1  -9   2    1.54    1.19
  -1  -9   2    2.63    1.36
   0   9  -2   19.05    3.53
   0   9  -2   12.36    9.41
   0   9  -2   16.69    1.89
   0  -9   2   14.60    3.03
   0  -9   2   17.57    2.14
   0  -9   2   13.79    2.51
   0  -9   2   18.58    2.18
  -1   9  -2   22.61    3.76
  -1   9  -2   34.82   12.56
  -1   9  -2   21.66    1.92
   1  -9   2   22.14    3.67
   1  -9   2   22.29    2.31
   1  -9   2   21.66    2.93
   1  -9   2   19.04    2.42
  -2   9  -2   11.06    8.83
  -2   9  -2   21.38    3.42
  -2   9  -2   16.51    1.69
   2  -9   2   13.79    3.38
   2  -9   2   14.68    1.97
   2  -9   2   18.66    2.43
   2  -9   2   14.58    2.67
  -3   9  -2   11.87    8.37
  -3   9  -2   20.69    3.33
   3  -9   2   16.36    2.80
   3  -9   2   24.68    2.87
   3  -9   2   22.77    3.98
  -4   9  -2    6.77    6.58
  -4   9  -2    0.64    1.93
   4  -9   2    3.22    1.85
   4  -9   2    2.36    2.63
   4  -9   2    2.77    2.08
  -5   9  -2   10.42    2.32
   5  -9   2   17.60    2.70
   5  -9   2   14.32    2.74
   5  -9   2   23.91    4.14
   6  -9   2    8.88    3.17
   6  -9   2    9.94    2.40
   8  -9   2    5.66    2.83
   8  -9   2    0.59    1.97
   9  -9   2    2.27    2.60
  10  -9   2   10.80    3.74
  11  -9   2    7.25    3.12
  15   8  -2    1.23    1.46
 -15  -8   2   -2.81    2.07
  14   8  -2   11.41    2.30
 -14  -8   2    5.12    2.54
  13   8  -2   -0.08    1.24
  13   8  -2   -0.61    6.68
 -13  -8   2   -1.00    1.82
  12   8  -2    6.14    1.86
  12   8  -2   -5.76    7.09
 -12  -8   2    2.69    1.69
 -12  -8   2    5.33    2.14
  11   8  -2    0.33    1.18
  11   8  -2   -6.54    6.85
 -11  -8   2    1.19    1.38
 -11  -8   2    2.75    1.80
  10   8  -2   -4.60    6.35
  10   8  -2    1.77    1.31
 -10  -8   2    1.54    1.33
 -10  -8   2   -1.85    1.41
   9   8  -2   18.52    8.87
   9   8  -2   27.11    3.09
  -9  -8   2   29.80    2.77
  -9  -8   2   26.38    3.30
   8   8  -2   -2.26    7.40
   8   8  -2    1.88    1.20
   8   8  -2    1.92    2.92
  -8  -8   2    1.22    1.17
  -8  -8   2    1.45    1.63
   7   8  -2   24.54    2.82
   7   8  -2   23.21    3.81
   7   8  -2   32.64   11.07
  -7  -8   2   21.22    2.45
  -7  -8   2   25.88    3.03
   6   8  -2   -0.78    6.65
   6   8  -2    0.31    1.06
   6   8  -2    1.06    2.40
  -6  -8   2    0.72    1.34
  -6  -8   2    1.82    0.98
   5   8  -2   27.02    2.32
   5   8  -2   27.04    3.29
   5   8  -2   18.10    8.40
  -5  -8   2   23.47    2.26
  -5  -8   2   28.87    2.98
   4   8  -2   -0.60    1.09
   4   8  -2    2.27    7.04
   4   8  -2   -0.76    2.27
  -4  -8   2    1.95    1.27
  -4  -8   2    0.00    0.93
   3   8  -2   33.25    9.77
   3   8  -2   42.83    4.27
   3   8  -2   51.61    3.27
  -3  -8   2   48.23    3.44
  -3  -8   2   47.55    3.42
   2   8  -2   33.84    2.87
   2   8  -2   31.06    3.73
   2   8  -2   31.10    2.44
   2   8  -2   28.93    9.17
  -2  -8   2   29.40    2.73
  -2  -8   2   30.91    2.24
  -2  -8   2   28.82    2.98
  -2  -8   2   28.90    2.61
   1   8  -2    0.06    1.24
   1   8  -2   -1.58    2.14
   1   8  -2    2.77    7.60
   1   8  -2    1.21    0.80
  -1  -8   2    0.14    0.99
  -1  -8   2    1.82    1.11
  -1  -8   2   -0.13    1.61
  -1  -8   2   -0.21    1.01
  -1  -8   2    2.03    1.48
   0   8  -2   27.54   10.13
   0   8  -2   43.56    4.17
   0   8  -2   46.58    2.89
   0  -8   2   48.77    3.13
   0  -8   2   40.64    3.03
   0  -8   2   45.43    4.32
   0  -8   2   45.85    3.55
  -1   8  -2   -1.81    2.11
  -1   8  -2    0.68    0.73
  -1   8  -2   -3.18    7.23
   1  -8   2    1.29    1.22
   1  -8   2    1.37    1.08
   1  -8   2    2.31    2.29
   1  -8   2    0.32    1.51
  -2   8  -2   13.19    8.33
  -2   8  -2   14.15    3.01
  -2   8  -2   15.19    1.50
   2  -8   2   16.77    1.84
   2  -8   2   10.92    3.02
   2  -8   2   11.00    2.04
   2  -8   2   13.52    2.32
  -3   8  -2    6.42    2.54
  -3   8  -2   10.29    7.84
  -3   8  -2   11.99    1.25
   3  -8   2    8.13    2.94
   3  -8   2   12.30    2.16
  -4   8  -2    5.04    6.83
  -4   8  -2    5.82    2.25
   4  -8   2    6.32    2.08
   4  -8   2    4.60    2.82
   4  -8   2    6.45    1.97
  -5   8  -2   46.70   12.08
  -5   8  -2   21.16    2.78
   5  -8   2   27.92    4.36
   5  -8   2   17.28    2.86
   5  -8   2   18.92    2.78
  -6   8  -2    7.85    5.25
   6  -8   2    1.23    1.73
   6  -8   2   -0.72    1.75
   6  -8   2    0.00    2.41
   7  -8   2   15.70    3.60
   8  -8   2    0.92    2.29
   8  -8   2   -0.97    1.74
   9  -8   2    9.73    3.13
  10  -8   2    6.71    2.95
  11  -8   2    9.50    3.22
  15   7  -2    0.50    1.30
 -15  -7   2   -0.31    2.20
  14   7  -2   10.57    2.13
 -14  -7   2    8.28    2.62
 -14  -7   2    7.69    2.49
  13   7  -2    2.58    1.77
  13   7  -2    2.25    6.50
  13   7  -2    0.02    1.25
 -13  -7   2    2.45    1.74
 -13  -7   2    0.46    1.97
  12   7  -2   13.38    2.77
  12   7  -2   11.81    2.24
  12   7  -2    3.08    7.71
 -12  -7   2   14.17    2.66
 -12  -7   2   14.40    2.75
  11   7  -2    0.77    1.17
  11   7  -2   -5.46    6.18
 -11  -7   2    3.56    1.61
 -11  -7   2    2.88    1.73
  10   7  -2    1.30    6.58
  10   7  -2   11.54    2.14
  10   7  -2   20.34    4.03
 -10  -7   2   13.99    2.38
 -10  -7   2   11.23    2.37
   9   7  -2   16.22    2.43
   9   7  -2   21.14    4.20
   9   7  -2   20.21    8.02
  -9  -7   2   15.48    2.59
  -9  -7   2   18.25    2.57
   8   7  -2    5.48    1.52
   8   7  -2    3.51    8.26
   8   7  -2    9.48    3.13
  -8  -7   2    6.90    1.61
  -8  -7   2    3.89    1.68
   7   7  -2   14.25    8.35
   7   7  -2   12.27    2.02
   7   7  -2   11.99    3.07
  -7  -7   2   14.53    1.99
  -7  -7   2   10.92    2.14
   6   7  -2    0.51    2.14
   6   7  -2    0.38    0.83
   6   7  -2    1.53    5.99
  -6  -7   2    0.09    1.18
  -6  -7   2    0.65    0.91
   5   7  -2   43.31    9.50
   5   7  -2   37.64    2.41
   5   7  -2   32.32    3.43
  -5  -7   2   35.88    3.04
  -5  -7   2   31.22    2.60
   4   7  -2   14.80    2.84
   4   7  -2   18.28    2.43
   4   7  -2   11.75    6.62
   4   7  -2   16.12    1.71
  -4  -7   2   16.72    1.85
  -4  -7   2   18.05    2.20
   3   7  -2   32.28    2.37
   3   7  -2   25.08    3.23
   3   7  -2   29.24    8.05
  -3  -7   2   25.05    2.57
  -3  -7   2   25.07    2.34
   2   7  -2   89.67    4.92
   2   7  -2   92.37    5.93
   2   7  -2   89.17    4.67
   2   7  -2   96.81   15.33
  -2  -7   2   90.21    5.03
  -2  -7   2   89.23    5.32
  -2  -7   2   90.50    5.46
  -2  -7   2   91.09    5.10
   1   7  -2   10.98    6.69
   1   7  -2    8.87    1.36
   1   7  -2    9.42    1.59
   1   7  -2   10.83    2.46
  -1  -7   2   11.16    1.44
  -1  -7   2    9.81    1.89
  -1  -7   2   10.85    1.58
  -1  -7   2   14.19    1.86
   0   7  -2   65.80    4.93
   0   7  -2   76.57   14.42
   0   7  -2   69.99    3.82
   0  -7   2   67.73    4.34
   0  -7   2   67.93    3.92
   0  -7   2   71.40    5.08
   0  -7   2   66.92    3.77
  -1   7  -2    2.32    0.75
  -1   7  -2    2.15    2.00
  -1   7  -2    2.76    6.72
   1  -7   2    0.40    1.06
   1  -7   2    0.81    0.90
   1  -7   2    0.87    1.30
   1  -7   2   -0.25    1.73
  -2   7  -2   12.97    2.60
  -2   7  -2    7.75    1.02
  -2   7  -2    5.86    6.84
   2  -7   2    8.65    1.65
   2  -7   2    5.26    2.22
   2  -7   2    9.88    1.95
   2  -7   2    8.61    1.33
  -3   7  -2   13.81    1.25
  -3   7  -2   12.39    7.62
  -3   7  -2   11.32    2.53
   3  -7   2   16.99    3.09
   3  -7   2   11.00    2.20
   3  -7   2   15.92    2.20
  -4   7  -2  102.35   17.34
  -4   7  -2   98.14    6.10
   4  -7   2   95.60    6.05
   4  -7   2   90.71    5.31
   4  -7   2  107.74    7.44
  -5   7  -2    5.12    6.26
  -5   7  -2    5.51    1.80
   5  -7   2    5.42    2.00
   5  -7   2    6.31    2.85
   5  -7   2    8.10    2.01
  -6   7  -2   25.47    9.65
   6  -7   2    4.95    1.92
   6  -7   2    7.66    2.22
   6  -7   2    4.07    2.70
  -7   7  -2   41.13   10.42
   7  -7   2   25.83    4.28
  10  -7   2    4.26    2.36
  11  -7   2    6.66    2.92
  12  -7   2    5.64    2.87
  15   6  -2    9.36    2.45
 -15  -6   2    2.82    2.44
  14   6  -2    2.07    1.39
  14   6  -2    5.70    2.26
 -14  -6   2    2.67    2.05
 -14  -6   2    1.88    2.07
  13   6  -2    3.77    1.47
  13   6  -2    3.82    1.85
  13   6  -2    3.31    6.22
 -13  -6   2    3.14    2.04
 -13  -6   2    4.13    2.11
  12   6  -2    6.89    2.18
  12   6  -2    2.11    6.81
  12   6  -2   12.03    3.68
  12   6  -2   10.49    2.24
  12   6  -2    6.54    1.72
 -12  -6   2    8.69    2.34
 -12  -6   2    7.96    2.25
  11   6  -2    2.58    1.28
  11   6  -2   -3.96    5.77
  11   6  -2    8.02    3.19
 -11  -6   2    8.35    2.13
 -11  -6   2    5.25    1.90
  10   6  -2   13.97    2.20
  10   6  -2   12.13    7.03
  10   6  -2   16.31    3.91
 -10  -6   2   16.79    2.67
 -10  -6   2   14.49    2.51
   9   6  -2    3.26    5.99
   9   6  -2    3.82    2.70
   9   6  -2    4.82    1.44
  -9  -6   2    3.66    1.75
  -9  -6   2    3.67    1.55
   8   6  -2   21.97    4.01
   8   6  -2   19.41    2.44
   8   6  -2   26.45    9.13
  -8  -6   2   21.58    2.75
  -8  -6   2   20.01    2.57
   7   6  -2   18.03    2.29
   7   6  -2   28.20    8.19
   7   6  -2   22.91    3.68
  -7  -6   2   19.08    2.51
  -7  -6   2   19.57    2.37
   6   6  -2   62.72   10.70
   6   6  -2   57.93    4.92
  -6  -6   2   53.67    3.76
  -6  -6   2   58.98    3.88
   5   6  -2   18.14    2.65
   5   6  -2   20.24    6.59
  -5  -6   2   15.85    1.65
  -5  -6   2   16.31    2.07
   4   6  -2    8.36    5.04
   4   6  -2    3.97    0.93
   4   6  -2    4.38    1.72
  -4  -6   2    5.62    1.38
  -4  -6   2    3.46    0.97
   3   6  -2   52.53    4.26
   3   6  -2   55.24    9.45
   3   6  -2   54.54    3.00
  -3  -6   2   50.68    3.40
  -3  -6   2   52.47    3.43
   2   6  -2    0.13    0.93
   2   6  -2    1.07    5.50
   2   6  -2   -0.81    1.85
   2   6  -2   -0.27    0.58
  -2  -6   2    0.30    0.33
  -2  -6   2    0.74    1.38
  -2  -6   2   -1.02    1.02
  -2  -6   2    0.00    0.94
  -2  -6   2    1.36    0.89
   1   6  -2   23.00    2.87
   1   6  -2   24.11    2.15
   1   6  -2   23.70    6.87
   1   6  -2   21.42    1.79
  -1  -6   2   23.29    1.90
  -1  -6   2   24.83    2.47
  -1  -6   2   21.29    1.98
  -1  -6   2   24.09    2.12
   0   6  -2   68.59   11.43
   0   6  -2   66.37    4.68
   0   6  -2   68.27    3.73
   0   6  -2   61.99    3.48
   0  -6   2   62.36    3.96
   0  -6   2   67.75    4.73
   0  -6   2   62.27    3.62
   0  -6   2   62.52    3.49
  -1   6  -2    5.02    6.49
  -1   6  -2    6.04    0.92
  -1   6  -2    5.92    1.94
   1  -6   2    8.86    1.62
   1  -6   2    5.15    1.84
   1  -6   2    5.02    1.07
   1  -6   2    4.74    1.25
  -2   6  -2  153.53    8.21
  -2   6  -2  144.42   19.62
  -2   6  -2  139.48    6.67
   2  -6   2  144.91    8.65
   2  -6   2  147.13    6.76
   2  -6   2  144.59    7.68
   2  -6   2  141.97    6.82
  -3   6  -2    3.32    1.77
  -3   6  -2    5.07    0.72
  -3   6  -2    6.38    6.10
   3  -6   2    4.13    1.92
   3  -6   2    5.02    1.57
   3  -6   2    4.63    1.36
  -4   6  -2   91.41   15.70
  -4   6  -2   93.12    5.63
   4  -6   2   99.83    5.12
   4  -6   2   86.93    5.55
   4  -6   2  103.15    6.99
  -5   6  -2   16.95    6.84
  -5   6  -2   20.02    2.26
   5  -6   2   23.78    3.65
   5  -6   2   24.53    2.58
   5  -6   2   23.99    2.75
  -6   6  -2   55.40   12.04
   6  -6   2   39.58    4.87
   6  -6   2   37.82    3.38
   6  -6   2   33.89    3.37
  -7   6  -2   49.83   11.99
   7  -6   2   24.41    2.93
   7  -6   2   28.27    4.50
  -8   6  -2    8.08    4.66
   8  -6   2    2.27    2.21
   8  -6   2    0.77    1.61
  11  -6   2    5.39    2.62
  12  -6   2    7.71    2.84
  13  -6   2    4.68    2.56
  16   5  -2    7.10    2.28
 -16  -5   2   -2.88    2.32
  15   5  -2    4.63    2.02
 -15  -5   2    9.82    2.98
  14   5  -2    2.37    1.61
  14   5  -2    0.05    1.23
 -14  -5   2   -1.09    1.86
 -14  -5   2   -0.22    1.69
  13   5  -2   10.54    6.02
  13   5  -2    5.79    2.20
  13   5  -2   13.39    4.32
  13   5  -2    5.69    1.57
 -13  -5   2    5.05    2.15
 -13  -5   2    9.19    2.57
  12   5  -2    1.02    5.77
  12   5  -2    1.33    1.14
  12   5  -2    0.16    2.75
  12   5  -2    2.04    1.46
  12   5  -2   -0.38    1.22
 -12  -5   2   -0.18    1.51
 -12  -5   2   -0.39    1.56
  11   5  -2   11.20    3.71
  11   5  -2    8.47    1.75
  11   5  -2    3.00    5.78
  11   5  -2   11.59    2.59
  11   5  -2    8.75    2.06
 -11  -5   2    8.41    2.17
 -11  -5   2   11.93    2.46
  10   5  -2   25.48    2.79
  10   5  -2   25.99    4.96
  10   5  -2   17.80    7.19
 -10  -5   2   26.42    3.37
 -10  -5   2   25.86    3.07
   9   5  -2    5.49    2.82
   9   5  -2    0.63    5.05
   9   5  -2    3.16    1.24
  -9  -5   2    1.52    1.51
  -9  -5   2    0.36    1.32
   8   5  -2   44.26    3.30
   8   5  -2   42.58    4.90
   8   5  -2   69.64   11.66
  -8  -5   2   43.44    3.58
  -8  -5   2   46.44    3.62
   7   5  -2    1.57    5.05
   7   5  -2   -0.28    0.79
   7   5  -2    0.89    1.80
  -7  -5   2    1.76    1.28
  -7  -5   2    0.05    0.96
   6   5  -2  115.79    6.14
   6   5  -2  116.16    8.12
   6   5  -2  107.66   15.01
  -6  -5   2  115.18    6.20
  -6  -5   2  117.17    6.67
   5   5  -2    6.07    1.80
   5   5  -2    4.36    4.08
  -5  -5   2    4.67    1.08
  -5  -5   2    5.29    1.26
   4   5  -2  248.41   15.36
   4   5  -2  263.45   10.26
   4   5  -2  248.12   27.24
  -4  -5   2  257.34   11.90
  -4  -5   2  248.39   13.06
   3   5  -2   15.95    2.36
   3   5  -2   18.73    4.98
   3   5  -2   15.59    1.91
   3   5  -2   16.68    1.42
  -3  -5   2   14.69    1.57
  -3  -5   2   16.64    1.73
  -3  -5   2   15.31    1.77
   2   5  -2    7.63    4.58
   2   5  -2    6.18    1.06
   2   5  -2    5.95    1.05
   2   5  -2    7.94    1.96
  -2  -5   2    6.60    1.19
  -2  -5   2    7.99    1.57
  -2  -5   2    5.62    1.12
  -2  -5   2    6.82    0.81
  -2  -5   2    3.77    3.80
   1   5  -2  120.31    6.47
   1   5  -2  112.52    5.19
   1   5  -2  106.38   15.32
   1   5  -2  109.99    5.49
  -1  -5   2  110.76    5.80
  -1  -5   2  105.65    4.95
  -1  -5   2  112.91    5.58
  -1  -5   2  106.51   14.26
  -1  -5   2  114.76    6.33
   0   5  -2    0.60    0.83
   0   5  -2   -3.53    4.75
   0   5  -2    0.17    1.44
   0   5  -2    0.44    0.49
   0  -5   2    0.27    0.75
   0  -5   2    0.44    0.66
   0  -5   2    0.15    1.17
   0  -5   2   -0.32    0.81
  -1   5  -2   55.26    3.04
  -1   5  -2   48.25    8.86
  -1   5  -2   49.46    2.63
  -1   5  -2   48.49    3.63
   1  -5   2   45.68    2.75
   1  -5   2   51.58    3.22
   1  -5   2   45.27    2.83
   1  -5   2   47.17    3.78
  -2   5  -2    7.25    5.78
  -2   5  -2    6.72    1.85
  -2   5  -2    8.48    0.89
  -2   5  -2    9.21    1.97
   2  -5   2    5.19    1.75
   2  -5   2   10.85    1.61
   2  -5   2    8.30    1.39
  -3   5  -2   20.30    1.36
  -3   5  -2   22.85    2.53
  -3   5  -2   24.13    7.01
   3  -5   2   22.01    2.28
   3  -5   2   23.93    3.11
   3  -5   2   24.57    2.21
  -4   5  -2   40.50    3.21
  -4   5  -2   55.08   10.00
   4  -5   2   46.78    3.03
   4  -5   2   48.25    4.28
   4  -5   2   45.06    3.26
  -5   5  -2   15.58    6.18
  -5   5  -2   11.95    1.48
   5  -5   2   20.88    2.24
   5  -5   2   23.68    3.34
   5  -5   2   23.41    2.43
  -6   5  -2   40.37    9.95
   6  -5   2   24.91    2.65
   6  -5   2   22.16    2.68
   6  -5   2   29.52    4.03
  -7   5  -2    9.79    5.78
   7  -5   2    9.29    1.93
   7  -5   2   11.80    3.09
  -8   5  -2    7.30    5.08
   8  -5   2    0.28    2.14
   8  -5   2    4.48    1.87
   9  -5   2   -3.05    2.79
   9  -5   2    5.39    2.53
   9  -5   2    4.93    1.83
  12  -5   2    5.52    2.51
  13  -5   2    9.30    2.97
  14  -5   2    6.31    2.85
  16   4  -2    8.68    2.60
 -16  -4   2    0.21    2.75
  15   4  -2   17.71    5.06
  15   4  -2    8.13    2.52
 -15  -4   2    4.54    2.71
  14   4  -2    3.31    3.21
  14   4  -2    2.65    1.89
 -14  -4   2   -1.75    1.65
  13   4  -2   45.72   10.53
  12   4  -2    2.96    1.24
  12   4  -2    3.07    1.82
  12   4  -2    7.77    3.40
  12   4  -2   20.84    8.85
  12   4  -2    6.10    1.95
 -12  -4   2    4.40    1.98
 -12  -4   2    4.17    2.07
 -12  -4   2    4.98    4.02
  11   4  -2   22.14    7.46
  11   4  -2   38.67    4.07
  11   4  -2   28.49    4.10
  11   4  -2   33.80    5.86
  11   4  -2   35.54    2.94
 -11  -4   2   44.20   10.40
 -11  -4   2   36.07    3.70
 -11  -4   2   40.05    3.78
  10   4  -2   12.53    6.12
  10   4  -2   10.56    1.86
  10   4  -2   12.44    2.32
  10   4  -2   13.35    3.87
 -10  -4   2   12.65    2.51
 -10  -4   2   10.67    2.16
 -10  -4   2   16.50    7.92
   9   4  -2    2.33    5.10
   9   4  -2    0.28    0.93
   9   4  -2   -1.48    1.93
  -9  -4   2    1.46    1.51
  -9  -4   2   -1.23    5.54
  -9  -4   2    1.90    1.49
   8   4  -2    9.73    1.63
   8   4  -2    5.27    4.92
   8   4  -2    6.53    2.70
  -8  -4   2    9.34    1.86
  -8  -4   2    8.98    1.89
   7   4  -2    1.76    1.66
   7   4  -2    0.34    0.76
   7   4  -2    1.15    3.90
  -7  -4   2    1.15    0.99
  -7  -4   2    0.67    1.11
   6   4  -2  147.31    7.03
   6   4  -2  133.69    9.40
   6   4  -2  140.56   16.30
  -6  -4   2  130.23    6.97
  -6  -4   2  133.46    7.75
   5   4  -2    1.01    1.27
   5   4  -2    1.04    2.95
   5   4  -2    0.25    0.62
  -5  -4   2    0.72    0.75
  -5  -4   2   -0.19    0.86
   4   4  -2   75.21    9.41
   4   4  -2   76.74   10.29
   4   4  -2   74.95    5.16
   4   4  -2   76.20    4.07
  -4  -4   2   73.57    4.14
  -4  -4   2   68.78    4.29
  -4  -4   2   70.60    9.40
   3   4  -2  165.91    7.95
   3   4  -2  168.44    6.86
   3   4  -2  171.75   18.59
   3   4  -2  164.89   10.17
  -3  -4   2  174.30    8.03
  -3  -4   2  160.74   18.07
  -3  -4   2  164.56    8.77
   2   4  -2  134.28    6.55
   2   4  -2  140.82    7.03
   2   4  -2  126.33   15.92
   2   4  -2  149.78    7.38
   2   4  -2  143.18    5.89
  -2  -4   2  133.41   15.42
  -2  -4   2  136.05    6.64
  -2  -4   2  129.61    7.26
   1   4  -2   81.24   11.39
   1   4  -2   88.49    4.86
   1   4  -2   75.28    3.87
   1   4  -2   74.14    3.67
  -1  -4   2   69.78   10.74
  -1  -4   2   72.19    4.96
  -1  -4   2   75.01    3.49
  -1  -4   2   73.02    4.44
  -1  -4   2   78.06    4.06
  -1  -4   2   72.33    3.97
   0   4  -2   63.81    3.43
   0   4  -2   70.61    3.48
   0   4  -2   69.28    4.37
   0   4  -2   73.25   11.68
   0  -4   2   66.33    3.58
   0  -4   2   76.73    3.87
   0  -4   2   63.93   10.63
   0  -4   2   65.48    4.37
   0  -4   2   66.94    3.36
  -1   4  -2   18.91    2.32
  -1   4  -2   16.89    6.00
  -1   4  -2   19.63    1.73
  -1   4  -2   16.37    1.25
   1  -4   2   21.23    2.36
   1  -4   2   21.40    1.73
   1  -4   2   19.74    1.89
   1  -4   2   13.84    5.59
   1  -4   2   19.63    1.51
  -2   4  -2   16.14    1.13
  -2   4  -2   17.03    2.20
  -2   4  -2   17.31    1.61
  -2   4  -2   18.89    6.12
  -2   4  -2   15.16    2.12
   2  -4   2   17.80    1.69
   2  -4   2   17.82    2.34
   2  -4   2   15.04    4.68
   2  -4   2   19.50    1.74
  -3   4  -2   79.74    4.76
  -3   4  -2   78.73   12.74
  -3   4  -2   81.09    3.84
  -3   4  -2   84.31    5.09
   3  -4   2   90.76    4.71
   3  -4   2   79.31    5.45
   3  -4   2   86.48    4.20
  -4   4  -2   -0.13    4.01
  -4   4  -2    0.89    0.73
  -4   4  -2   -0.14    1.04
  -4   4  -2    0.31    1.18
   4  -4   2    0.79    0.96
   4  -4   2    0.38    1.30
   4  -4   2    0.83    1.00
  -5   4  -2   28.52    7.05
   5  -4   2   20.49    2.05
   5  -4   2   21.63    3.08
   5  -4   2   22.07    2.14
  -6   4  -2   18.12    7.29
   6  -4   2   12.93    1.84
   6  -4   2   16.52    2.86
   6  -4   2   18.10    3.09
   6  -4   2   12.91    1.89
  -7   4  -2   -0.12    4.23
   7  -4   2    0.90    1.90
   7  -4   2    0.00    1.34
   7  -4   2    3.14    2.38
  -8   4  -2   36.52   10.43
   8  -4   2   19.67    2.45
   8  -4   2   24.79    3.98
   8  -4   2   18.74    3.61
  -9   4  -2    4.20    4.04
   9  -4   2    0.66    2.00
   9  -4   2   -3.91    2.44
   9  -4   2   -1.10    1.52
  10  -4   2   11.89    3.54
  10  -4   2   16.26    3.56
  10  -4   2   17.36    2.45
  12  -4   2   10.79    3.11
  13  -4   2    6.20    2.71
  14  -4   2    5.11    2.60
  16   3  -2   13.84    4.69
  16   3  -2    6.08    2.24
 -16  -3   2   -3.42    2.55
  15   3  -2    8.04    3.59
  15   3  -2    4.22    1.97
 -15  -3   2   -2.27    2.15
  14   3  -2    4.55    2.27
  14   3  -2    9.31    4.16
 -14  -3   2    4.07    2.42
  12   3  -2    3.48    1.47
  12   3  -2    9.92    5.19
 -12  -3   2    0.63    1.74
  11   3  -2   41.92    3.16
  11   3  -2   49.26    4.06
  11   3  -2   26.22    7.57
 -11  -3   2   45.25    3.60
 -11  -3   2   50.36   10.49
 -11  -3   2   42.47    4.08
  10   3  -2    4.20    1.31
  10   3  -2    4.03    2.01
  10   3  -2    4.89    5.09
  10   3  -2    6.52    1.83
 -10  -3   2    3.96    1.82
 -10  -3   2    2.82    1.69
 -10  -3   2    1.74    4.03
   9   3  -2    8.24    5.62
   9   3  -2   12.95    1.87
   9   3  -2   14.66    2.32
  -9  -3   2   19.22    7.19
  -9  -3   2   12.87    2.43
  -9  -3   2   12.06    2.09
   8   3  -2    3.98    4.83
   8   3  -2    8.54    1.49
  -8  -3   2   11.47    1.91
  -8  -3   2   15.87    5.94
  -8  -3   2    9.58    1.98
   7   3  -2   49.50    8.74
   7   3  -2   41.26    2.81
  -7  -3   2   39.71    3.28
  -7  -3   2   42.91    8.31
  -7  -3   2   35.20    2.97
   6   3  -2   30.54    6.25
   6   3  -2   28.78    2.19
  -6  -3   2   24.83    2.32
  -6  -3   2   29.00    2.47
  -6  -3   2   26.91    6.07
   5   3  -2    0.15    2.34
   5   3  -2    0.23    0.56
  -5  -3   2   -0.23    0.65
  -5  -3   2    0.25    0.78
   4   3  -2  127.34    6.01
   4   3  -2  119.16    7.91
   4   3  -2  113.03   13.84
   4   3  -2  118.01   13.62
  -4  -3   2  121.87    6.02
  -4  -3   2  117.97   13.59
  -4  -3   2  124.79    6.68
   3   3  -2   12.24    1.59
   3   3  -2    8.92    2.99
   3   3  -2    6.56    2.37
   3   3  -2    7.76    1.11
  -3  -3   2    9.68    2.66
  -3  -3   2   10.33    1.34
  -3  -3   2   11.38    1.29
   2   3  -2   15.35    1.12
   2   3  -2   14.22    3.60
   2   3  -2   14.32    1.38
  -2  -3   2   14.12    1.46
  -2  -3   2   13.32    1.40
  -2  -3   2   12.61    2.99
   1   3  -2   12.68    3.94
   1   3  -2   10.14    1.11
   1   3  -2   12.70    2.32
   1   3  -2   10.62    1.17
  -1  -3   2    9.87    1.22
  -1  -3   2   11.19    1.04
  -1  -3   2   13.20    1.68
  -1  -3   2   12.61    1.33
  -1  -3   2   10.91    3.14
  -1  -3   2   12.34    1.44
   0   3  -2   -0.59    0.44
   0   3  -2    5.99    5.04
   0   3  -2    1.15    0.82
   0   3  -2    4.10    1.90
   0  -3   2    1.72    1.27
   0  -3   2    5.19    4.37
   0  -3   2    0.98    0.73
   0  -3   2    2.07    0.81
   0  -3   2    0.30    0.85
  -1   3  -2   86.44    4.91
  -1   3  -2   85.10    3.90
  -1   3  -2   81.08   12.79
  -1   3  -2   77.30    3.85
   1  -3   2   76.62    3.97
   1  -3   2   81.27    5.05
   1  -3   2   86.82   12.33
   1  -3   2   89.16    4.37
   1  -3   2   79.77    3.87
  -2   3  -2   12.62    4.23
   2  -3   2   11.89    3.95
  -3   3  -2  525.01   51.08
  -3   3  -2  477.00   23.60
  -3   3  -2  519.00   21.80
  -3   3  -2  510.24   23.51
   3  -3   2  509.44   23.57
   3  -3   2  497.31   51.21
   3  -3   2  506.13   20.37
   3  -3   2  510.40   25.90
  -4   3  -2   -2.59    3.26
  -4   3  -2    0.29    0.55
  -4   3  -2    0.13    0.99
   4  -3   2   -0.53    1.01
   4  -3   2   -0.33    0.74
   4  -3   2   -0.10    0.81
  -5   3  -2   10.87    1.80
  -5   3  -2   10.88    4.46
   5  -3   2   11.76    1.49
   5  -3   2   12.40    2.28
   5  -3   2    8.54    1.35
   5  -3   2   11.58    2.14
  -6   3  -2   68.99   10.88
   6  -3   2   67.77    4.70
   6  -3   2   60.51    3.79
   6  -3   2   64.77    5.13
   6  -3   2   63.94    3.55
  -7   3  -2   12.57    6.29
   7  -3   2    7.37    2.35
   7  -3   2    4.64    2.13
   7  -3   2    5.08    1.35
   7  -3   2    5.41    1.44
  -8   3  -2    7.82    4.88
   8  -3   2   10.68    1.81
   8  -3   2   11.75    2.78
   8  -3   2    9.66    2.83
  -9   3  -2    2.13    4.14
   9  -3   2    4.53    2.62
   9  -3   2    3.00    2.32
   9  -3   2    2.88    1.53
  10  -3   2   14.45    2.08
  10  -3   2    6.47    2.76
  10  -3   2   10.12    3.00
  11  -3   2    7.23    2.79
  13  -3   2    7.96    2.77
  14  -3   2    4.29    2.48
  15  -3   2    6.35    2.83
  16   2  -2    7.00    3.86
 -16  -2   2   -4.32    2.78
  15   2  -2    2.89    2.01
  15   2  -2    7.81    3.94
 -15  -2   2    1.10    2.69
  14   2  -2    5.17    2.22
 -14  -2   2    1.96    2.33
  12   2  -2   43.74   10.27
  11   2  -2    4.22    1.98
  11   2  -2   10.39    2.22
  11   2  -2    9.86    1.61
  11   2  -2    7.70    5.58
 -11  -2   2    6.67    2.24
 -11  -2   2    6.11    4.37
 -11  -2   2    7.80    1.97
  10   2  -2    2.33    1.61
  10   2  -2    1.45    1.08
  10   2  -2    1.39    1.61
  10   2  -2    5.28    5.37
 -10  -2   2    1.06    1.50
 -10  -2   2    3.75    1.89
 -10  -2   2    0.11    3.45
   9   2  -2   26.18    3.16
   9   2  -2   20.44    3.33
   9   2  -2   28.78    2.32
   9   2  -2   18.56    6.81
  -9  -2   2   31.36    8.35
  -9  -2   2   29.80    2.89
  -9  -2   2   30.58    3.56
   8   2  -2    2.17    0.95
   8   2  -2   -0.04    5.60
   8   2  -2    0.54    1.06
  -8  -2   2    0.78    4.11
  -8  -2   2    2.19    1.27
  -8  -2   2    2.48    1.52
   7   2  -2   40.28    3.16
   7   2  -2   37.64    8.12
   7   2  -2   47.21    2.84
  -7  -2   2   42.41    2.99
  -7  -2   2   41.95    3.40
  -7  -2   2   39.34    7.90
   6   2  -2   12.88    1.49
   6   2  -2    9.99    4.22
  -6  -2   2   11.61    3.97
  -6  -2   2   12.00    1.62
  -6  -2   2   12.22    1.84
   5   2  -2   13.04    1.42
   5   2  -2   11.09    3.57
  -5  -2   2   13.15    3.69
  -5  -2   2   12.05    1.50
  -5  -2   2   11.46    1.66
   4   2  -2   53.66    7.02
   4   2  -2   45.59    7.49
   4   2  -2   49.82    2.82
  -4  -2   2   45.06    7.24
  -4  -2   2   52.03    2.97
  -4  -2   2   48.82    3.21
   3   2  -2   22.90    4.41
   3   2  -2   25.53    1.69
   3   2  -2   24.89    4.38
  -3  -2   2   21.85    1.85
  -3  -2   2   23.29    4.13
  -3  -2   2   22.94    1.83
   2   2  -2  107.43   12.06
   2   2  -2  109.07    5.00
   2   2  -2   98.27   11.48
  -2  -2   2  102.32    5.61
  -2  -2   2  105.58    5.07
  -2  -2   2  100.02   11.58
   1   2  -2    1.83    0.61
   1   2  -2    0.55    0.47
   1   2  -2    2.20    1.25
   1   2  -2    5.08    3.22
  -1  -2   2    2.53    0.77
  -1  -2   2    0.55    0.94
  -1  -2   2    1.77    0.73
  -1  -2   2    2.62    1.83
   0   2  -2   72.02    9.53
   0   2  -2   67.95    3.19
   0   2  -2   66.43    3.30
   0   2  -2   81.09    4.29
   0  -2   2   73.18    3.57
   0  -2   2   66.07    3.15
   0  -2   2   63.35    4.06
   0  -2   2   73.58    9.08
   0  -2   2   66.11    3.45
  -1   2  -2   50.51    2.62
  -1   2  -2   57.96    3.59
  -1   2  -2   54.42    2.73
  -1   2  -2   66.55   10.79
   1  -2   2   47.65    2.72
   1  -2   2   62.97    3.03
   1  -2   2   51.35    9.69
   1  -2   2   48.92    3.70
  -2   2  -2  240.89   27.53
  -2   2  -2  258.62   11.34
  -2   2  -2  246.15   12.46
   2  -2   2  265.49   10.65
   2  -2   2  284.28   12.30
   2  -2   2  266.11   27.64
   2  -2   2  258.72   13.63
  -3   2  -2   76.15    4.33
  -3   2  -2   78.37    4.16
  -3   2  -2   86.01   11.36
  -3   2  -2   88.42    4.79
  -3   2  -2   84.64    3.85
   3  -2   2   90.65    5.29
   3  -2   2   92.16    3.94
   3  -2   2   84.49   11.93
   3  -2   2   85.27    4.35
  -4   2  -2  104.85    5.49
  -4   2  -2   91.04   12.23
   4  -2   2   93.56    5.49
   4  -2   2  103.59   13.05
   4  -2   2  102.53    6.18
   4  -2   2  100.34    5.04
  -5   2  -2   21.11    5.12
  -5   2  -2   21.86    2.22
   5  -2   2   16.60    2.23
   5  -2   2   15.59    1.47
   5  -2   2   17.38    2.53
   5  -2   2   17.16    4.61
  -6   2  -2    5.88    1.38
  -6   2  -2    5.15    3.60
   6  -2   2    6.24    1.77
   6  -2   2    3.80    1.62
  -7   2  -2   -0.14    3.66
   7  -2   2    1.51    1.57
   7  -2   2    2.87    1.71
  -8   2  -2   28.19    8.11
   8  -2   2   22.03    3.24
   8  -2   2   20.20    3.44
  -9   2  -2    4.41    4.19
   9  -2   2   -0.17    2.09
   9  -2   2    1.56    1.92
   9  -2   2    2.34    1.36
 -10   2  -2    5.66    4.48
  10  -2   2    3.56    1.51
  10  -2   2    1.39    2.32
  10  -2   2    3.83    2.27
  14  -2   2    3.43    2.43
  15  -2   2    7.12    2.92
  15   1  -2    3.12    2.19
 -15  -1   2   -4.52    2.33
  14   1  -2    4.14    2.25
 -14  -1   2    1.99    2.58
  12   1  -2    9.08    2.21
  11   1  -2    1.93    1.58
  11   1  -2    1.76    1.82
 -11  -1   2    4.42    3.64
 -11  -1   2    1.14    1.75
  10   1  -2    1.13    0.96
  10   1  -2    0.20    1.43
  10   1  -2   -1.03    1.33
 -10  -1   2   -0.28    1.55
 -10  -1   2   -0.39    3.46
 -10  -1   2   -1.98    1.35
   9   1  -2   10.13    1.51
   9   1  -2    7.45    2.17
   9   1  -2    9.61    2.12
  -9  -1   2    8.38    1.76
  -9  -1   2    5.98    6.02
  -9  -1   2    9.45    2.26
   8   1  -2    0.62    0.76
   8   1  -2   -0.86    1.00
  -8  -1   2    0.10    3.81
  -8  -1   2   -0.30    1.29
  -8  -1   2    1.90    1.23
   7   1  -2   75.62    3.98
   7   1  -2   69.58    4.62
  -7  -1   2   68.30    4.07
  -7  -1   2   78.35    5.12
  -7  -1   2   66.95   10.57
   6   1  -2   23.19    2.20
   6   1  -2   25.08    1.81
  -6  -1   2   24.52    2.07
  -6  -1   2   20.91    5.26
  -6  -1   2   25.66    2.41
   5   1  -2   27.58    1.84
  -5  -1   2   23.72    2.00
  -5  -1   2   28.91    2.37
  -5  -1   2   26.32    5.37
   4   1  -2  117.26   13.91
   4   1  -2  116.52   13.22
   4   1  -2  115.01    5.60
  -4  -1   2  121.36   13.47
  -4  -1   2  115.61    6.59
  -4  -1   2  119.67    5.72
   3   1  -2   32.21    5.26
   3   1  -2   31.45    1.90
   3   1  -2   29.21    5.07
  -3  -1   2   27.47    5.30
  -3  -1   2   34.89    2.17
  -3  -1   2   36.70    2.34
   2   1  -2  365.62   16.18
   2   1  -2  367.07   36.70
   2   1  -2  357.65   36.66
  -2  -1   2  365.28   36.75
  -2  -1   2  374.15   18.58
  -2  -1   2  377.80   16.27
  -2  -1   2  383.23   36.85
   1   1  -2    6.56    0.68
   1   1  -2    6.10    1.66
   1   1  -2    4.71    1.64
   1   1  -2    5.95    0.55
  -1  -1   2    5.69    1.57
  -1  -1   2    6.42    0.81
  -1  -1   2    6.53    0.78
   0   1  -2  133.74   13.91
   0   1  -2  132.97    5.49
   0   1  -2  133.36    7.93
   0   1  -2  144.80    6.59
   0   1  -2  134.16    5.99
   0  -1   2  131.74    5.47
   0  -1   2  138.28    6.33
   0  -1   2  128.12    6.92
   0  -1   2  130.72   13.71
  -1   1  -2  140.16   14.76
  -1   1  -2  136.37    6.93
  -1   1  -2  135.09    6.20
   1  -1   2  135.64   14.63
   1  -1   2  152.55    6.67
  -2   1  -2   88.55    3.90
  -2   1  -2   69.05   10.72
  -2   1  -2   95.08    4.43
  -2   1  -2   73.27    4.34
   2  -1   2   79.88   11.17
   2  -1   2   86.48    5.00
   2  -1   2   91.60    4.20
  -3   1  -2   13.92    1.12
  -3   1  -2    7.11    4.29
  -3   1  -2   11.56    1.53
   3  -1   2    9.60    4.90
   3  -1   2   17.42    1.78
   3  -1   2   15.36    1.20
   3  -1   2    8.98    1.65
  -4   1  -2   26.25    2.15
  -4   1  -2   25.35    4.74
  -4   1  -2   28.52    1.52
   4  -1   2   30.13    2.34
   4  -1   2   24.89    4.77
   4  -1   2   22.59    2.41
  -5   1  -2   44.04    7.17
  -5   1  -2   40.54    2.19
  -5   1  -2   48.86    3.02
   5  -1   2   40.30    3.42
   5  -1   2   50.40    7.91
   5  -1   2   41.20    3.07
  -6   1  -2    6.74    3.34
  -6   1  -2    8.59    0.85
  -6   1  -2    9.12    1.47
   6  -1   2    6.94    1.78
   6  -1   2    6.97    1.62
  -7   1  -2   39.90    7.63
  -7   1  -2   33.92    2.01
   7  -1   2   31.93    3.75
   7  -1   2   37.27    3.11
  -8   1  -2    0.71    0.61
  -8   1  -2    0.32    3.99
   8  -1   2    1.70    1.69
   8  -1   2    1.04    1.47
  -9   1  -2    5.97    5.62
   9  -1   2    4.30    1.96
   9  -1   2    2.46    1.99
 -10   1  -2   30.49    8.48
  10  -1   2   18.75    3.22
  10  -1   2   19.93    3.78
  11  -1   2    6.62    2.53
  11  -1   2   10.12    2.49
  12  -1   2   36.79    4.25
  12  -1   2   27.65    4.55
  14  -1   2    5.99    2.71
  15  -1   2    5.21    2.63
  16  -1   2    7.05    2.85
  15   0  -2    5.80    2.79
  14   0  -2    4.66    2.48
 -14   0   2   -1.78    2.40
  13   0  -2   -0.46    1.65
 -13   0   2   -0.01    2.18
  11   0  -2    0.42    1.53
  11   0  -2    2.82    1.64
 -11   0   2    5.58    3.96
 -11   0   2   -1.35    1.55
  10   0  -2    1.94    1.63
  10   0  -2    0.83    1.60
 -10   0   2    0.43    1.66
 -10   0   2    2.32    3.79
   9   0  -2   37.13    2.64
   9   0  -2   35.70    4.47
   9   0  -2   40.19    3.62
  -9   0   2   38.23    4.38
  -9   0   2   53.88   10.64
   8   0  -2   17.06    1.73
   8   0  -2   13.61    2.42
   8   0  -2   13.99    2.68
  -8   0   2   18.78    2.84
  -8   0   2   19.58    6.86
   7   0  -2   13.32    2.16
   7   0  -2   14.56    1.51
  -7   0   2   15.76    2.37
  -7   0   2   17.22    5.81
  -7   0   2   13.41    1.70
   6   0  -2    0.36    0.91
   6   0  -2    0.47    0.52
  -6   0   2    0.53    0.97
  -6   0   2    0.87    0.86
  -6   0   2   -0.11    2.28
   5   0  -2   57.13    3.75
   5   0  -2   59.33    3.13
  -5   0   2   60.42    8.77
  -5   0   2   62.40    4.08
  -5   0   2   58.78    3.31
   4   0  -2   14.49    3.56
   4   0  -2   18.45    1.32
   4   0  -2   19.78    1.99
  -4   0   2   17.75    1.78
  -4   0   2   16.37    3.87
  -4   0   2   19.75    1.57
   3   0  -2  243.00   10.71
   3   0  -2  241.41   24.87
  -3   0   2  239.64   24.88
  -3   0   2  242.15   12.54
   2   0  -2    0.27    1.96
   2   0  -2    0.43    0.43
  -2   0   2    0.53    1.30
  -2   0   2    0.61    0.65
   1   0  -2   22.88    3.56
   1   0  -2   24.36    4.21
   1   0  -2   26.51    1.21
   1   0  -2   26.59    1.41
  -1   0   2   24.14    3.68
  -1   0   2   27.27    1.67
   0   0  -2   75.06    3.46
   0   0  -2   75.16    7.85
   0   0  -2   72.83    7.83
   0   0  -2   76.50    4.70
   0   0  -2   74.32    3.81
   0   0   2   75.20    3.98
   0   0   2   82.24    3.63
   0   0   2   73.43    4.68
   0   0   2   74.76    7.81
   0   0   2   75.32    7.87
  -1   0  -2   36.77    2.50
  -1   0  -2   45.33    2.12
  -1   0  -2   45.37    5.07
  -1   0  -2   43.75    3.02
   1   0   2   42.21    4.87
   1   0   2   44.59    2.56
   1   0   2   43.06    3.00
   1   0   2   43.43    2.20
  -2   0  -2  195.60    9.11
  -2   0  -2  196.25    8.69
  -2   0  -2  193.63   19.73
   2   0   2  201.86   12.16
   2   0   2  201.63   19.84
   2   0   2  196.36    9.16
   2   0   2  201.36   10.19
  -3   0  -2   65.23    3.07
  -3   0  -2   59.01    3.36
   3   0   2   61.27    3.91
   3   0   2   63.16    3.45
  -4   0  -2   71.03    3.84
  -4   0  -2   63.66    8.59
  -4   0  -2   73.01    3.40
   4   0   2   66.58    8.93
   4   0   2   74.28    3.91
   4   0   2   72.58    4.50
  -5   0  -2   37.90    6.16
  -5   0  -2   35.61    2.48
  -5   0  -2   35.35    2.06
   5   0   2   49.07    6.51
   5   0   2   36.24    2.60
   5   0   2   34.72    2.97
  -6   0  -2  149.67    7.67
  -6   0  -2  143.76    6.86
  -6   0  -2  152.77   16.72
   6   0   2  150.39    7.74
   6   0   2  156.36   16.76
   6   0   2  149.91    8.75
  -7   0  -2   35.17    6.52
  -7   0  -2   29.54    2.52
  -7   0  -2   33.20    2.00
   7   0   2   32.14    3.19
   7   0   2   27.30    2.57
  -8   0  -2    1.91    0.77
  -8   0  -2    1.40    3.31
   8   0   2   -0.25    1.30
   8   0   2    3.83    1.68
  -9   0  -2   34.46    7.81
  -9   0  -2   24.79    2.04
   9   0   2   32.01    3.96
   9   0   2   27.82    3.23
 -10   0  -2    0.12    3.04
  10   0   2   -0.30    1.73
  10   0   2    0.03    1.63
 -11   0  -2   32.38    8.51
  11   0   2   26.11    4.07
  11   0   2   20.01    3.12
  15   0   2    7.67    2.77
  15   0   2    5.73    4.09
  16   0   2    5.96    4.12
  16   0   2    5.97    2.83
  15  -1  -2    4.10    2.43
  14  -1  -2    0.71    2.11
  13  -1  -2    4.89    2.38
 -13   1   2   -0.17    2.43
  11  -1  -2    6.20    2.04
  11  -1  -2    1.04    1.23
  11  -1  -2    2.18    1.77
 -11   1   2    2.18    2.09
  10  -1  -2   13.30    2.63
  10  -1  -2   11.38    2.85
 -10   1   2   13.05    2.87
 -10   1   2    8.30    5.02
   9  -1  -2   -0.07    1.44
   9  -1  -2    1.82    1.66
  -9   1   2   -1.50    3.46
  -9   1   2    2.95    1.99
   8  -1  -2   36.88    4.36
   8  -1  -2   30.92    3.47
   8  -1  -2   29.40    2.15
  -8   1   2   38.86    9.24
  -8   1   2   31.57    3.79
   7  -1  -2    1.61    1.31
   7  -1  -2    3.37    0.81
   7  -1  -2    1.74    1.33
  -7   1   2    4.05    4.25
  -7   1   2    0.10    1.28
   6  -1  -2   50.41    3.70
   6  -1  -2   52.55    2.79
   6  -1  -2   49.99    4.10
  -6   1   2   48.36    8.70
  -6   1   2   54.58    3.96
   5  -1  -2   62.24    4.07
   5  -1  -2   63.68    3.25
  -5   1   2   70.01    4.44
  -5   1   2   61.81    9.29
   4  -1  -2   59.19    2.87
   4  -1  -2   56.17    3.60
   4  -1  -2   58.51    8.21
  -4   1   2   51.88    8.15
  -4   1   2   57.79    3.83
   3  -1  -2  786.50   75.30
   3  -1  -2  760.47   32.95
  -3   1   2  760.86   38.23
  -3   1   2  760.59   75.23
   2  -1  -2   86.38    3.60
   2  -1  -2   86.37    4.45
   2  -1  -2   81.99    3.89
   2  -1  -2   74.07    9.83
  -2   1   2   93.37    4.80
  -2   1   2   78.64    9.89
   1  -1  -2    6.42    0.83
   1  -1  -2    4.73    0.55
   1  -1  -2    4.68    0.59
   1  -1  -2    6.83    2.22
   1  -1  -2    4.41    0.67
  -1   1   2    5.18    0.55
  -1   1   2    5.32    1.63
  -1   1   2    5.23    0.56
  -1   1   2    5.98    0.55
  -1   1   2    5.37    0.77
   0  -1  -2  362.61   15.40
   0  -1  -2  359.04   34.71
   0  -1  -2  349.26   16.46
   0  -1  -2  348.04   20.94
   0   1   2  344.06   17.62
   0   1   2  392.12   16.36
   0   1   2  344.79   34.69
   0   1   2  359.93   14.36
   0   1   2  344.70   20.95
  -1  -1  -2  269.98   13.17
  -1  -1  -2  279.95   12.38
  -1  -1  -2  257.65   15.77
  -1  -1  -2  258.88   11.55
   1   1   2  267.42   12.23
   1   1   2  258.43   13.15
   1   1   2  264.36   15.79
  -2  -1  -2    7.42    0.59
  -2  -1  -2    7.85    0.76
   2   1   2    8.69    0.65
   2   1   2    9.50    1.51
   2   1   2    9.72    0.97
  -3  -1  -2   -0.30    0.47
  -3  -1  -2    1.19    0.63
   3   1   2   -0.58    1.12
   3   1   2   -1.01    0.54
   3   1   2   -0.25    0.76
   3   1   2   -1.60    1.12
  -4  -1  -2   93.03    4.29
  -4  -1  -2   86.49    9.75
  -4  -1  -2   90.56    4.47
   4   1   2   93.33    5.23
   4   1   2   82.41    6.38
   4   1   2   83.72    9.86
   4   1   2   87.16    4.50
  -5  -1  -2   36.49    2.27
  -5  -1  -2   34.97    2.06
  -5  -1  -2   29.95    5.28
   5   1   2   34.45    2.76
   5   1   2   35.11    2.29
   5   1   2   30.98    5.36
  -6  -1  -2   36.35    6.33
  -6  -1  -2   40.17    2.37
  -6  -1  -2   43.06    2.70
   6   1   2   40.52    2.72
   6   1   2   35.26    3.19
   6   1   2   43.26    6.45
  -7  -1  -2   29.05    2.07
  -7  -1  -2   29.40    5.95
   7   1   2   26.20    2.40
   7   1   2   40.79    6.40
   7   1   2   32.32    3.03
  -8  -1  -2   23.34    5.60
  -8  -1  -2   18.91    1.81
   8   1   2   22.01    2.46
   8   1   2   20.54    2.98
  -9  -1  -2   39.06    7.98
  -9  -1  -2   32.52    2.41
   9   1   2   32.12    3.02
   9   1   2   35.01    4.19
 -10  -1  -2   -1.68    0.86
 -10  -1  -2   -1.24    4.39
  10   1   2   -1.23    1.29
  10   1   2   -1.34    1.43
 -11  -1  -2   33.02    8.49
  11   1   2   22.37    3.78
  11   1   2   21.79    3.08
 -12  -1  -2    8.80    4.06
  12   1   2   11.29    2.31
  12   1   2    3.30    2.12
  14   1   2   11.29    4.70
  14   1   2    7.97    2.64
  15   1   2    5.80    4.13
  15   1   2    2.46    2.01
  16   1   2    5.06    2.64
  16   1   2    4.51    4.04
  14  -2  -2    0.75    2.18
  13  -2  -2    5.95    2.62
  12  -2  -2    1.11    2.01
 -12   2   2   -0.74    2.18
  11  -2  -2   13.78    3.17
  11  -2  -2    9.83    1.82
 -11   2   2    6.82    2.57
  10  -2  -2   18.01    3.05
  10  -2  -2   19.48    3.64
  10  -2  -2   18.28    2.12
 -10   2   2   24.03    3.71
 -10   2   2   41.64    9.06
   9  -2  -2   10.08    1.63
   9  -2  -2    7.98    2.53
   9  -2  -2   10.13    2.50
  -9   2   2   16.80    7.90
  -9   2   2   11.76    2.70
   8  -2  -2   22.43    2.04
   8  -2  -2   23.37    3.21
   8  -2  -2   17.66    3.17
  -8   2   2   20.74    3.28
  -8   2   2   32.56    9.27
   7  -2  -2    8.03    1.01
   7  -2  -2    7.18    1.97
   7  -2  -2    4.25    1.80
   7  -2  -2    8.18    1.27
  -7   2   2    9.17    5.63
  -7   2   2    6.46    1.93
   6  -2  -2   48.95    2.60
   6  -2  -2   48.34    2.66
   6  -2  -2   45.09    3.65
   6  -2  -2   50.60    4.20
  -6   2   2   53.21    9.12
  -6   2   2   50.71    3.95
   5  -2  -2   86.08    5.30
   5  -2  -2   88.01    4.20
   5  -2  -2   86.43    5.88
   5  -2  -2   87.32    4.06
  -5   2   2   99.88   12.21
  -5   2   2   88.26    5.65
  -5   2   2   94.05    5.31
   4  -2  -2   13.47    1.21
   4  -2  -2   15.31    1.94
   4  -2  -2   13.10    1.05
  -4   2   2   14.96    2.00
  -4   2   2   17.30    1.96
  -4   2   2   13.06    3.95
   3  -2  -2   54.47    2.80
   3  -2  -2   57.11    2.81
   3  -2  -2   60.31    8.38
   3  -2  -2   57.27    3.60
  -3   2   2   61.40    3.59
  -3   2   2   60.36    3.80
  -3   2   2   61.50    8.40
   2  -2  -2  431.35   19.81
   2  -2  -2  417.08   18.50
   2  -2  -2  430.24   42.82
   2  -2  -2  439.28   19.79
   2  -2  -2  429.62   17.06
  -2   2   2  421.91   42.78
  -2   2   2  409.09   21.61
  -2   2   2  446.23   19.81
  -2   2   2  435.93   16.91
   1  -2  -2   34.15    6.56
   1  -2  -2   41.55    2.26
   1  -2  -2   45.78    2.25
   1  -2  -2   40.87    2.59
   1  -2  -2   40.29    2.52
  -1   2   2   45.05    2.26
  -1   2   2   42.08    2.64
  -1   2   2   37.22    6.26
  -1   2   2   44.27    2.36
  -1   2   2   42.61    2.57
   0  -2  -2   10.24    0.99
   0  -2  -2   15.96    1.28
   0  -2  -2   12.90    2.39
   0  -2  -2   10.81    1.05
   0   2   2    9.89    0.99
   0   2   2   13.21    2.40
  -1  -2  -2  564.49   23.53
  -1  -2  -2  483.66   25.03
  -1  -2  -2  521.27   49.42
  -1  -2  -2  483.32   22.01
  -1  -2  -2  509.33   22.81
   1   2   2  542.05   23.45
   1   2   2  475.56   25.03
   1   2   2  528.21   30.00
   1   2   2  505.87   22.80
   1   2   2  493.72   49.38
  -2  -2  -2  229.09   10.44
   2   2   2  233.46   14.34
   2   2   2  244.84   11.74
  -3  -2  -2  281.93   12.63
   3   2   2  290.12   17.45
   3   2   2  284.83   14.36
  -4  -2  -2   63.93    3.27
  -4  -2  -2   63.25    7.02
   4   2   2   61.82    4.90
   4   2   2   60.76    7.10
   4   2   2   59.63    3.18
   4   2   2   61.42    3.76
  -5  -2  -2    5.53    1.87
  -5  -2  -2    7.68    1.05
   5   2   2    4.89    1.81
   5   2   2    6.10    1.94
   5   2   2    4.98    0.90
   5   2   2    5.95    1.19
  -6  -2  -2   39.25    6.24
  -6  -2  -2   45.98    3.15
  -6  -2  -2   43.00    2.61
   6   2   2   44.86    6.30
   6   2   2   42.78    3.23
   6   2   2   48.55    4.45
   6   2   2   39.69    2.67
  -7  -2  -2   18.52    1.70
  -7  -2  -2   21.59    2.52
  -7  -2  -2   18.57    4.26
   7   2   2   24.44    4.05
   7   2   2   14.24    2.20
   7   2   2   17.15    3.81
   7   2   2   20.10    2.07
  -8  -2  -2   16.42    4.47
  -8  -2  -2   16.27    1.78
  -8  -2  -2   18.47    2.57
   8   2   2   18.46    2.14
   8   2   2   14.24    3.53
   8   2   2   18.34    2.61
  -9  -2  -2   29.90    6.62
  -9  -2  -2   23.90    2.21
  -9  -2  -2   22.92    3.06
   9   2   2   22.49    4.54
   9   2   2   23.31    3.35
   9   2   2   24.87    2.70
 -10  -2  -2   17.57    5.95
 -10  -2  -2   13.69    1.83
  10   2   2   18.83    4.58
  10   2   2   11.95    2.20
  10   2   2   16.52    2.99
 -11  -2  -2   21.01    2.37
 -11  -2  -2   21.71    7.21
  11   2   2   24.21    3.06
  11   2   2   23.01    3.70
  11   2   2   27.13    5.52
  12   2   2    2.63    2.84
  12   2   2    2.62    1.95
  13   2   2   28.05    3.30
  13   2   2   21.63    5.37
  13   2   2   17.39    3.45
  15   2   2    3.68    1.93
  15   2   2    1.32    3.19
  16   2   2    6.46    4.29
  16   2   2    7.74    2.72
  14  -3  -2    4.67    2.49
  13  -3  -2    3.83    2.34
  12  -3  -2    2.29    2.07
  10  -3  -2    6.57    2.31
  10  -3  -2    6.73    1.65
  10  -3  -2    3.06    2.06
 -10   3   2    2.92    2.21
 -10   3   2    7.78    4.67
   9  -3  -2   13.42    3.03
   9  -3  -2   12.78    1.94
   9  -3  -2   11.40    2.67
  -9   3   2   22.24    8.50
  -9   3   2   13.85    2.99
   8  -3  -2   16.34    2.91
   8  -3  -2   13.41    2.95
   8  -3  -2   12.04    1.86
  -8   3   2   12.85    2.81
  -8   3   2   24.66    8.47
   7  -3  -2    1.48    1.67
   7  -3  -2    2.77    1.24
   7  -3  -2    1.06    1.43
  -7   3   2    0.88    5.11
  -7   3   2   -1.14    1.39
   6  -3  -2   35.65    3.32
   6  -3  -2   38.63    3.73
   6  -3  -2   36.84    2.49
  -6   3   2   39.99    9.03
  -6   3   2   36.58    3.44
   5  -3  -2    0.89    1.19
   5  -3  -2   -0.72    0.90
   5  -3  -2   -0.10    0.87
  -5   3   2    1.01    1.15
  -5   3   2   -0.31    2.74
   4  -3  -2   29.51    1.65
   4  -3  -2   26.99    2.75
   4  -3  -2   24.41    2.05
   4  -3  -2   29.94    2.02
   4  -3  -2   34.76    2.74
  -4   3   2   34.30    6.61
  -4   3   2   29.43    2.53
  -4   3   2   27.19    2.61
   3  -3  -2   88.33    4.31
   3  -3  -2   92.12    4.30
   3  -3  -2   97.72    5.37
   3  -3  -2  100.78   12.03
   3  -3  -2   92.21    5.76
   3  -3  -2   97.77    4.93
  -3   3   2   93.34   11.81
  -3   3   2   95.05    5.26
  -3   3   2   91.66    4.04
  -3   3   2   92.67    5.57
   2  -3  -2    2.42    0.56
   2  -3  -2    0.84    0.83
   2  -3  -2   -0.20    2.98
   2  -3  -2    1.25    0.79
   2  -3  -2    0.91    0.99
   2  -3  -2    1.49    0.76
  -2   3   2    1.18    2.75
  -2   3   2    2.48    0.66
  -2   3   2    1.57    0.66
  -2   3   2    0.95    0.75
  -2   3   2    1.08    0.78
  -2   3   2    1.33    0.67
   1  -3  -2   83.04    4.09
   1  -3  -2   85.45    4.04
   1  -3  -2   87.31    4.76
   1  -3  -2   95.08    4.72
   1  -3  -2   85.74   11.28
  -1   3   2   82.76    4.89
  -1   3   2   84.62    4.65
  -1   3   2   90.85    4.56
  -1   3   2   93.03   11.12
  -1   3   2   89.42    4.03
   0  -3  -2   44.73    2.93
   0  -3  -2   43.57    2.43
   0  -3  -2   52.80    2.99
   0  -3  -2   56.60    7.80
   0  -3  -2   42.99    2.44
   0   3   2   37.54    2.68
   0   3   2   44.42    6.44
   0   3   2   50.65    2.51
   0   3   2   55.28    2.91
   0   3   2   37.96    2.65
  -1  -3  -2  446.19   19.26
  -1  -3  -2  408.56   17.97
  -1  -3  -2  416.32   40.93
  -1  -3  -2  392.23   20.29
   1   3   2  414.39   20.32
   1   3   2  409.75   16.76
   1   3   2  411.74   18.67
   1   3   2  392.83   24.54
   1   3   2  387.56   40.69
   1   3   2  444.55   19.22
  -2  -3  -2  117.19    5.45
  -2  -3  -2  116.18    5.51
  -2  -3  -2   99.14    5.20
  -2  -3  -2  122.89   12.46
   2   3   2   97.72    7.48
   2   3   2  108.99    5.54
   2   3   2  106.11   12.63
  -3  -3  -2   18.49    1.57
  -3  -3  -2   24.99    3.93
   3   3   2   12.34    1.32
   3   3   2   19.48    2.97
   3   3   2   15.82    1.18
  -4  -3  -2   51.63    6.72
  -4  -3  -2   55.05    3.09
   4   3   2   55.26    3.29
   4   3   2   56.70    4.71
   4   3   2   58.28    6.55
   4   3   2   59.21    6.81
  -5  -3  -2   41.33    2.58
  -5  -3  -2   37.42    2.41
  -5  -3  -2   34.70    5.28
   5   3   2   36.24    5.34
   5   3   2   37.34    2.64
   5   3   2   36.18    5.11
   5   3   2   36.86    3.70
  -6  -3  -2    9.11    2.57
  -6  -3  -2    9.07    1.24
  -6  -3  -2    7.94    1.37
   6   3   2    8.59    2.37
   6   3   2    9.05    2.64
   6   3   2    6.97    1.07
   6   3   2    8.29    2.36
   6   3   2    7.19    1.35
  -7  -3  -2    2.64    1.19
  -7  -3  -2    3.80    0.99
  -7  -3  -2    1.77    2.23
   7   3   2    2.90    0.87
   7   3   2    3.20    1.91
   7   3   2    1.01    2.84
   7   3   2    4.80    2.14
   7   3   2    1.45    1.05
  -8  -3  -2   65.31    8.86
  -8  -3  -2   64.64    3.79
  -8  -3  -2   65.66    4.46
   8   3   2   70.56    9.68
   8   3   2   60.62    6.01
   8   3   2   57.51    3.87
   8   3   2   65.69    4.69
  -9  -3  -2   12.05    2.23
  -9  -3  -2    8.39    4.08
  -9  -3  -2    9.95    1.60
   9   3   2   10.19    2.22
   9   3   2   10.76    1.78
   9   3   2    7.16    4.43
   9   3   2    8.76    3.16
 -10  -3  -2   21.76    3.13
 -10  -3  -2   26.64    6.46
 -10  -3  -2   22.20    2.35
  10   3   2   24.60    2.70
  10   3   2   24.56    4.96
  10   3   2   12.33    5.44
  10   3   2   21.34    3.24
 -11  -3  -2   -1.19    4.35
 -11  -3  -2    3.16    1.39
  11   3   2    2.55    1.47
  11   3   2    1.74    2.76
  11   3   2    2.04    1.85
  11   3   2    6.18    4.99
 -12  -3  -2   18.95    6.67
 -12  -3  -2    6.63    1.70
  12   3   2    9.68    4.00
  12   3   2   12.05    2.82
  12   3   2   12.46    2.24
  13   3   2   69.37   11.00
  14   3   2    2.49    1.86
  14   3   2    9.78    1.94
  14   3   2    7.06    4.07
  15   3   2    6.09    2.48
  15   3   2    4.61    3.86
  16   3   2    2.54    3.37
  16   3   2    4.14    2.17
  17   3   2    8.50    4.18
  17   3   2    6.21    2.49
  14  -4  -2    5.93    2.54
  13  -4  -2    6.79    2.85
  12  -4  -2    4.22    2.40
  11  -4  -2    5.53    2.50
   9  -4  -2   40.29    3.21
   9  -4  -2   52.85    5.18
   9  -4  -2   41.16    4.69
  -9   4   2   60.60   10.74
  -9   4   2   38.42    4.98
   8  -4  -2    0.44    1.94
   8  -4  -2   -1.28    1.34
   8  -4  -2   -1.20    1.53
  -8   4   2    0.73    4.04
  -8   4   2   -0.21    1.74
   7  -4  -2    6.78    2.34
   7  -4  -2    3.36    1.84
   7  -4  -2    4.11    1.51
  -7   4   2    3.61    1.94
  -7   4   2    8.83    6.69
   6  -4  -2   46.76    4.14
   6  -4  -2   50.22    4.51
   6  -4  -2   49.74    3.17
  -6   4   2   47.06    4.21
  -6   4   2   60.28   11.42
   5  -4  -2    0.32    1.42
   5  -4  -2    0.68    1.01
   5  -4  -2   -0.48    1.08
   5  -4  -2    1.07    1.06
  -5   4   2   -0.06    3.34
  -5   4   2    0.43    1.26
   4  -4  -2  141.88    8.25
   4  -4  -2  129.80    7.46
   4  -4  -2  133.62    6.14
   4  -4  -2  128.48    6.97
  -4   4   2  134.96   16.54
  -4   4   2  138.93    7.95
   3  -4  -2   26.09    1.48
   3  -4  -2   25.97    2.55
   3  -4  -2   21.40    2.05
   3  -4  -2   27.81    2.56
   3  -4  -2   23.18    1.90
  -3   4   2   26.18    5.73
  -3   4   2   24.56    1.71
  -3   4   2   25.59    1.72
  -3   4   2   23.65    2.48
  -3   4   2   27.29    2.43
   2  -4  -2    2.37    1.24
   2  -4  -2    2.66    1.04
   2  -4  -2    3.10    0.60
   2  -4  -2    2.37    0.90
   2  -4  -2    2.23    0.96
   2  -4  -2    7.36    4.29
  -2   4   2    2.20    0.90
  -2   4   2    2.56    0.84
  -2   4   2    2.29    0.96
  -2   4   2    2.38    1.01
  -2   4   2    4.26    3.44
   1  -4  -2   84.96    4.16
   1  -4  -2  101.26    4.91
   1  -4  -2   85.31    4.14
   1  -4  -2   87.70   11.85
   1  -4  -2   91.75    4.96
   1  -4  -2   86.36    5.15
  -1   4   2   83.73    5.01
  -1   4   2   78.99   11.16
  -1   4   2   83.99    4.79
  -1   4   2   91.03    4.17
  -1   4   2   90.46    4.73
   0  -4  -2   20.74    1.56
   0  -4  -2   26.35    2.16
   0  -4  -2   18.28    1.65
   0  -4  -2   21.59    4.60
   0  -4  -2   21.75    1.99
   0  -4  -2   24.03    1.82
   0   4   2   21.07    2.03
   0   4   2   23.27    5.42
   0   4   2   24.17    2.08
   0   4   2   22.58    1.78
   0   4   2   22.88    1.71
  -1  -4  -2   28.94    1.93
  -1  -4  -2   28.47    1.84
  -1  -4  -2   30.57    2.41
  -1  -4  -2   29.70    5.30
  -1  -4  -2   25.98    1.84
   1   4   2   31.27    6.29
   1   4   2   35.08    3.80
   1   4   2   30.55    2.39
   1   4   2   28.51    1.94
   1   4   2   27.23    1.79
   1   4   2   28.19    2.26
  -2  -4  -2  257.49   11.77
  -2  -4  -2  281.22   27.19
  -2  -4  -2  272.19   12.47
   2   4   2  280.76   12.59
   2   4   2  247.49   10.85
   2   4   2  257.56   27.14
   2   4   2  240.83   16.09
  -3  -4  -2  284.64   28.77
  -3  -4  -2  288.61   12.93
   3   4   2  287.70   17.73
   3   4   2  288.50   29.06
  -4  -4  -2   -0.64    1.84
  -4  -4  -2    0.15    0.65
  -4  -4  -2    1.01    0.54
   4   4   2    2.04    2.13
   4   4   2    0.40    1.72
   4   4   2   -0.58    0.42
  -5  -4  -2   66.98    3.97
  -5  -4  -2   70.69    3.88
  -5  -4  -2   76.45    8.32
   5   4   2   66.37    4.06
   5   4   2   70.84    5.68
   5   4   2   74.32    8.63
   5   4   2   68.69    8.20
  -6  -4  -2   66.38    4.10
  -6  -4  -2   66.48    3.88
   6   4   2   68.80    8.69
   6   4   2   75.16    8.49
   6   4   2   65.46    5.77
   6   4   2   68.78    4.26
  -7  -4  -2    3.91    1.11
  -7  -4  -2    4.33    1.21
   7   4   2    3.78    1.89
   7   4   2    2.56    2.90
   7   4   2    3.92    1.15
   7   4   2    4.56    2.23
  -8  -4  -2   58.29    3.57
  -8  -4  -2   57.56    8.51
  -8  -4  -2   50.54    3.87
   8   4   2   54.57    3.53
   8   4   2   57.25    4.17
   8   4   2   60.93    5.83
   8   4   2   63.76    8.34
   8   4   2   52.43    8.67
  -9  -4  -2    2.04    3.27
  -9  -4  -2    3.20    1.21
  -9  -4  -2    1.19    1.40
   9   4   2    0.96    0.98
   9   4   2    0.13    1.16
   9   4   2   -0.40    2.31
   9   4   2    2.19    3.79
 -10  -4  -2   12.97    1.95
 -10  -4  -2   18.96    2.75
 -10  -4  -2   13.07    5.31
  10   4   2    7.09    4.57
  10   4   2    9.64    1.84
  10   4   2   13.00    2.56
  10   4   2   15.50    4.35
 -11  -4  -2    0.97    1.80
 -11  -4  -2    0.92    4.78
 -11  -4  -2    0.03    1.29
  11   4   2    1.72    1.33
  11   4   2    3.35    4.46
  11   4   2    1.15    1.69
  11   4   2   -0.99    2.73
 -12  -4  -2    7.34    1.76
  12   4   2   10.87    4.82
  12   4   2    7.17    1.79
  12   4   2    8.22    3.69
  12   4   2    8.69    2.39
  13   4   2   55.78    9.86
  13   4   2   28.86    6.52
  14   4   2    1.95    1.83
  14   4   2    3.23    3.35
  15   4   2    6.02    2.20
  15   4   2   10.61    4.27
  16   4   2    7.00    2.38
  16   4   2    7.25    3.78
  17   4   2   10.03    2.43
  17   4   2    8.67    4.00
  13  -5  -2    6.29    2.64
  12  -5  -2    4.85    2.56
  11  -5  -2    3.57    2.39
   9  -5  -2   15.76    3.41
   9  -5  -2   15.25    2.36
   9  -5  -2   19.40    3.59
   8  -5  -2    9.70    2.88
   8  -5  -2   10.79    1.99
   8  -5  -2    6.33    2.43
  -8   5   2   18.27    8.22
  -8   5   2   12.37    2.95
   7  -5  -2    9.69    2.71
   7  -5  -2   16.80    3.17
   7  -5  -2    8.22    1.87
  -7   5   2    7.86    5.26
  -7   5   2   10.64    2.67
   6  -5  -2   -1.56    1.81
   6  -5  -2   -1.10    1.29
   6  -5  -2    0.26    1.49
  -6   5   2    0.92    1.73
  -6   5   2   -0.39    5.71
   5  -5  -2   18.14    2.31
   5  -5  -2   20.46    2.16
   5  -5  -2   15.98    2.89
   5  -5  -2   17.53    2.84
  -5   5   2   23.84    7.64
  -5   5   2   19.56    2.86
   4  -5  -2    5.31    1.86
   4  -5  -2    2.55    1.42
   4  -5  -2    3.14    1.21
   4  -5  -2    4.15    1.40
  -4   5   2    3.51    1.49
  -4   5   2    2.27    4.08
   3  -5  -2   25.09    1.50
   3  -5  -2   27.04    2.97
   3  -5  -2   23.00    2.15
   3  -5  -2   23.54    2.93
   3  -5  -2   29.81    2.46
  -3   5   2   25.23    2.56
  -3   5   2   27.91    6.62
  -3   5   2   25.75    2.03
   2  -5  -2   48.17    3.53
   2  -5  -2   42.68    2.76
   2  -5  -2   44.84    3.13
   2  -5  -2   43.90    2.40
   2  -5  -2   42.74    3.45
  -2   5   2   50.23    3.36
  -2   5   2   45.97    3.33
  -2   5   2   49.34    8.61
  -2   5   2   45.99    2.98
   1  -5  -2    7.02    0.91
   1  -5  -2    8.09    1.40
   1  -5  -2    6.36    1.13
   1  -5  -2    9.66    1.59
   1  -5  -2    7.22    1.63
   1  -5  -2    8.65    3.71
  -1   5   2    5.31    1.29
  -1   5   2    8.84    4.21
  -1   5   2    8.08    1.47
  -1   5   2    7.91    1.22
  -1   5   2    5.80    1.23
   0  -5  -2  152.10    8.23
   0  -5  -2  157.46   18.28
   0  -5  -2  150.89    7.06
   0  -5  -2  152.07    6.82
   0  -5  -2  160.23    7.92
   0   5   2  163.27    6.80
   0   5   2  156.58    7.87
   0   5   2  142.58   17.56
   0   5   2  140.39    7.67
  -1  -5  -2   60.69   10.59
  -1  -5  -2   58.77    3.13
  -1  -5  -2   57.51    3.54
  -1  -5  -2   62.33    3.30
  -1  -5  -2   68.30    3.86
   1   5   2   60.59   10.03
   1   5   2   62.10    3.84
   1   5   2   62.75    3.71
   1   5   2   64.93    3.29
  -2  -5  -2    2.09    0.77
  -2  -5  -2    5.41    4.40
  -2  -5  -2    2.12    1.29
   2   5   2    3.48    1.26
   2   5   2    1.58    4.28
   2   5   2    3.24    0.86
   2   5   2    2.11    1.93
  -3  -5  -2   92.47    4.72
  -3  -5  -2   92.42   11.32
   3   5   2   85.04    6.65
   3   5   2   91.22    4.16
   3   5   2   92.12   11.79
   3   5   2   94.07    5.02
  -4  -5  -2   10.96    1.39
  -4  -5  -2    7.52    2.51
   4   5   2    9.40    3.39
   4   5   2   16.45    2.80
  -5  -5  -2   78.57    9.84
  -5  -5  -2   87.06    4.60
  -5  -5  -2   82.19    4.54
   5   5   2   84.69    4.63
   5   5   2   85.99    6.52
   5   5   2   90.63   10.71
  -6  -5  -2    2.46    2.59
  -6  -5  -2    2.21    0.84
  -6  -5  -2    2.82    1.02
   6   5   2    1.18    0.72
   6   5   2    2.02    2.74
   6   5   2    1.16    1.53
   6   5   2    1.82    2.10
  -7  -5  -2   21.28    2.23
  -7  -5  -2   23.64    2.02
   7   5   2   17.29    3.88
   7   5   2   24.23    4.89
   7   5   2   28.73    4.30
   7   5   2   21.65    2.08
  -8  -5  -2   16.75    2.13
  -8  -5  -2   13.61    1.96
   8   5   2   15.71    4.61
   8   5   2   19.35    2.37
   8   5   2   18.34    3.88
  -9  -5  -2    0.45    1.17
  -9  -5  -2    2.77    1.41
   9   5   2    1.20    0.94
   9   5   2   -1.67    3.48
   9   5   2    2.49    1.35
   9   5   2    1.10    2.48
 -10  -5  -2    9.67    2.06
 -10  -5  -2    7.82    1.81
  10   5   2    5.89    4.80
  10   5   2    8.90    1.63
  10   5   2    3.57    3.12
  10   5   2    5.33    1.86
 -11  -5  -2    4.20    1.58
 -11  -5  -2    2.16    1.77
  11   5   2    0.82    1.62
  11   5   2   -2.32    2.94
  11   5   2    2.88    1.40
  11   5   2    0.59    4.51
 -12  -5  -2   79.27    5.13
 -12  -5  -2   97.89   12.06
  12   5   2   78.39    5.26
  12   5   2   76.51    8.32
  12   5   2   80.82    6.25
  12   5   2   72.61   12.80
 -13  -5  -2    7.47    1.95
  13   5   2    7.93    3.87
  13   5   2    6.18    2.26
  13   5   2    8.44    1.85
  13   5   2    9.16    4.70
 -14  -5  -2    0.47    1.53
  14   5   2    1.90    1.87
  14   5   2    4.60    3.18
  15   5   2    9.20    2.55
  15   5   2   14.00    4.42
  16   5   2    4.41    2.02
  16   5   2   14.72    4.03
  17   5   2   12.88    4.07
  13  -6  -2    7.21    2.89
  12  -6  -2    7.14    2.79
  11  -6  -2    6.26    2.68
  10  -6  -2   -1.36    1.60
   8  -6  -2    6.26    2.47
   8  -6  -2    1.41    1.63
   8  -6  -2    5.21    2.65
  -8   6   2    8.21    4.69
   7  -6  -2   26.42    4.29
   7  -6  -2   27.21    2.98
   7  -6  -2   31.06    4.31
  -7   6   2   53.28   11.57
   6  -6  -2    4.82    2.25
   6  -6  -2    6.60    1.78
   6  -6  -2    2.83    2.39
  -6   6   2    3.83    4.81
   5  -6  -2    3.17    1.50
   5  -6  -2    2.97    2.26
   5  -6  -2    1.81    1.64
   5  -6  -2    2.64    1.87
  -5   6   2    4.64    6.36
   4  -6  -2   53.00    4.46
   4  -6  -2   50.16    3.31
   4  -6  -2   52.87    3.83
   4  -6  -2   55.37    4.44
  -4   6   2   44.92    3.01
  -4   6   2   56.05   10.72
   3  -6  -2    3.37    0.64
   3  -6  -2    3.52    1.50
   3  -6  -2    1.97    1.37
   3  -6  -2    1.03    1.15
   3  -6  -2    1.56    1.76
  -3   6   2    2.90    4.09
  -3   6   2    1.02    1.10
   2  -6  -2   41.68    2.87
   2  -6  -2   49.18    3.36
   2  -6  -2   44.29    2.40
   2  -6  -2   40.52    3.53
   2  -6  -2   39.98    3.57
  -2   6   2   45.47    9.16
  -2   6   2   41.97    3.09
   1  -6  -2    3.30    1.19
   1  -6  -2    2.91    1.35
   1  -6  -2    2.35    0.75
   1  -6  -2    3.22    1.11
  -1   6   2    1.47    1.13
  -1   6   2    3.49    1.45
  -1   6   2    0.80    4.03
   0  -6  -2   20.66    2.27
   0  -6  -2   20.92    1.89
   0  -6  -2   19.74    1.68
   0  -6  -2   26.87    2.58
   0   6   2   26.43    2.62
   0   6   2   22.75    2.08
   0   6   2   22.92    2.40
   0   6   2   24.72    6.02
  -1  -6  -2   30.56    2.11
  -1  -6  -2   29.92    2.58
  -1  -6  -2   32.19    2.27
  -1  -6  -2   26.98    5.81
  -1  -6  -2   31.85    2.10
   1   6   2   30.22    2.69
   1   6   2   29.16    2.29
   1   6   2   30.63    6.35
  -2  -6  -2   33.66    2.20
  -2  -6  -2   36.97    2.79
  -2  -6  -2   39.29    2.51
  -2  -6  -2   31.78    6.17
  -2  -6  -2   40.52    2.45
   2   6   2   37.48    2.43
   2   6   2   40.01    2.45
   2   6   2   45.37    7.42
   2   6   2   38.96    3.98
   2   6   2   38.24    2.99
  -3  -6  -2    6.35    1.19
  -3  -6  -2   10.86    4.75
  -3  -6  -2   12.79    1.81
   3   6   2    7.88    1.58
   3   6   2   11.37    5.01
   3   6   2   10.90    2.63
   3   6   2    8.93    1.16
  -4  -6  -2   19.27    4.96
  -4  -6  -2   22.05    1.99
   4   6   2   20.68    1.54
   4   6   2   23.95    3.54
   4   6   2   23.63    5.34
   4   6   2   22.38    2.20
  -5  -6  -2  106.27   12.71
  -5  -6  -2  116.36    5.80
   5   6   2  111.92    8.08
   5   6   2  103.19   13.65
  -6  -6  -2    5.16    1.29
  -6  -6  -2    3.87    0.86
  -6  -6  -2    3.77    3.06
   6   6   2    3.61    3.69
   6   6   2    3.42    2.48
   6   6   2    2.44    2.45
   6   6   2    4.81    0.92
  -7  -6  -2   55.96    7.66
  -7  -6  -2   53.49    3.50
  -7  -6  -2   51.42    3.28
   7   6   2   48.25    3.37
   7   6   2   46.25    5.22
   7   6   2   49.48    7.91
   7   6   2   51.43    7.45
  -8  -6  -2    6.14    1.53
  -8  -6  -2    8.84    1.52
   8   6   2   11.76    4.55
   8   6   2    7.94    3.16
   8   6   2    7.20    1.49
  -9  -6  -2    7.05    1.64
  -9  -6  -2    3.56    1.48
   9   6   2    4.06    1.44
   9   6   2    4.63    4.59
   9   6   2    2.35    3.10
 -10  -6  -2   38.54    3.23
 -10  -6  -2   26.91    2.98
  10   6   2   37.27    2.90
  10   6   2   35.86    6.03
  10   6   2   42.12    8.31
  10   6   2   31.63    3.36
 -11  -6  -2   60.06    4.79
 -11  -6  -2   71.35    4.63
  11   6   2   63.25   12.29
  11   6   2   70.18    5.26
  11   6   2   61.41    7.41
  11   6   2   61.69    4.35
 -12  -6  -2   42.39    3.65
 -12  -6  -2   38.81    3.97
  12   6   2   42.48    4.20
  12   6   2   49.32    7.34
  12   6   2   46.03    3.58
  12   6   2   36.91    9.62
 -13  -6  -2    2.25    1.62
  13   6   2    3.79    3.38
  13   6   2   -0.52    1.42
 -14  -6  -2    4.24    1.86
  14   6   2    5.69    2.16
  14   6   2    9.00    3.88
 -15  -6  -2    1.08    1.88
  15   6   2    2.68    1.40
  15   6   2    7.26    2.16
  15   6   2    9.75    3.78
  16   6   2   22.50    5.01
  12  -7  -2    9.74    3.34
  11  -7  -2    1.22    2.15
  10  -7  -2    6.61    2.63
   9  -7  -2   14.43    3.46
   7  -7  -2    5.86    2.36
   7  -7  -2    6.15    1.82
   7  -7  -2    2.24    2.58
  -7   7   2   27.29    8.24
   6  -7  -2   -0.45    2.57
   6  -7  -2    0.99    1.55
   6  -7  -2   -0.26    1.89
  -6   7   2    4.16    4.74
   5  -7  -2   56.30    4.59
   5  -7  -2   64.71    5.56
   5  -7  -2   69.51    4.28
   5  -7  -2   71.26    5.78
  -5   7   2   66.86   12.98
   4  -7  -2    2.92    2.53
   4  -7  -2    5.48    1.68
   4  -7  -2    2.67    1.90
   4  -7  -2    3.59    1.92
  -4   7   2    6.26    5.09
  -4   7   2    6.58    1.53
   3  -7  -2    3.21    2.25
   3  -7  -2    3.31    1.45
   3  -7  -2    4.75    1.89
   3  -7  -2    3.42    0.73
   3  -7  -2    1.81    1.68
  -3   7   2    3.99    1.50
  -3   7   2    3.52    4.99
   2  -7  -2   38.90    2.33
   2  -7  -2   37.86    3.27
   2  -7  -2   39.35    3.56
   2  -7  -2   38.86    2.86
  -2   7   2   45.04    9.45
  -2   7   2   36.82    3.13
   1  -7  -2    1.14    1.15
   1  -7  -2    0.52    0.69
   1  -7  -2    1.01    1.05
   1  -7  -2   -0.65    1.39
   1  -7  -2    0.22    0.97
  -1   7   2    2.30    1.53
  -1   7   2    2.13    4.34
   0  -7  -2   34.14    2.99
   0  -7  -2   34.12    2.31
   0  -7  -2   33.77    2.49
   0  -7  -2   35.36    2.95
   0   7   2   43.39    8.37
   0   7   2   33.97    3.12
   0   7   2   33.12    3.07
  -1  -7  -2    1.95    0.95
  -1  -7  -2    2.33    1.02
  -1  -7  -2    2.44    0.87
  -1  -7  -2    3.16    1.54
   1   7   2    1.24    5.00
   1   7   2    3.18    1.41
   1   7   2    1.83    1.11
   1   7   2    3.06    1.63
  -2  -7  -2   41.06    2.59
  -2  -7  -2   47.09    3.37
  -2  -7  -2   42.38    2.97
  -2  -7  -2   43.27    2.87
   2   7   2   54.51    9.13
   2   7   2   44.92    3.55
   2   7   2   47.87    2.98
  -3  -7  -2   13.67    1.89
  -3  -7  -2    6.88    5.41
  -3  -7  -2    9.55    1.50
  -3  -7  -2   15.99    2.30
   3   7   2   12.44    1.52
   3   7   2   11.61    2.91
   3   7   2   12.36    5.51
   3   7   2   11.03    2.04
  -4  -7  -2   59.95    3.55
  -4  -7  -2   48.53    7.87
   4   7   2   57.07    5.20
   4   7   2   52.57    3.80
   4   7   2   54.90    8.98
   4   7   2   54.53    3.00
  -5  -7  -2   93.86    5.21
  -5  -7  -2   90.03   12.00
   5   7   2   96.52    4.36
   5   7   2   90.02   13.44
   5   7   2   88.95    7.19
  -6  -7  -2   22.86    2.43
   6   7   2   22.17    1.67
   6   7   2   22.38    6.06
   6   7   2   24.83    4.05
  -7  -7  -2   46.47    3.43
  -7  -7  -2   50.20    3.08
   7   7   2   47.86    3.16
   7   7   2   50.01    8.42
   7   7   2   44.27    5.34
  -8  -7  -2   12.24    1.71
  -8  -7  -2   10.67    1.93
   8   7   2   12.21    1.76
   8   7   2   13.16    5.75
   8   7   2   11.08    3.75
  -9  -7  -2   57.61    4.06
  -9  -7  -2   54.01    3.79
   9   7   2   50.32    6.30
   9   7   2   60.99    9.75
   9   7   2   51.10    3.99
 -10  -7  -2    0.36    1.36
 -10  -7  -2    1.64    1.53
  10   7   2    0.31    3.34
  10   7   2   -2.67    5.22
  10   7   2    1.62    1.28
 -11  -7  -2   24.89    3.01
 -11  -7  -2   17.93    2.70
  11   7   2   12.52    6.95
  11   7   2   22.22    3.00
  11   7   2   25.97    5.46
 -12  -7  -2   72.69    4.77
 -12  -7  -2   50.58    4.65
  12   7   2   73.74    7.65
  12   7   2   58.53    5.01
  12   7   2   63.45   12.47
  12   7   2   63.00    4.43
 -13  -7  -2    2.47    1.78
  13   7   2    7.02    3.59
  13   7   2    5.47    1.97
  14   7   2   11.55    4.48
 -15  -7  -2   -0.10    1.62
  15   7   2   11.60    4.08
  16   7   2   20.68    5.03
  11  -8  -2    7.28    2.83
  10  -8  -2    9.02    2.94
   9  -8  -2    4.14    2.33
   8  -8  -2    6.21    2.54
   8  -8  -2    0.02    1.73
   6  -8  -2   45.17    3.85
   6  -8  -2   55.62    5.41
   6  -8  -2   45.00    5.52
  -6   8   2   77.39   12.07
   5  -8  -2   -2.44    1.47
   5  -8  -2   -4.95    2.42
   5  -8  -2    2.29    2.05
   5  -8  -2   -1.23    1.71
  -5   8   2    2.15    4.56
   4  -8  -2   -1.80    1.88
   4  -8  -2    0.80    1.96
   4  -8  -2   -0.11    1.51
  -4   8   2   -0.92    1.41
  -4   8   2   -0.44    4.78
   3  -8  -2   21.11    3.20
   3  -8  -2   33.81    4.17
   3  -8  -2   30.04    2.94
  -3   8   2   29.28    2.89
  -3   8   2   43.83   10.61
   2  -8  -2   20.59    2.88
   2  -8  -2   18.01    1.63
   2  -8  -2   15.34    2.18
   2  -8  -2   16.13    2.87
  -2   8   2   23.85    8.43
  -2   8   2   17.72    2.61
   1  -8  -2    2.39    1.57
   1  -8  -2    2.46    1.24
   1  -8  -2    2.01    1.25
   1  -8  -2    1.82    0.87
   1  -8  -2    4.44    1.78
  -1   8   2    3.60    5.25
  -1   8   2    2.50    1.76
   0  -8  -2   27.17    2.18
   0  -8  -2   31.21    3.27
   0  -8  -2   27.15    2.45
   0  -8  -2   27.53    2.94
   0   8   2   34.62    8.79
   0   8   2   33.67    3.44
  -1  -8  -2   10.58    1.52
  -1  -8  -2   10.67    1.53
  -1  -8  -2   14.38    1.92
  -1  -8  -2   10.86    2.20
   1   8   2    9.59    2.01
   1   8   2   10.42    6.30
   1   8   2   11.76    2.32
  -2  -8  -2   58.07    3.95
  -2  -8  -2   61.15    3.71
  -2  -8  -2   57.38    3.34
  -2  -8  -2   66.13    4.27
   2   8   2   74.05   11.57
   2   8   2   58.22    3.73
   2   8   2   61.58    4.48
  -3  -8  -2   83.77    5.12
  -3  -8  -2   77.51    4.42
  -3  -8  -2   72.12    4.64
   3   8   2   80.10   14.25
   3   8   2   74.90    4.15
   3   8   2   70.58    4.96
  -4  -8  -2    4.42    1.35
   4   8   2    2.57    1.66
   4   8   2    8.33    6.04
   4   8   2    3.62    1.19
   4   8   2    4.82    2.73
  -5  -8  -2   22.71    2.49
   5   8   2   27.25    7.42
   5   8   2   23.24    1.94
   5   8   2   18.81    2.63
   5   8   2   25.83    4.14
  -6  -8  -2   92.73    5.24
   6   8   2   87.05   14.62
   6   8   2   87.96    4.29
   6   8   2   87.43    7.30
  -7  -8  -2   47.00    3.48
  -7  -8  -2   41.01    2.66
   7   8   2   41.15    2.75
   7   8   2   43.90    8.98
   7   8   2   42.78    5.10
  -8  -8  -2   10.03    1.45
  -8  -8  -2    6.66    1.86
   8   8   2   10.72    4.00
   8   8   2    8.05    1.39
   8   8   2    4.79    6.15
  -9  -8  -2    0.84    1.15
  -9  -8  -2   -0.47    1.34
   9   8   2    0.65    1.04
   9   8   2    0.67    6.30
   9   8   2    0.93    3.42
 -10  -8  -2    5.31    1.57
 -10  -8  -2    6.01    1.88
  10   8   2   -1.47    6.37
  10   8   2    7.05    1.75
  10   8   2    7.75    4.21
 -11  -8  -2   66.35    4.73
 -11  -8  -2   62.28    4.55
  11   8   2   65.30    7.28
  11   8   2   59.77   11.71
 -12  -8  -2   14.05    2.62
  12   8   2   19.05    4.92
 -13  -8  -2   -0.68    1.50
  13   8   2    7.31    4.08
 -14  -8  -2   17.75    3.10
  14   8   2   32.68    6.26
 -15  -8  -2    4.27    2.16
  15   8   2   15.61    4.68
 -16  -8  -2   -1.59    1.83
  16   8   2    0.56    1.32
  10  -9  -2    3.61    2.67
   9  -9  -2    7.49    2.59
   8  -9  -2    8.69    2.97
   7  -9  -2    4.17    1.95
   7  -9  -2    5.78    2.53
   5  -9  -2   15.86    3.31
   5  -9  -2    7.44    2.06
   5  -9  -2    9.72    2.62
   4  -9  -2   13.14    2.94
   4  -9  -2   18.40    2.60
   4  -9  -2   22.57    3.82
  -4   9   2   37.43   10.83
  -4   9   2   18.20    2.42
   3  -9  -2   22.90    2.73
   3  -9  -2   19.61    3.26
   3  -9  -2   26.84    3.89
  -3   9   2   32.33   10.46
  -3   9   2   18.69    2.70
   2  -9  -2   -0.42    1.76
   2  -9  -2    2.54    2.09
   2  -9  -2   -0.32    1.45
  -2   9   2    2.62    5.68
  -2   9   2    1.95    1.89
   1  -9  -2   13.80    2.61
   1  -9  -2   11.68    2.56
   1  -9  -2   10.75    1.89
   1  -9  -2   12.30    1.55
  -1   9   2   12.18    7.08
  -1   9   2   11.83    2.59
   0  -9  -2    0.00    1.55
   0  -9  -2    0.31    0.92
   0  -9  -2    1.61    1.90
   0  -9  -2    0.83    1.24
   0   9   2    0.44    1.92
   0   9   2    4.99    6.34
  -1  -9  -2   38.35    3.92
  -1  -9  -2   42.28    2.94
  -1  -9  -2   43.21    3.69
  -1  -9  -2   40.57    2.98
   1   9   2   39.82    3.93
   1   9   2   54.54   11.46
  -2  -9  -2   -0.64    0.96
  -2  -9  -2    0.35    0.98
  -2  -9  -2    1.88    1.90
  -2  -9  -2    0.78    1.39
   2   9   2   -0.90    1.90
   2   9   2   -2.12    6.22
  -3  -9  -2   28.38    2.55
  -3  -9  -2   28.71    2.32
  -3  -9  -2   31.45    3.28
   3   9   2   31.47    3.58
   3   9   2   29.29    2.71
   3   9   2   23.79    8.79
  -4  -9  -2   28.99    2.91
   4   9   2   36.36    4.99
   4   9   2   33.07    3.54
   4   9   2   29.75    2.69
   4   9   2   39.49    9.78
  -5  -9  -2   -0.12    1.07
   5   9   2   -0.91    2.80
   5   9   2   -0.08    1.17
   5   9   2    1.12    6.68
   5   9   2    2.92    2.05
  -6  -9  -2   45.80    3.56
   6   9   2   61.49   11.20
   6   9   2   45.62    5.43
   6   9   2   44.33    2.96
  -7  -9  -2    7.05    1.81
   7   9   2   11.00    7.75
   7   9   2    8.60    3.78
  -8  -9  -2    0.92    1.31
   8   9   2    3.19    3.52
   8   9   2   -1.31    6.93
  -9  -9  -2   29.82    3.37
   9   9   2   31.52    9.40
   9   9   2   34.48    5.71
 -10  -9  -2   18.24    2.68
  10   9   2   23.81    5.19
  10   9   2    8.50    7.66
 -11  -9  -2   14.65    2.54
  11   9   2   16.71    4.61
  11   9   2    4.48    7.87
 -12  -9  -2    1.45    1.61
  12   9   2    4.65    3.71
 -13  -9  -2    3.09    1.95
  13   9   2   12.55    4.58
 -14  -9  -2    5.09    2.19
  14   9   2   11.64    4.39
 -15  -9  -2    7.04    2.46
 -16  -9  -2    2.20    2.12
  16   9   2    2.71    1.66
  10 -10  -2    7.03    2.82
   9 -10  -2    7.43    2.83
   8 -10  -2    6.00    2.32
   7 -10  -2    4.94    2.46
   6 -10  -2    6.92    2.29
   6 -10  -2   12.09    3.11
   5 -10  -2    5.73    2.09
   5 -10  -2    5.56    2.48
   5 -10  -2    8.26    2.59
   4 -10  -2   45.37    4.56
   4 -10  -2   35.44    4.30
   4 -10  -2   46.40    3.72
  -4  10   2   34.15    3.36
   3 -10  -2   14.88    3.08
   3 -10  -2    9.01    2.14
   3 -10  -2    9.25    2.61
  -3  10   2   11.80    2.38
  -3  10   2   29.58    9.47
   2 -10  -2    4.63    1.86
   2 -10  -2    2.93    2.30
   2 -10  -2    2.69    2.24
  -2  10   2    8.70    6.47
  -2  10   2    6.76    2.29
   1 -10  -2    1.13    1.04
   1 -10  -2    1.74    1.50
   1 -10  -2   -0.26    2.07
   1 -10  -2    1.11    2.02
  -1  10   2    5.36    6.20
  -1  10   2    0.26    1.99
   0 -10  -2   -0.53    1.30
   0 -10  -2   -1.53    2.00
   0 -10  -2    0.00    1.03
   0 -10  -2    0.55    1.82
   0  10   2   -0.20    2.13
   0  10   2   -0.79    6.68
  -1 -10  -2   19.33    2.24
  -1 -10  -2   23.54    3.00
  -1 -10  -2   18.29    3.13
  -1 -10  -2   22.25    2.39
   1  10   2   32.97   10.88
   1  10   2   26.41    3.65
  -2 -10  -2    2.47    1.29
  -2 -10  -2    0.10    1.67
  -2 -10  -2    2.42    2.21
  -2 -10  -2    1.17    1.19
   2  10   2    2.75    2.48
   2  10   2    2.77    7.05
  -3 -10  -2   37.57    3.84
  -3 -10  -2   41.30    3.09
  -3 -10  -2   30.61    2.86
   3  10   2   48.51   12.15
   3  10   2   38.31    4.28
  -4 -10  -2   26.08    2.89
   4  10   2   33.52   10.86
   4  10   2   27.42    3.72
   4  10   2   31.74    2.90
  -5 -10  -2   11.88    2.13
   5  10   2   16.13    4.06
   5  10   2   12.70    9.34
   5  10   2   15.27    2.90
  -6 -10  -2   15.61    2.38
   6  10   2   13.36    4.11
   6  10   2   15.04    8.49
  -7 -10  -2   27.15    3.20
   7  10   2   37.08   10.63
   7  10   2   34.12    5.50
  -8 -10  -2   24.37    3.11
   8  10   2   27.66    5.26
   8  10   2   27.52   10.44
  -9 -10  -2    1.89    1.60
   9  10   2   -0.73    3.49
   9  10   2   -4.09    8.19
 -10 -10  -2   16.28    2.70
  10  10   2    7.27    8.36
  10  10   2   28.16    5.12
 -11 -10  -2    5.96    2.02
  11  10   2   10.40    4.34
  11  10   2  -13.04    7.19
 -12 -10  -2    1.87    1.79
  12  10   2    4.40    3.93
 -13 -10  -2    3.81    1.95
 -14 -10  -2    5.16    2.15
 -15 -10  -2    7.27    2.54
 -16 -10  -2    2.45    2.26
  16  10   2    0.40    1.48
   8 -11  -2    8.28    2.79
   7 -11  -2   11.32    2.88
   6 -11  -2    5.78    2.34
   6 -11  -2    7.01    2.48
   5 -11  -2    7.16    2.66
   5 -11  -2    4.44    2.66
   4 -11  -2    4.16    2.54
   4 -11  -2    9.58    2.31
   4 -11  -2   10.46    2.86
  -4  11   2    4.96    1.92
   3 -11  -2   12.49    2.47
   3 -11  -2   11.07    2.77
   3 -11  -2   17.63    3.26
  -3  11   2   13.29    2.56
   2 -11  -2    1.65    2.20
   2 -11  -2    5.12    2.41
  -2  11   2    2.73    2.05
  -2  11   2    6.70    5.23
   1 -11  -2    6.16    2.53
   1 -11  -2    9.77    2.56
  -1  11   2    9.47    2.69
  -1  11   2   19.80    9.27
   0 -11  -2    3.61    1.38
   0 -11  -2    4.41    2.51
   0 -11  -2    4.65    2.28
   0  11   2   11.10    7.49
   0  11   2    2.95    2.48
  -1 -11  -2   15.78    2.88
  -1 -11  -2   16.78    3.21
  -1 -11  -2   16.45    2.24
   1  11   2   28.63   11.84
   1  11   2   16.42    3.38
  -2 -11  -2    1.08    1.36
  -2 -11  -2    1.87    2.39
   2  11   2   -5.35    7.11
   2  11   2   -2.29    2.35
  -3 -11  -2   47.68    3.68
  -3 -11  -2   49.81    4.46
   3  11   2   64.11   14.22
   3  11   2   50.86    4.88
  -4 -11  -2    2.21    1.48
   4  11   2    0.15    2.54
   4  11   2    5.76    8.81
  -5 -11  -2   21.48    2.81
   5  11   2   16.43    3.42
   5  11   2   28.34   11.51
  -6 -11  -2   31.56    3.49
   6  11   2   42.93   12.30
   6  11   2   32.62    5.39
  -7 -11  -2    6.04    2.00
   7  11   2   -0.76    3.54
   7  11   2    9.37    8.59
  -8 -11  -2    3.80    1.86
   8  11   2   -3.17    8.50
   8  11   2    2.47    3.72
  -9 -11  -2   -1.39    1.22
   9  11   2   -0.18    3.46
   9  11   2   -6.83    7.67
 -10 -11  -2    5.65    1.93
  10  11   2    9.33    4.14
  10  11   2   -5.55    8.09
 -11 -11  -2    8.42    2.28
 -12 -11  -2    1.98    1.81
 -13 -11  -2    6.33    2.21
 -14 -11  -2    0.31    1.77
 -15 -11  -2    7.18    2.65
 -16 -11  -2   -1.83    2.07
  16  11   2    1.80    1.63
   8 -12  -2   12.81    3.19
   7 -12  -2    9.36    2.79
   6 -12  -2   11.19    2.92
   6 -12  -2    1.30    2.62
   5 -12  -2   -0.16    2.34
   5 -12  -2    8.91    2.69
   4 -12  -2   12.19    3.13
   4 -12  -2    5.26    2.69
  -4  12   2    4.69    2.00
   2 -12  -2    6.27    2.71
   2 -12  -2    5.01    2.46
  -2  12   2   13.79    6.05
  -2  12   2    1.43    2.18
   1 -12  -2   11.31    2.88
   1 -12  -2   14.15    2.95
  -1  12   2   10.68    2.89
   0 -12  -2    6.99    2.54
   0  12   2   11.80    2.98
  -1 -12  -2   14.71    3.03
  -1 -12  -2   12.09    1.98
   1  12   2   15.41    3.24
   1  12   2   31.44   10.83
  -2 -12  -2    4.14    1.58
  -2 -12  -2    1.44    2.32
   2  12   2    6.40    2.79
   2  12   2   21.11   10.30
  -3 -12  -2   18.96    3.32
  -3 -12  -2   15.45    2.39
   3  12   2   18.43    3.68
   3  12   2   37.52   11.79
  -4 -12  -2    3.11    1.58
   4  12   2    3.06    2.80
   4  12   2    1.30    8.06
  -5 -12  -2   69.75    4.92
   5  12   2   79.44   16.39
  -6 -12  -2    0.95    1.48
   6  12   2    1.19    8.47
  -7 -12  -2    5.05    1.82
   7  12   2    2.75    8.37
   7  12   2    7.93    3.50
  -8 -12  -2   18.62    2.89
   8  12   2    8.62    9.13
   8  12   2   20.02    4.65
  -9 -12  -2    1.62    1.62
   9  12   2  -10.06    8.41
 -10 -12  -2   18.55    3.02
  10  12   2    1.95    9.60
 -11 -12  -2   -0.33    1.56
 -12 -12  -2    5.26    2.20
 -13 -12  -2    5.48    2.22
 -14 -12  -2    5.15    2.43
 -15 -12  -2    2.06    2.31
   7 -13  -2   17.81    3.60
   6 -13  -2   -0.15    2.81
   5 -13  -2   22.35    4.00
   5 -13  -2    7.57    3.12
   4 -13  -2   10.33    2.95
   4 -13  -2    2.65    2.57
  -4  13   2    0.73    1.83
   3 -13  -2   -0.87    2.35
  -3  13   2   -0.01    1.83
   2 -13  -2    7.50    2.85
  -2  13   2    0.47    2.17
   1 -13  -2    2.58    2.48
  -1  13   2    0.80    2.31
   1  13   2    3.37    2.57
  -2 -13  -2    3.15    1.47
  -2 -13  -2   -0.22    2.26
   2  13   2   14.14    6.44
   2  13   2   -0.21    2.47
  -3 -13  -2    8.51    2.03
  -3 -13  -2   11.47    2.98
   3  13   2   13.16    3.28
   3  13   2   38.00   10.99
  -4 -13  -2   10.19    2.16
   4  13   2    7.28    3.16
   4  13   2   13.54    8.23
  -5 -13  -2   -0.61    1.36
   5  13   2   -0.58    7.71
  -6 -13  -2    9.65    2.22
   6  13   2   14.76    9.37
  -7 -13  -2    8.67    2.28
   7  13   2    4.63    8.83
  -8 -13  -2   -0.57    1.40
   8  13   2  -10.85    8.35
  -9 -13  -2   11.75    2.60
   9  13   2    1.03    9.64
 -10 -13  -2    8.73    2.37
 -11 -13  -2    5.74    2.16
 -12 -13  -2    7.26    2.49
 -13 -13  -2    1.16    1.99
 -14 -13  -2    3.33    2.34
 -15 -13  -2    3.13    2.43
   5 -14  -2    2.95    3.05
   4 -14  -2   -2.59    2.46
  -4  14   2   -1.00    1.85
   3 -14  -2   -0.64    2.53
  -3  14   2    4.38    2.31
   2 -14  -2    4.54    2.82
  -2  14   2    3.36    2.38
   1 -14  -2    2.76    2.61
  -1  14   2    1.02    2.41
   0 -14  -2    3.22    2.63
   0  14   2    2.70    2.59
  -3 -14  -2    0.45    1.47
  -3 -14  -2   -0.46    2.50
   3  14   2   34.91   10.20
   3  14   2   -1.33    2.50
  -4 -14  -2    2.03    1.59
   4  14   2   11.31    7.16
   4  14   2    1.11    2.91
  -5 -14  -2   23.19    3.22
   5  14   2   57.91   13.73
  -6 -14  -2    0.74    1.64
   6  14   2    4.30    8.60
  -7 -14  -2    8.31    2.30
   7  14   2   13.52    9.73
  -8 -14  -2    3.67    2.03
   8  14   2   -3.98    9.07
  -9 -14  -2   11.88    2.71
 -10 -14  -2   -0.62    1.67
 -11 -14  -2   -1.91    1.64
 -12 -14  -2    3.81    2.15
 -13 -14  -2    5.24    2.46
 -14 -14  -2    4.60    2.49
   4 -15  -2    0.72    2.84
  -4  15   2    0.90    2.15
   3 -15  -2    3.44    3.07
  -3  15   2    3.09    2.37
   2 -15  -2    1.05    2.77
  -2  15   2   -0.82    2.15
   1 -15  -2    1.72    2.65
  -1  15   2    0.68    2.45
   0 -15  -2    2.63    2.64
   0  15   2    1.03    2.53
  -1 -15  -2    0.61    2.63
   1  15   2    3.54    2.78
  -2 -15  -2    4.63    2.81
   2  15   2    0.62    2.82
  -3 -15  -2   -1.12    2.48
  -3 -15  -2   -0.15    1.57
   3  15   2    0.31    2.85
   5  15   2   43.63   11.96
   6  15   2   32.21   13.01
  -7 -15  -2    3.64    2.07
   7  15   2   28.22   12.88
  -8 -15  -2    1.19    1.81
   8  15   2    8.67    9.30
  -9 -15  -2    7.61    2.62
 -10 -15  -2    1.32    1.96
 -11 -15  -2    6.92    2.65
 -12 -15  -2    2.19    2.31
 -13 -15  -2    0.32    1.93
   2 -16  -2    2.19    3.08
  -2  16   2    0.08    2.39
   1 -16  -2   -0.16    2.82
  -1  16   2   -2.95    2.41
   0 -16  -2   -0.26    2.84
   0  16   2   -1.30    2.57
  -1 -16  -2    2.22    2.88
   1  16   2    1.93    2.92
  -2 -16  -2    5.65    3.09
   2  16   2    4.13    3.03
  -3 -16  -2    0.72    2.67
   3  16   2    5.45    3.35
  -4 -16  -2    0.18    1.69
   4  16   2   -3.72    2.67
  -5 -16  -2    0.68    1.77
  -6 -16  -2    0.71    1.78
  -7 -16  -2    3.69    2.05
  -8 -16  -2   10.89    2.88
  -9 -16  -2    0.36    2.13
 -10 -16  -2    0.02    2.05
 -11 -16  -2    2.89    2.36
 -12 -16  -2   -0.81    2.10
   0 -17  -2    0.05    3.07
   0  17   2   -2.99    2.56
  -1 -17  -2    0.88    3.02
   1  17   2    3.96    3.20
  -2 -17  -2    0.44    3.10
   2  17   2    2.10    2.96
   3  17   2   -3.31    2.72
   4  17   2    1.50    3.30
  -5 -17  -2    2.25    2.06
  -6 -17  -2    8.63    2.52
  -7 -17  -2    3.23    2.16
  -8 -17  -2    3.02    2.20
  -9 -17  -2    1.83    2.31
 -10 -17  -2    2.60    2.43
   4  18   2    2.54    3.39
  -6 -18  -2    1.56    2.19
  -7 -18  -2    3.06    2.33
   5  17  -3    3.46    1.85
  -5 -17   3    0.60    2.45
   9  16  -3    6.27    2.14
  -9 -16   3    5.83    2.82
   8  16  -3    0.82    1.64
  -8 -16   3   -0.17    2.36
   7  16  -3    7.20    2.22
  -7 -16   3    3.40    2.66
   6  16  -3    1.33    1.58
  -6 -16   3   -1.51    2.02
   5  16  -3    3.57    1.71
  -5 -16   3    0.31    2.24
   4  16  -3    3.41    1.71
  -4 -16   3   -1.60    2.06
   2  16  -3   -0.53    3.61
   1  16  -3    1.44    3.45
  -1 -16   3    0.95    2.71
   0  16  -3   -0.44    3.32
   0 -16   3    1.69    2.79
  -1  16  -3   -2.90    3.00
   1 -16   3   -1.23    2.49
  11  15  -3    2.43    1.65
 -11 -15   3   -2.26    2.28
  10  15  -3    2.69    1.79
 -10 -15   3    2.07    2.43
   9  15  -3    6.40    2.26
  -9 -15   3    5.02    2.75
   8  15  -3    2.40    1.81
  -8 -15   3   -0.85    1.95
   7  15  -3    4.75    2.00
  -7 -15   3    4.35    2.58
   6  15  -3    0.77    1.39
  -6 -15   3   -0.56    2.08
   5  15  -3    1.73    1.49
  -5 -15   3    1.21    2.06
   4  15  -3    5.59    1.80
  -4 -15   3    2.22    2.11
   3  15  -3    6.17    1.82
   3  15  -3    2.20    3.57
  -3 -15   3    1.61    2.12
   2  15  -3    0.02    3.26
   1  15  -3   -1.85    3.29
  -1 -15   3    1.94    2.48
   0  15  -3    0.56    3.23
   0 -15   3   10.97    3.09
  -1  15  -3   -2.34    2.88
   1 -15   3    2.41    2.52
  -2  15  -3    1.77    2.91
   2 -15   3    5.77    3.05
  -3  15  -3   -0.49    2.72
   3 -15   3    0.05    2.57
  12  14  -3    3.36    1.97
 -12 -14   3    5.07    2.71
  11  14  -3   -0.03    1.56
 -11 -14   3   -1.66    1.94
  10  14  -3    5.42    2.04
 -10 -14   3    1.42    2.36
   9  14  -3    2.39    1.66
  -9 -14   3    3.80    2.29
   8  14  -3    3.81    1.76
  -8 -14   3    6.96    2.62
   7  14  -3    0.06    1.35
  -7 -14   3   -0.82    1.95
   6  14  -3    3.17    1.62
  -6 -14   3   -1.21    1.77
   5  14  -3    4.99    1.76
  -5 -14   3   -0.43    1.74
   4  14  -3    1.57    1.38
  -4 -14   3    0.68    1.72
   3  14  -3   -0.75    1.17
   3  14  -3   -1.34    3.21
  -3 -14   3    0.78    1.76
   2  14  -3   -1.09    3.16
   2  14  -3    3.83    1.58
  -2 -14   3    0.19    1.80
   1  14  -3   -1.80    3.06
  -1 -14   3   -0.60    2.21
   0  14  -3    6.32    3.41
   0 -14   3    3.29    2.38
  -1  14  -3    3.49    3.10
   1 -14   3    2.81    2.36
  -2  14  -3   -0.44    2.73
   2 -14   3    3.13    2.46
  -3  14  -3    1.00    2.72
   3 -14   3    0.48    2.33
  -4  14  -3   -0.13    2.57
   4 -14   3    2.19    2.55
  -5  14  -3    2.99    2.49
   5 -14   3    0.84    2.61
  13  13  -3    4.75    2.03
 -13 -13   3   -0.72    2.33
  12  13  -3    0.98    1.58
 -12 -13   3    5.55    2.69
  11  13  -3    5.56    2.11
 -11 -13   3    4.14    2.45
  10  13  -3    3.58    1.63
 -10 -13   3    5.10    2.36
   9  13  -3    1.52    1.32
  -9 -13   3    2.70    2.05
   8  13  -3   10.84    2.38
  -8 -13   3   13.08    2.93
   7  13  -3    0.28    1.25
  -7 -13   3    5.18    2.16
   6  13  -3  -10.14    9.88
   6  13  -3    0.46    1.23
  -6 -13   3    1.67    1.88
   5  13  -3    3.57    1.57
   5  13  -3    0.50   10.12
  -5 -13   3    3.93    2.10
   4  13  -3   -0.08   10.01
   4  13  -3    0.55    1.34
  -4 -13   3    1.80    1.75
   3  13  -3    7.44    3.52
   3  13  -3    8.46    1.84
   3  13  -3    9.25   10.00
  -3 -13   3    4.47    2.13
   2  13  -3    3.02    1.40
   2  13  -3   -1.92    2.96
  -2 -13   3    0.41    2.12
  -2 -13   3    3.93    1.92
   1  13  -3    3.66    1.49
   1  13  -3    8.61    3.56
  -1 -13   3    3.00    2.32
  -1 -13   3    2.98    1.89
   0  13  -3    2.02    3.17
   0 -13   3    1.42    2.22
  -1  13  -3    2.05    2.99
   1 -13   3    2.67    2.24
  -2  13  -3   -2.55    2.59
   2 -13   3   -0.11    1.98
  -3  13  -3   -0.38    2.47
   3 -13   3    1.53    2.27
   3 -13   3   -2.74    2.95
  -4  13  -3    0.65    2.40
   4 -13   3    2.69    2.38
   4 -13   3    1.77    3.39
  -5  13  -3    1.50    2.31
   5 -13   3    2.88    2.51
   5 -13   3    4.43    3.76
   6 -13   3    2.18    3.80
   6 -13   3   -0.28    2.62
   7 -13   3    2.08    3.76
   7 -13   3    1.06    2.78
  13  12  -3    5.56    2.09
 -13 -12   3    3.30    2.63
  12  12  -3    0.14    1.53
 -12 -12   3    0.16    2.23
  11  12  -3    6.98    2.08
 -11 -12   3    5.15    2.30
  10  12  -3    3.67    1.69
 -10 -12   3    0.98    1.90
   9  12  -3    1.19    1.30
   9  12  -3  -16.64    9.77
  -9 -12   3    0.13    1.83
   8  12  -3   -5.01   10.37
   8  12  -3    7.35    1.97
  -8 -12   3   17.73    3.15
   7  12  -3  -12.22    9.74
   7  12  -3    4.73    1.71
  -7 -12   3    4.60    2.07
   6  12  -3  -11.94    9.44
   6  12  -3    1.67    1.33
  -6 -12   3    1.58    1.77
   5  12  -3   -7.28    9.10
   5  12  -3    8.33    1.99
  -5 -12   3    8.44    2.26
   4  12  -3    2.21    9.22
   4  12  -3   11.79    2.20
  -4 -12   3    8.97    2.30
   3  12  -3    2.58    3.11
   3  12  -3   -5.77    9.03
   3  12  -3    1.61    1.36
  -3 -12   3    4.62    1.88
   2  12  -3   -1.78    2.73
   2  12  -3    1.22    1.24
   2  12  -3    5.82    9.63
  -2 -12   3   -2.02    1.81
  -2 -12   3    1.92    1.68
   1  12  -3    6.77    3.32
   1  12  -3    7.68    1.72
   1  12  -3   11.55    9.37
  -1 -12   3    5.18    2.50
  -1 -12   3    9.88    2.54
  -1 -12   3    9.21    2.12
   0  12  -3    4.56    8.27
   0  12  -3    1.13    1.08
   0  12  -3   -2.20    2.72
   0 -12   3   -2.04    2.30
   0 -12   3   -1.31    1.51
   0 -12   3    1.12    2.00
  -1  12  -3   35.16   11.67
  -1  12  -3    2.88    3.01
   1 -12   3    3.95    2.14
   1 -12   3    4.85    2.90
  -2  12  -3    1.42    2.68
   2 -12   3    5.66    2.44
   2 -12   3    5.57    3.14
  -3  12  -3    2.44    2.65
   3 -12   3    2.76    3.30
   3 -12   3    3.64    2.31
  -4  12  -3    8.32    2.76
   4 -12   3    6.61    2.58
   4 -12   3    6.17    3.59
  -5  12  -3    1.41    2.17
   5 -12   3   -2.07    1.92
   5 -12   3    4.95    3.39
  -6  12  -3    1.54    1.89
   6 -12   3    9.91    3.83
   6 -12   3    2.68    2.40
   7 -12   3    2.23    2.72
   7 -12   3    4.31    3.57
   8 -12   3    4.41    3.74
  14  11  -3    2.81    1.88
 -14 -11   3    3.56    2.80
  13  11  -3    2.14    1.63
 -13 -11   3   -1.33    2.01
  12  11  -3    0.75    1.44
 -12 -11   3    0.46    2.02
  11  11  -3   11.86    2.42
 -11 -11   3   11.71    2.84
  10  11  -3    1.06    1.40
 -10 -11   3    1.17    2.01
   9  11  -3    3.71    1.61
  -9 -11   3    1.62    1.88
   8  11  -3    5.91   10.06
   8  11  -3   14.38    2.46
  -8 -11   3   16.06    2.92
   7  11  -3  -14.37    8.37
   7  11  -3    0.71    1.24
  -7 -11   3   -0.53    1.59
   6  11  -3   -7.27    9.18
   6  11  -3    2.86    1.49
  -6 -11   3    2.81    1.82
   5  11  -3   -2.51    9.04
   5  11  -3    7.32    1.82
  -5 -11   3    6.78    2.12
   4  11  -3   18.31    2.56
   4  11  -3   33.77   14.17
  -4 -11   3   17.48    2.44
  -4 -11   3   16.68    2.72
   3  11  -3    2.68    9.27
   3  11  -3   -1.42    2.98
   3  11  -3   -0.96    0.93
  -3 -11   3   -1.04    1.53
  -3 -11   3    1.08    1.53
   2  11  -3    7.81    9.63
   2  11  -3    4.79    1.51
   2  11  -3    6.18    3.28
  -2 -11   3    6.11    1.92
  -2 -11   3    4.24    2.09
  -2 -11   3    4.55    2.15
   1  11  -3   -3.13    2.53
   1  11  -3   -0.60    0.94
   1  11  -3    4.21    9.18
  -1 -11   3    1.29    1.50
  -1 -11   3   -0.66    2.11
  -1 -11   3    1.66    1.96
   0  11  -3    7.81    8.71
   0  11  -3    2.77    2.90
   0  11  -3    1.15    1.13
   0 -11   3    1.59    1.52
   0 -11   3    1.28    2.39
   0 -11   3    2.62    1.98
  -1  11  -3   10.62    1.65
  -1  11  -3    5.13    2.99
  -1  11  -3   14.97    8.35
   1 -11   3    7.61    2.33
   1 -11   3    5.21    1.83
   1 -11   3    5.13    2.93
  -2  11  -3   -0.16    2.44
  -2  11  -3   12.43    7.54
   2 -11   3   -1.37    2.57
   2 -11   3   -0.61    1.71
  -3  11  -3   17.01    3.43
   3 -11   3   23.65    4.26
   3 -11   3   15.07    2.95
  -4  11  -3   15.52    3.12
   4 -11   3   20.11    4.22
   4 -11   3   13.02    2.94
  -5  11  -3    2.68    2.22
   5 -11   3    4.79    2.39
   5 -11   3    1.03    3.14
  -6  11  -3    3.72    1.95
   6 -11   3    1.69    2.34
   6 -11   3    7.02    3.49
   7 -11   3    1.81    2.99
   7 -11   3    0.77    2.24
   8 -11   3    5.96    3.59
   9 -11   3    9.37    3.85
  14  10  -3    2.73    1.65
 -14 -10   3    0.50    2.35
  13  10  -3    3.01    1.68
 -13 -10   3    3.91    2.41
  12  10  -3    4.24    1.74
 -12 -10   3    2.91    2.28
  11  10  -3   22.48    3.13
  11  10  -3    0.52   10.41
 -11 -10   3   22.72    3.54
  10  10  -3  -14.50    8.15
  10  10  -3    0.62    1.32
 -10 -10   3   -2.05    1.58
   9  10  -3   47.31    3.96
   9  10  -3   35.00   12.12
  -9 -10   3   45.65    4.63
   8  10  -3   -6.76    7.75
   8  10  -3    3.88    1.53
  -8 -10   3    3.96    1.93
   7  10  -3   15.41    2.45
   7  10  -3    7.06    9.10
  -7 -10   3   17.60    2.27
  -7 -10   3   18.25    2.85
   6  10  -3    9.23    1.96
   6  10  -3   -4.21    8.70
  -6 -10   3    7.82    2.13
  -6 -10   3    7.99    1.71
   5  10  -3    9.92    9.91
   5  10  -3    6.80    1.77
  -5 -10   3    8.19    1.73
  -5 -10   3    6.82    2.09
   4  10  -3   12.70   10.29
   4  10  -3   13.89    2.20
  -4 -10   3   13.36    2.53
  -4 -10   3   13.03    2.10
   3  10  -3    0.83    1.18
   3  10  -3    0.56    9.23
   3  10  -3    2.59    3.05
  -3 -10   3    1.45    1.56
  -3 -10   3    1.77    1.64
   2  10  -3   17.94    2.29
   2  10  -3   12.07    3.75
   2  10  -3    4.62   10.02
  -2 -10   3   19.32    2.85
  -2 -10   3   17.47    2.72
  -2 -10   3   20.09    2.68
   1  10  -3    0.54    1.00
   1  10  -3    4.70    9.84
   1  10  -3   -0.27    2.88
  -1 -10   3    1.86    1.99
  -1 -10   3    1.58    1.47
  -1 -10   3   -0.35    2.13
   0  10  -3   14.34   10.62
   0  10  -3   25.02    2.51
   0  10  -3   27.58    4.36
   0 -10   3   26.53    3.86
   0 -10   3   29.71    2.96
   0 -10   3   21.20    3.13
  -1  10  -3   10.57    9.45
  -1  10  -3   12.91    1.72
  -1  10  -3   11.97    3.44
   1 -10   3   10.11    2.03
   1 -10   3    6.82    2.29
   1 -10   3   10.37    3.18
  -2  10  -3   22.66    3.85
  -2  10  -3   20.31    8.79
   2 -10   3   19.16    3.82
   2 -10   3   20.90    2.69
   2 -10   3   14.18    2.73
  -3  10  -3   27.72    3.93
   3 -10   3   30.09    4.50
   3 -10   3   21.17    3.21
   3 -10   3   28.22    3.16
  -4  10  -3   24.04    9.29
  -4  10  -3    1.70    2.17
   4 -10   3    0.49    1.78
   4 -10   3    1.37    1.80
   4 -10   3    0.80    2.59
  -5  10  -3    7.46    2.32
   5 -10   3    3.97    2.06
   5 -10   3    3.51    2.99
   5 -10   3    2.24    2.21
  -6  10  -3    0.16    1.62
   6 -10   3    2.82    2.07
   6 -10   3    2.48    2.31
   6 -10   3    7.01    3.39
   7 -10   3    3.47    2.34
   7 -10   3    6.96    3.43
   7 -10   3    2.48    2.45
   8 -10   3    8.17    3.40
   9 -10   3    8.94    3.67
  10 -10   3   13.29    4.15
  15   9  -3    3.16    1.73
 -15  -9   3   -3.80    2.16
  14   9  -3   10.41    2.38
 -14  -9   3    9.03    3.01
  13   9  -3   -0.83    1.33
 -13  -9   3    0.48    1.93
  12   9  -3    2.29    8.94
  12   9  -3    9.24    2.13
 -12  -9   3   10.48    2.68
  11   9  -3   -9.77    8.42
  11   9  -3   11.49    2.30
 -11  -9   3    6.62    2.31
  10   9  -3   -2.42    8.83
  10   9  -3   10.00    2.26
 -10  -9   3    8.25    2.35
 -10  -9   3   16.25    2.38
   9   9  -3   29.84   11.02
   9   9  -3   29.63    3.38
  -9  -9   3   30.21    3.72
  -9  -9   3   34.17    3.08
   8   9  -3    6.72    1.75
   8   9  -3   -6.50    7.32
  -8  -9   3    5.82    1.51
  -8  -9   3    3.79    1.84
   7   9  -3   10.34    8.57
   7   9  -3   11.06    2.08
  -7  -9   3   11.51    1.89
  -7  -9   3   12.11    2.48
   6   9  -3    5.38    1.67
   6   9  -3    3.97    8.41
  -6  -9   3    6.53    1.56
  -6  -9   3    7.65    2.14
   5   9  -3   13.34    9.02
   5   9  -3   14.96    2.32
  -5  -9   3   21.84    2.88
  -5  -9   3   19.17    2.31
   4   9  -3   22.50    4.09
   4   9  -3   27.91    2.92
   4   9  -3   14.33    9.67
  -4  -9   3   30.07    2.74
  -4  -9   3   27.95    3.17
   3   9  -3    3.86    8.72
   3   9  -3   10.48    1.80
   3   9  -3    8.42    3.18
  -3  -9   3   13.34    2.14
  -3  -9   3   10.67    2.10
   2   9  -3   21.81    2.42
   2   9  -3   24.28    2.72
   2   9  -3   15.74    9.43
   2   9  -3   21.10    3.84
  -2  -9   3   20.58    2.80
  -2  -9   3   20.93    2.61
  -2  -9   3   20.61    2.66
   1   9  -3    6.20    9.27
   1   9  -3    0.47    2.84
   1   9  -3   -1.23    0.85
  -1  -9   3    0.33    1.17
  -1  -9   3   -1.09    1.19
  -1  -9   3    0.05    1.96
  -1  -9   3    0.75    1.71
  -1  -9   3   -0.05    1.16
   0   9  -3   38.66    2.77
   0   9  -3   25.47   10.95
   0   9  -3   34.77    4.41
   0  -9   3   42.96    4.35
   0  -9   3   34.52    3.44
   0  -9   3   40.38    3.11
   0  -9   3   40.20    3.19
  -1   9  -3    0.79    2.74
  -1   9  -3    0.80    0.88
  -1   9  -3    0.38    8.90
   1  -9   3    0.47    1.38
   1  -9   3    0.34    1.69
   1  -9   3   -0.46    2.47
   1  -9   3    0.92    1.34
  -2   9  -3   30.59    2.24
  -2   9  -3   27.01    4.07
  -2   9  -3   26.55   10.56
   2  -9   3   24.82    3.25
   2  -9   3   24.04    4.20
   2  -9   3   27.43    2.93
  -3   9  -3   13.55    8.90
  -3   9  -3   11.63    3.10
   3  -9   3   16.23    2.50
   3  -9   3   15.63    3.67
   3  -9   3   10.81    2.46
  -4   9  -3    1.04    2.12
  -4   9  -3   16.64    9.97
   4  -9   3    2.05    1.88
   4  -9   3    1.55    2.67
   4  -9   3   -1.25    1.54
  -5   9  -3   -0.77    1.82
   5  -9   3    4.27    1.89
   5  -9   3    3.07    2.73
   5  -9   3   -0.55    1.79
  -6   9  -3    5.26    1.80
   6  -9   3   10.28    3.30
   6  -9   3    4.16    2.22
   6  -9   3    5.05    2.11
   7  -9   3    5.65    3.05
   7  -9   3    6.35    2.42
   7  -9   3    3.77    2.11
   8  -9   3    6.36    3.22
   8  -9   3    7.94    2.42
   9  -9   3   -0.50    2.53
  10  -9   3   11.69    3.98
  11  -9   3    6.47    3.12
  15   8  -3    3.26    1.78
 -15  -8   3    2.44    2.86
  14   8  -3    5.01    1.79
 -14  -8   3   -1.18    2.06
  13   8  -3   -0.93    1.16
 -13  -8   3   -1.09    1.91
  12   8  -3    2.32    1.51
  12   8  -3   -2.88    7.45
 -12  -8   3    5.50    1.95
 -12  -8   3    4.16    2.23
  11   8  -3   -8.56    6.91
  11   8  -3   -0.04    1.21
 -11  -8   3    2.01    1.87
 -11  -8   3    0.08    1.34
  10   8  -3    6.64    8.22
  10   8  -3   13.31    2.27
 -10  -8   3   14.89    2.45
 -10  -8   3   14.81    2.71
   9   8  -3    7.84    1.83
   9   8  -3   -0.25    7.11
  -9  -8   3   10.51    1.97
  -9  -8   3    5.09    1.94
   8   8  -3    2.58    7.85
   8   8  -3   11.31    2.09
  -8  -8   3    9.70    1.92
  -8  -8   3   11.37    2.35
   7   8  -3   13.28    8.61
   7   8  -3   12.87    2.20
  -7  -8   3   21.55    2.92
  -7  -8   3   13.83    2.11
   6   8  -3   -3.01    7.03
   6   8  -3    0.09    0.96
  -6  -8   3   -0.44    0.96
  -6  -8   3   -0.84    1.39
   5   8  -3   10.05    7.79
   5   8  -3   10.66    1.91
  -5  -8   3   12.42    2.28
  -5  -8   3   13.46    1.90
   4   8  -3    4.16    7.62
   4   8  -3    5.47    1.46
   4   8  -3    1.38    2.73
   4   8  -3    3.78    1.40
  -4  -8   3    5.70    1.45
  -4  -8   3    2.79    1.51
   3   8  -3   10.04    3.12
   3   8  -3   13.01    8.47
   3   8  -3   18.05    2.18
   3   8  -3   13.93    2.01
  -3  -8   3   14.83    2.15
  -3  -8   3   18.89    2.41
   2   8  -3    4.84    1.24
   2   8  -3    5.47    2.64
   2   8  -3    6.07    1.67
   2   8  -3   18.50    9.57
  -2  -8   3    5.50    2.15
  -2  -8   3    6.08    1.72
  -2  -8   3    8.19    1.89
  -2  -8   3    6.21    1.62
   1   8  -3   25.99    9.59
   1   8  -3   29.92    2.37
   1   8  -3   32.82    4.06
  -1  -8   3   29.49    3.33
  -1  -8   3   29.47    2.48
  -1  -8   3   27.96    2.73
  -1  -8   3   29.13    2.81
   0   8  -3    9.78    8.61
   0   8  -3   15.18    3.23
   0   8  -3   13.61    1.68
   0  -8   3   11.35    2.14
   0  -8   3   15.65    2.82
   0  -8   3   16.81    2.02
   0  -8   3   17.15    2.09
  -1   8  -3    2.79    2.49
  -1   8  -3    0.42    0.80
  -1   8  -3    2.50    8.48
   1  -8   3    0.54    1.50
   1  -8   3    1.62    1.18
   1  -8   3   -0.56    1.22
   1  -8   3    1.12    2.35
  -2   8  -3   16.54    9.24
  -2   8  -3   21.79    3.52
  -2   8  -3   19.47    1.75
   2  -8   3   19.78    2.46
   2  -8   3   21.15    2.84
   2  -8   3   19.33    3.54
  -3   8  -3   13.57    8.65
  -3   8  -3   17.25    3.18
  -3   8  -3   20.56    1.72
   3  -8   3   25.69    2.81
   3  -8   3   15.22    2.66
   3  -8   3   23.97    3.88
  -4   8  -3    2.32    7.65
  -4   8  -3    3.52    2.23
   4  -8   3    0.47    1.78
   4  -8   3    3.01    1.73
   4  -8   3   -1.83    2.58
  -5   8  -3   30.55   10.91
  -5   8  -3   12.74    2.53
   5  -8   3   12.17    2.40
   5  -8   3    8.95    2.39
   5  -8   3    9.48    3.47
   6  -8   3    4.96    1.96
   6  -8   3    4.21    2.10
   6  -8   3    8.94    3.14
   7  -8   3   14.15    3.54
   7  -8   3    8.76    2.18
   7  -8   3    7.30    2.38
   9  -8   3    4.98    2.94
  10  -8   3    7.57    3.15
  11  -8   3    7.15    3.25
  12  -8   3    8.64    3.48
  15   7  -3    4.81    1.74
 -15  -7   3   -2.49    2.42
  14   7  -3    4.09    1.67
 -14  -7   3    0.56    2.15
 -14  -7   3    3.86    2.13
  13   7  -3    0.85    1.31
  13   7  -3    1.05    1.51
 -13  -7   3    1.33    2.08
 -13  -7   3    3.63    1.92
  12   7  -3   -5.68    6.76
  12   7  -3    5.57    1.70
 -12  -7   3    5.02    2.19
 -12  -7   3    8.80    2.30
  11   7  -3    0.86    1.19
  11   7  -3   -8.08    6.17
 -11  -7   3    0.27    1.66
 -11  -7   3   -0.37    1.29
  10   7  -3    4.39    7.21
  10   7  -3   11.51    2.13
 -10  -7   3   14.38    2.40
 -10  -7   3   12.66    2.48
   9   7  -3    9.99    7.42
   9   7  -3    9.26    1.97
  -9  -7   3   13.60    2.28
  -9  -7   3   10.80    2.33
   8   7  -3   15.34    7.90
   8   7  -3   15.48    2.31
  -8  -7   3   21.23    2.66
  -8  -7   3   19.75    2.87
   7   7  -3    3.29    2.49
   7   7  -3    4.67    8.52
   7   7  -3    1.60    1.16
  -7  -7   3    1.03    1.14
  -7  -7   3   -0.97    1.37
   6   7  -3    5.94    7.03
   6   7  -3   -0.11    1.96
   6   7  -3   -0.66    0.94
   6   7  -3   -1.11    0.84
  -6  -7   3   -0.03    0.95
  -6  -7   3    3.76    1.54
   5   7  -3   48.32    3.44
   5   7  -3   61.33   11.60
   5   7  -3   50.86    3.03
  -5  -7   3   43.78    3.37
  -5  -7   3   46.55    3.69
   4   7  -3    5.58    2.69
   4   7  -3    7.59    1.39
   4   7  -3    3.66    6.25
   4   7  -3    5.30    1.33
  -4  -7   3    6.87    1.39
  -4  -7   3    7.52    1.70
   3   7  -3   34.94    4.03
   3   7  -3   37.48    2.75
   3   7  -3   41.78    2.88
   3   7  -3   30.87    8.55
  -3  -7   3   39.93    3.09
  -3  -7   3   40.24    3.09
   2   7  -3   12.50    1.64
   2   7  -3    7.14    6.78
   2   7  -3    9.55    2.74
   2   7  -3   12.58    1.77
  -2  -7   3   12.82    2.12
  -2  -7   3   14.40    1.99
  -2  -7   3    9.83    1.69
  -2  -7   3    9.17    1.71
   1   7  -3   23.90    3.30
   1   7  -3   28.32    8.69
   1   7  -3   23.52    2.35
   1   7  -3   22.09    2.00
  -1  -7   3   25.87    2.53
  -1  -7   3   23.68    2.08
  -1  -7   3   25.01    2.52
  -1  -7   3   22.86    2.76
   0   7  -3   37.39    4.09
   0   7  -3   25.48    8.96
   0   7  -3   35.06    2.39
   0  -7   3   36.27    3.67
   0  -7   3   35.82    2.64
   0  -7   3   34.26    2.84
   0  -7   3   33.92    2.67
  -1   7  -3    0.59    7.19
  -1   7  -3    0.57    1.97
  -1   7  -3    0.64    0.67
   1  -7   3    1.42    1.06
   1  -7   3    0.23    1.12
   1  -7   3   -0.20    1.88
   1  -7   3    2.39    1.51
  -2   7  -3   13.20    2.83
  -2   7  -3   13.30    8.26
  -2   7  -3   12.79    1.41
   2  -7   3   15.51    2.05
   2  -7   3   12.73    2.14
   2  -7   3   12.03    2.84
  -3   7  -3   11.27    8.11
  -3   7  -3   15.43    1.47
  -3   7  -3   14.29    2.93
   3  -7   3   15.89    2.21
   3  -7   3   16.53    2.46
   3  -7   3   25.41    3.65
  -4   7  -3   25.52    9.16
  -4   7  -3   22.44    3.13
   4  -7   3   24.32    3.07
   4  -7   3   26.25    2.81
   4  -7   3   25.98    4.07
  -5   7  -3   10.39    2.29
  -5   7  -3    6.54    6.84
   5  -7   3   11.02    2.26
   5  -7   3   14.59    3.51
   5  -7   3   12.27    2.49
  -6   7  -3    2.90    5.99
   6  -7   3    0.66    2.62
   6  -7   3   -1.07    1.72
   6  -7   3    0.40    1.65
  -7   7  -3   34.11    8.88
   7  -7   3    5.51    2.05
   7  -7   3    4.74    2.75
  10  -7   3    1.45    2.34
  11  -7   3    1.18    2.34
  15   6  -3    7.63    2.51
 -15  -6   3    8.22    2.80
  14   6  -3    2.35    1.69
  14   6  -3    1.41    1.33
 -14  -6   3   -1.32    2.15
 -14  -6   3    0.39    1.84
  13   6  -3    6.60    2.35
  13   6  -3    6.35    1.72
 -13  -6   3    3.27    2.23
 -13  -6   3    5.13    2.14
  12   6  -3   -5.31    6.20
  12   6  -3    2.28    1.39
  12   6  -3    4.39    1.81
 -12  -6   3    2.38    1.73
 -12  -6   3    0.60    1.84
  11   6  -3   -3.01    6.23
  11   6  -3    2.60    1.30
 -11  -6   3   -0.28    1.68
 -11  -6   3    4.65    1.90
  10   6  -3   22.81    4.24
  10   6  -3   14.09    2.25
  10   6  -3   14.96    7.62
 -10  -6   3   16.20    2.70
 -10  -6   3   14.69    2.58
   9   6  -3    3.10    2.44
   9   6  -3   -0.92    5.82
   9   6  -3   -1.09    1.02
  -9  -6   3    0.23    1.20
  -9  -6   3   -0.40    1.49
   8   6  -3   15.24    2.25
   8   6  -3   19.65    9.52
   8   6  -3   16.34    3.51
  -8  -6   3   17.20    2.50
  -8  -6   3   18.19    2.70
   7   6  -3   33.26    9.61
   7   6  -3   24.80    3.69
   7   6  -3   18.00    2.36
  -7  -6   3   19.11    2.65
  -7  -6   3   22.70    2.37
   6   6  -3   41.55    4.10
   6   6  -3   53.93   10.46
   6   6  -3   45.30    3.32
  -6  -6   3   47.07    3.41
  -6  -6   3   42.63    3.46
   5   6  -3   28.54    7.75
   5   6  -3   38.90    2.90
   5   6  -3   41.17    2.36
  -5  -6   3   38.78    3.16
  -5  -6   3   36.96    2.87
   4   6  -3    2.53    5.24
   4   6  -3    2.36    0.92
   4   6  -3    2.18    0.94
  -4  -6   3    2.13    1.21
  -4  -6   3    2.87    1.06
   3   6  -3   24.71    3.28
   3   6  -3   26.39    7.21
   3   6  -3   21.91    2.23
   3   6  -3   24.11    2.02
  -3  -6   3   25.07    2.49
  -3  -6   3   22.25    2.27
   2   6  -3   29.68    2.33
   2   6  -3   29.72    3.44
   2   6  -3   25.67    2.08
   2   6  -3   24.03    7.32
  -2  -6   3   28.96    2.46
  -2  -6   3   25.25    1.73
  -2  -6   3   25.70    2.35
  -2  -6   3   24.79    2.46
   1   6  -3    7.21    1.19
   1   6  -3    4.12    1.23
   1   6  -3    4.31    2.09
   1   6  -3    1.95    5.98
  -1  -6   3    5.50    1.09
  -1  -6   3    5.27    1.32
  -1  -6   3    6.87    1.35
  -1  -6   3    7.92    1.69
   0   6  -3    7.32    2.22
   0   6  -3    2.75    1.18
   0   6  -3    4.76    0.94
   0   6  -3    4.41    6.22
   0  -6   3    5.40    1.20
   0  -6   3    4.81    1.16
   0  -6   3    4.89    1.73
   0  -6   3    4.60    1.31
  -1   6  -3   56.79    3.25
  -1   6  -3   62.99    4.66
  -1   6  -3   68.59   13.71
   1  -6   3   59.74    3.49
   1  -6   3   57.88    3.51
   1  -6   3   64.60    4.88
   1  -6   3   60.64    3.89
  -2   6  -3    6.07    6.93
  -2   6  -3   15.25    1.40
  -2   6  -3   12.48    2.54
   2  -6   3   13.99    2.05
   2  -6   3   15.44    1.88
   2  -6   3   19.57    2.94
  -3   6  -3   10.52    1.13
  -3   6  -3   10.92    2.41
  -3   6  -3   16.06    7.29
   3  -6   3   10.96    1.77
   3  -6   3   10.27    1.93
   3  -6   3    9.93    2.59
  -4   6  -3   28.67    3.21
  -4   6  -3   45.79   11.33
  -4   6  -3   30.18    1.95
   4  -6   3   33.01    4.19
   4  -6   3   29.72    2.89
   4  -6   3   27.81    2.77
  -5   6  -3    3.65    1.72
  -5   6  -3    3.06    6.15
   5  -6   3    3.08    1.58
   5  -6   3    3.30    1.70
   5  -6   3   -0.69    2.25
  -6   6  -3    4.29    6.02
   6  -6   3    9.02    2.11
   6  -6   3    5.19    1.89
   6  -6   3    6.11    2.92
  -7   6  -3   24.18    9.63
   7  -6   3    8.10    3.15
   7  -6   3    3.50    1.90
  -8   6  -3    9.50    4.89
   8  -6   3    2.46    1.77
   8  -6   3    5.14    2.66
  11  -6   3    4.42    2.59
  12  -6   3    4.97    2.43
  13  -6   3    8.78    3.04
  15   5  -3    5.37    2.31
 -15  -5   3    3.09    2.38
  14   5  -3    2.02    1.76
 -14  -5   3    2.43    2.11
  13   5  -3    5.88    2.35
  13   5  -3    7.90    1.81
 -13  -5   3    6.97    2.41
 -13  -5   3    5.01    2.25
  12   5  -3    0.77    1.20
  12   5  -3   -0.03    2.60
  12   5  -3   -2.13    1.23
  12   5  -3    2.99    1.68
  12   5  -3   -3.87    5.35
 -12  -5   3    1.26    1.61
 -12  -5   3   -0.66    1.79
  11   5  -3    9.28    1.86
  11   5  -3    9.60    3.47
  11   5  -3   -2.75    5.51
  11   5  -3   10.28    2.19
 -11  -5   3    8.52    2.26
 -11  -5   3   10.06    2.37
  10   5  -3    6.44    6.32
  10   5  -3   10.94    3.41
  10   5  -3    9.75    1.82
 -10  -5   3   10.20    2.34
 -10  -5   3    7.20    2.16
   9   5  -3   32.40    4.96
   9   5  -3   22.59    2.69
   9   5  -3   26.77   10.26
  -9  -5   3   20.75    2.94
  -9  -5   3   22.95    3.01
   8   5  -3   29.02    4.48
   8   5  -3   26.66    2.83
   8   5  -3   41.50   10.45
  -8  -5   3   26.21    2.80
  -8  -5   3   25.90    3.01
   7   5  -3    4.79    6.24
   7   5  -3   -0.41    0.88
   7   5  -3   -0.91    1.68
  -7  -5   3    0.19    1.01
  -7  -5   3    1.99    1.44
   6   5  -3   95.73    7.02
   6   5  -3  100.15   14.31
   6   5  -3   96.24    5.45
  -6  -5   3  101.82    5.66
  -6  -5   3   95.97    5.92
   5   5  -3   33.54    7.73
   5   5  -3   35.48    3.29
   5   5  -3   35.57    2.66
  -5  -5   3   35.77    2.75
  -5  -5   3   35.16    2.89
   4   5  -3    0.21    4.32
   4   5  -3    1.06    0.72
   4   5  -3    0.49    0.72
  -4  -5   3    0.85    0.99
  -4  -5   3    0.71    0.80
   3   5  -3  143.65   17.39
   3   5  -3  144.79    7.08
   3   5  -3  142.31    6.21
   3   5  -3  130.99    7.43
  -3  -5   3  143.09    7.76
  -3  -5   3  146.33    7.17
   2   5  -3   11.31    5.20
   2   5  -3   10.14    2.41
   2   5  -3   13.40    1.48
   2   5  -3   11.60    1.41
  -2  -5   3   10.02    1.53
  -2  -5   3   10.68    1.02
  -2  -5   3   10.90    1.55
   1   5  -3   67.60    3.56
   1   5  -3   64.68   11.99
   1   5  -3   68.46    4.61
   1   5  -3   62.57    3.41
  -1  -5   3   64.24    3.70
  -1  -5   3   59.92    4.36
  -1  -5   3   62.10    3.67
  -1  -5   3   62.31    4.16
  -1  -5   3   64.25    3.24
   0   5  -3   -0.32    0.48
   0   5  -3   -2.14    1.46
   0   5  -3   -0.84    0.79
   0   5  -3   -0.82    5.06
   0  -5   3    0.00    0.78
   0  -5   3   -0.05    0.78
   0  -5   3   -0.60    0.88
   0  -5   3   -0.16    1.19
  -1   5  -3  101.77   15.69
  -1   5  -3  103.20    5.05
  -1   5  -3  106.45    5.05
  -1   5  -3  111.27    6.42
   1  -5   3  102.70    5.23
   1  -5   3  109.46    6.65
   1  -5   3  102.39    5.00
   1  -5   3   97.54    5.65
  -2   5  -3    7.86    6.23
  -2   5  -3    6.04    0.86
  -2   5  -3    6.85    1.95
   2  -5   3    6.69    2.00
   2  -5   3    6.66    1.33
   2  -5   3    8.28    1.46
  -3   5  -3  136.67    6.31
  -3   5  -3  131.91    7.60
  -3   5  -3  137.49   18.54
   3  -5   3  134.97    7.26
   3  -5   3  137.52    6.46
   3  -5   3  144.61    8.49
  -4   5  -3   89.49    4.08
  -4   5  -3   81.18    5.11
  -4   5  -3   83.45   14.26
   4  -5   3   81.94    4.51
   4  -5   3   80.23    6.14
   4  -5   3   84.91    5.05
  -5   5  -3   -0.05    5.32
  -5   5  -3    0.07    1.26
  -5   5  -3   -0.33    0.87
   5  -5   3   -0.70    1.84
   5  -5   3    0.50    1.27
   5  -5   3    1.38    1.28
  -6   5  -3   32.98    9.56
   6  -5   3   25.24    3.92
   6  -5   3   20.86    2.63
   6  -5   3   23.50    2.58
  -7   5  -3    3.06    5.37
   7  -5   3    0.83    1.60
   7  -5   3    1.40    1.60
   7  -5   3    0.23    2.27
  -8   5  -3   21.80    8.66
   8  -5   3    7.36    2.02
   8  -5   3   11.81    3.26
   9  -5   3   16.63    2.54
   9  -5   3   20.61    3.87
  12  -5   3    5.53    2.57
  13  -5   3    8.46    2.95
  14  -5   3    5.08    2.72
  15   4  -3    6.06    2.24
 -15  -4   3   -2.15    1.96
  14   4  -3    1.96    1.73
 -14  -4   3    1.26    2.11
  13   4  -3    5.24    3.11
  13   4  -3    5.35    1.59
  13   4  -3    3.64    2.04
 -13  -4   3    6.05    2.37
 -13  -4   3    0.54    2.15
  12   4  -3    4.23    2.14
  12   4  -3    4.26    1.49
  12   4  -3    5.74    5.33
  12   4  -3    5.99    1.93
  12   4  -3    6.12    3.14
 -12  -4   3   11.16    4.89
 -12  -4   3    2.05    1.89
 -12  -4   3    1.29    2.01
  11   4  -3   14.68    2.13
  11   4  -3   16.02    4.16
  11   4  -3   17.77    2.88
  11   4  -3    9.34    6.16
 -11  -4   3    7.88    4.73
 -11  -4   3   14.54    2.60
 -11  -4   3   18.67    3.04
  10   4  -3    0.46    1.26
  10   4  -3   -2.18    5.14
  10   4  -3    2.31    2.50
  10   4  -3    0.96    1.03
 -10  -4   3    0.26    1.38
 -10  -4   3    1.66    1.65
 -10  -4   3   -3.64    3.83
   9   4  -3   22.57    2.54
   9   4  -3   20.87    4.25
   9   4  -3   32.91   10.41
  -9  -4   3   23.30    3.14
  -9  -4   3   20.74    2.81
   8   4  -3    7.36    2.55
   8   4  -3    7.20    1.55
   8   4  -3    8.56    5.58
  -8  -4   3    8.14    1.88
  -8  -4   3    6.82    1.84
   7   4  -3   25.12    2.33
   7   4  -3   29.40    4.09
   7   4  -3   29.94    8.04
  -7  -4   3   26.83    2.66
  -7  -4   3   29.79    2.96
   6   4  -3   81.64    6.50
   6   4  -3   88.25   12.65
   6   4  -3   94.10    5.01
  -6  -4   3   92.88    5.15
  -6  -4   3   87.32    5.53
   5   4  -3   21.82    2.57
   5   4  -3   22.16    1.97
   5   4  -3   24.05    6.01
  -5  -4   3   26.77    2.51
  -5  -4   3   22.30    2.12
   4   4  -3   50.72    3.91
   4   4  -3   53.94    3.28
   4   4  -3   59.41    9.57
  -4  -4   3   53.12    3.45
  -4  -4   3   53.38    3.50
   3   4  -3    1.58    3.52
   3   4  -3    2.77    0.81
   3   4  -3    3.89    0.77
  -3  -4   3    3.03    0.99
  -3  -4   3    2.07    0.83
   2   4  -3   25.29    2.41
   2   4  -3   28.37    5.75
   2   4  -3   24.83    1.76
   2   4  -3   23.19    1.79
  -2  -4   3   22.92    2.03
  -2  -4   3   15.67    3.87
  -2  -4   3   23.78    2.03
   1   4  -3   45.99    3.62
   1   4  -3   35.72    2.21
   1   4  -3   39.32    6.71
   1   4  -3   36.90    2.24
  -1  -4   3   34.50    2.06
  -1  -4   3   24.65    5.83
  -1  -4   3   35.33    2.42
  -1  -4   3   37.35    2.32
  -1  -4   3   35.07    2.72
   0   4  -3   51.55   10.38
   0   4  -3   57.72    4.02
   0   4  -3   55.93    2.86
   0   4  -3   53.07    2.92
   0  -4   3   52.00    3.13
   0  -4   3   49.97    3.03
   0  -4   3   52.59    2.81
   0  -4   3   47.30    3.71
   0  -4   3   43.97    9.10
  -1   4  -3  100.44    4.65
  -1   4  -3   98.05    5.74
  -1   4  -3   95.01    4.68
  -1   4  -3   99.98   14.11
   1  -4   3   89.91   13.30
   1  -4   3   95.94    6.07
   1  -4   3  100.81    4.62
   1  -4   3   98.13    5.21
  -2   4  -3    7.15    1.17
  -2   4  -3    7.78    1.76
  -2   4  -3    4.47    5.26
   2  -4   3   14.03    1.56
   2  -4   3    6.91    1.19
   2  -4   3    1.70    1.52
  -3   4  -3   97.92   14.32
  -3   4  -3   97.00    5.68
  -3   4  -3   99.59    5.88
  -3   4  -3   96.62    4.58
   3  -4   3   96.37    4.78
   3  -4   3   95.93    5.32
   3  -4   3   99.76    6.32
  -4   4  -3   -0.97    4.71
  -4   4  -3    2.57    0.66
  -4   4  -3    0.79    1.27
   4  -4   3    3.00    1.72
   4  -4   3    0.20    1.02
   4  -4   3    0.74    0.95
  -5   4  -3    7.07    1.04
  -5   4  -3    9.79    5.38
   5  -4   3    9.94    2.42
   5  -4   3   10.36    1.63
   5  -4   3    8.90    1.59
  -6   4  -3   13.57    5.95
   6  -4   3   13.43    1.92
   6  -4   3   12.60    1.90
   6  -4   3   12.16    2.73
  -7   4  -3    3.00    4.96
   7  -4   3    1.63    2.19
   7  -4   3    1.60    1.46
   7  -4   3    4.39    1.54
  -8   4  -3   20.61    8.74
   8  -4   3   17.02    3.44
   8  -4   3   15.86    2.31
  -9   4  -3    6.56    4.16
   9  -4   3    3.36    1.68
   9  -4   3    5.19    2.47
  10  -4   3   15.87    3.45
  10  -4   3    1.79    3.16
  10  -4   3   13.05    2.27
  13  -4   3    6.80    2.93
  14  -4   3    6.98    2.78
  15   3  -3    4.56    2.17
 -15  -3   3    1.78    2.46
  14   3  -3   10.44    4.20
  14   3  -3    4.57    2.24
 -14  -3   3    6.92    2.69
  12   3  -3    1.82    1.64
  12   3  -3    3.24    1.26
 -12  -3   3   -0.91    1.83
 -12  -3   3    1.65    1.89
  11   3  -3    6.67    4.67
  11   3  -3    5.63    1.91
  11   3  -3    3.98    1.92
  11   3  -3    4.63    1.38
 -11  -3   3    3.64    1.93
 -11  -3   3    5.90    2.08
 -11  -3   3    5.15    3.96
  10   3  -3    7.50    1.56
  10   3  -3    6.63    5.60
  10   3  -3    7.56    2.04
 -10  -3   3    4.81    4.76
 -10  -3   3    6.61    1.99
 -10  -3   3    5.84    2.06
   9   3  -3   38.79    3.03
   9   3  -3   28.92    8.21
   9   3  -3   39.89    3.55
  -9  -3   3   50.41   10.61
  -9  -3   3   43.19    3.87
  -9  -3   3   38.44    3.43
   8   3  -3    1.52    1.01
   8   3  -3   -2.86    4.28
  -8  -3   3   -0.72    4.70
  -8  -3   3    0.22    1.15
  -8  -3   3    0.11    1.32
   7   3  -3   50.82    9.63
   7   3  -3   36.94    2.83
  -7  -3   3   38.89    3.21
  -7  -3   3   46.85    9.12
  -7  -3   3   42.41    3.41
   6   3  -3   42.57    8.58
   6   3  -3   43.95    2.86
  -6  -3   3   35.11    7.58
  -6  -3   3   46.11    3.12
  -6  -3   3   40.31    3.21
   5   3  -3   27.03    2.22
   5   3  -3   37.66    6.88
  -5  -3   3   33.68    2.60
  -5  -3   3   30.23    2.52
   4   3  -3    6.86    1.13
   4   3  -3    7.57    3.32
  -4  -3   3    6.74    1.29
  -4  -3   3    9.10    1.38
   3   3  -3   17.94    4.13
   3   3  -3   17.11    1.51
   3   3  -3   15.97    1.62
   3   3  -3   13.61    3.46
   3   3  -3   17.05    1.15
  -3  -3   3   19.10    1.87
  -3  -3   3   16.58    3.53
  -3  -3   3   15.48    1.71
   2   3  -3   82.30    4.13
   2   3  -3   81.05   10.56
   2   3  -3   79.09    3.64
  -2  -3   3   76.75    4.59
  -2  -3   3   81.95    4.28
   1   3  -3   27.08    4.97
   1   3  -3   21.44    1.59
   1   3  -3   22.64    1.65
   1   3  -3   26.51    2.79
   1   3  -3   30.41    2.58
  -1  -3   3   16.24    3.70
  -1  -3   3   22.97    1.98
  -1  -3   3   22.98    2.07
  -1  -3   3   22.96    1.48
  -1  -3   3   19.61    1.55
  -1  -3   3   24.09    1.91
   0   3  -3  161.38    8.10
   0   3  -3  152.06   17.41
   0   3  -3  144.18    6.88
   0   3  -3  150.57    6.45
   0  -3   3  149.36    7.02
   0  -3   3  146.66    8.12
   0  -3   3  142.36   16.81
   0  -3   3  156.52    7.36
   0  -3   3  144.09    6.37
  -1   3  -3   17.69    4.85
  -1   3  -3   14.85    2.15
  -1   3  -3   15.54    1.46
  -1   3  -3   16.19    1.24
   1  -3   3   15.28    4.03
   1  -3   3   14.50    2.06
   1  -3   3   18.25    1.56
   1  -3   3   16.62    1.60
  -2   3  -3   32.79    7.18
  -2   3  -3   27.08    2.69
  -2   3  -3   28.93    1.74
   2  -3   3   31.84    2.15
   2  -3   3   28.19    2.90
   2  -3   3   29.43    5.69
   2  -3   3   31.70    2.08
  -3   3  -3   80.63   12.02
  -3   3  -3   73.36    4.55
  -3   3  -3   73.90    4.75
  -3   3  -3   78.23    3.75
   3  -3   3   76.64    5.21
   3  -3   3   78.63    3.88
   3  -3   3   82.53    4.34
   3  -3   3   88.50   12.59
  -4   3  -3    5.04    0.89
  -4   3  -3    4.41    1.21
  -4   3  -3    7.95    1.69
  -4   3  -3    5.85    4.67
  -4   3  -3    6.95    0.82
   4  -3   3    6.84    1.20
   4  -3   3    3.71    1.71
   4  -3   3    6.87    1.24
  -5   3  -3    0.23    3.90
  -5   3  -3    3.15    1.31
   5  -3   3    0.37    1.37
   5  -3   3    2.95    1.06
   5  -3   3    2.29    1.01
  -6   3  -3   35.98    7.70
   6  -3   3   29.27    2.35
   6  -3   3   25.71    2.22
   6  -3   3   25.95    3.45
  -7   3  -3   32.52    7.93
   7  -3   3   17.18    2.05
   7  -3   3   17.96    2.09
   7  -3   3   20.79    3.13
   7  -3   3   16.37    3.08
  -8   3  -3    6.79    4.86
   8  -3   3    6.37    2.53
   8  -3   3    5.87    2.60
   8  -3   3    7.91    1.72
  -9   3  -3    2.92    4.06
   9  -3   3    0.84    2.13
   9  -3   3   -2.00    2.37
   9  -3   3    0.24    1.47
  10  -3   3    1.68    1.55
  10  -3   3    2.95    2.36
  10  -3   3   -0.96    2.61
  13  -3   3    3.12    2.24
  14  -3   3    3.28    2.31
  15  -3   3   17.89    4.07
  15   2  -3    5.81    2.58
  15   2  -3    7.85    3.94
 -15  -2   3    0.74    2.58
  14   2  -3    6.32    2.44
 -14  -2   3    6.21    2.66
  13   2  -3   -0.52    1.62
 -13  -2   3   -0.22    1.82
  12   2  -3   60.86   12.00
  11   2  -3    2.76    1.22
  11   2  -3    1.13    1.49
  11   2  -3    7.70    5.39
  11   2  -3    6.08    1.93
 -11  -2   3    3.58    1.92
 -11  -2   3    4.53    4.19
  10   2  -3   25.16    3.35
  10   2  -3   29.94    2.55
  10   2  -3   26.48    3.91
  10   2  -3   17.08    6.87
 -10  -2   3   40.02   10.02
 -10  -2   3   28.79    3.84
 -10  -2   3   27.41    3.12
   9   2  -3   26.45    3.18
   9   2  -3   13.80    6.64
   9   2  -3   25.53    2.32
  -9  -2   3   30.58    8.70
  -9  -2   3   27.15    2.97
  -9  -2   3   26.28    3.48
   8   2  -3   13.47    1.76
   8   2  -3    9.50    7.46
   8   2  -3    7.53    1.78
  -8  -2   3    9.34    2.13
  -8  -2   3    6.91    5.79
  -8  -2   3   13.29    2.08
   7   2  -3   73.89    4.07
   7   2  -3   63.27   11.36
  -7  -2   3   66.03   10.69
  -7  -2   3   69.84    4.89
  -7  -2   3   69.06    4.24
   6   2  -3    0.82    0.68
   6   2  -3    0.11    3.57
  -6  -2   3   -1.23    2.57
  -6  -2   3    0.29    0.93
  -6  -2   3   -0.32    0.77
   5   2  -3    3.54    0.90
   5   2  -3    3.88    3.17
  -5  -2   3    3.09    1.07
  -5  -2   3    3.99    1.13
  -5  -2   3    2.07    2.47
   4   2  -3   37.59    6.59
   4   2  -3   30.87    2.15
   4   2  -3   32.86    5.73
  -4  -2   3   39.98    6.47
  -4  -2   3   30.18    2.36
  -4  -2   3   30.94    2.45
   3   2  -3   50.21    2.89
   3   2  -3   49.88    7.87
   3   2  -3   50.85    7.11
  -3  -2   3   50.55    7.31
  -3  -2   3   53.29    3.11
  -3  -2   3   52.80    3.30
   2   2  -3  158.11   16.87
   2   2  -3  148.81   16.55
   2   2  -3  161.90    7.25
   2   2  -3  158.47    6.37
  -2  -2   3  153.70    7.34
  -2  -2   3  153.98   16.48
  -2  -2   3  153.25    8.23
   1   2  -3   -0.86    0.50
   1   2  -3    1.22    0.75
   1   2  -3    4.96    2.78
   1   2  -3    0.36    1.69
  -1  -2   3   -1.25    0.66
  -1  -2   3    1.42    0.90
  -1  -2   3    2.09    2.77
  -1  -2   3    1.27    0.80
  -1  -2   3   -1.07    1.11
   0   2  -3   73.38    9.77
   0   2  -3   56.87    3.85
   0   2  -3   58.41    2.91
   0   2  -3   54.61    2.96
   0   2  -3   66.22    4.36
   0  -2   3   62.66    3.82
   0  -2   3   56.69    2.87
   0  -2   3   67.72    8.94
   0  -2   3   51.60    3.74
   0  -2   3   57.01    3.21
  -1   2  -3    2.31    1.88
  -1   2  -3    4.98    5.15
  -1   2  -3    1.36    0.61
   1  -2   3    2.31    0.85
   1  -2   3    1.78    1.46
   1  -2   3    0.57    0.83
   1  -2   3    7.36    4.37
  -2   2  -3   55.69    7.91
  -2   2  -3   42.63    3.35
  -2   2  -3   45.15    2.53
   2  -2   3   44.55    3.58
   2  -2   3   55.82    9.39
   2  -2   3   50.13    2.67
   2  -2   3   56.50    2.94
  -3   2  -3  146.29   17.98
  -3   2  -3  148.30    7.92
  -3   2  -3  161.52    8.04
  -3   2  -3  164.82    7.15
   3  -2   3  163.53    7.79
   3  -2   3  162.85    6.83
   3  -2   3  159.17    8.95
   3  -2   3  162.55   18.25
  -4   2  -3    6.31    0.77
  -4   2  -3    6.33    1.38
  -4   2  -3    4.10    0.70
  -4   2  -3    4.85    3.92
   4  -2   3    7.19    4.96
   4  -2   3    5.38    0.99
   4  -2   3    5.26    1.54
  -5   2  -3  133.01    6.13
  -5   2  -3  135.42   16.07
  -5   2  -3  141.37    7.26
   5  -2   3  127.94    6.78
   5  -2   3  144.77   17.00
   5  -2   3  140.56    8.23
  -6   2  -3   11.70    1.02
  -6   2  -3   13.27    1.87
  -6   2  -3   13.83    4.86
   6  -2   3   12.74    2.38
   6  -2   3   11.83    2.19
   6  -2   3   10.33    1.36
  -7   2  -3    2.04    3.46
   7  -2   3    2.35    1.74
   7  -2   3    1.63    1.87
  -8   2  -3   12.34    5.93
   8  -2   3    5.83    2.39
   8  -2   3    9.86    2.64
  -9   2  -3    5.50    4.21
   9  -2   3    2.90    2.27
   9  -2   3    5.04    2.44
 -10   2  -3   21.54    7.87
  10  -2   3    6.50    2.68
  10  -2   3   11.15    1.83
  10  -2   3    6.53    2.81
  14  -2   3    5.89    2.69
  15  -2   3    9.00    3.04
  15   1  -3    3.29    2.48
 -15  -1   3   -2.53    2.31
  14   1  -3    4.98    2.41
 -14  -1   3    8.76    3.02
  13   1  -3    1.02    1.88
 -13  -1   3    0.60    1.88
  11   1  -3    3.45    1.97
  11   1  -3    6.69    2.05
 -11  -1   3    5.67    3.92
 -11  -1   3    1.74    1.90
  10   1  -3   19.22    2.16
  10   1  -3   15.52    2.75
  10   1  -3   18.71    3.45
  10   1  -3   15.92    6.62
 -10  -1   3   19.33    3.21
 -10  -1   3   21.76    8.46
   9   1  -3   -0.54    0.91
   9   1  -3   -0.29    1.27
  -9  -1   3   -2.32    5.34
  -9  -1   3   -0.97    1.44
   8   1  -3   20.75    2.08
   8   1  -3   16.79    2.56
  -8  -1   3   18.07    6.86
  -8  -1   3   20.39    2.97
   7   1  -3   53.53    3.88
   7   1  -3   58.74    3.29
  -7  -1   3   48.71    9.32
  -7  -1   3   48.94    4.04
  -7  -1   3   50.83    3.52
   6   1  -3    1.40    0.70
   6   1  -3    2.13    1.09
   6   1  -3   -0.39    3.56
  -6  -1   3    2.31    1.18
  -6  -1   3    0.72    2.77
  -6  -1   3    2.62    1.14
   5   1  -3   70.20   10.96
   5   1  -3   73.67    3.91
  -5  -1   3   75.56   10.07
  -5  -1   3   73.21    4.12
  -5  -1   3   73.41    4.74
   4   1  -3   22.51    4.79
   4   1  -3   24.36    1.73
   4   1  -3   28.81    5.37
  -4  -1   3   25.25    2.13
  -4  -1   3   21.35    4.66
  -4  -1   3   24.84    2.04
   3   1  -3   24.69    4.48
   3   1  -3   19.92    4.14
   3   1  -3   23.01    1.61
  -3  -1   3   22.30    1.89
  -3  -1   3   24.16    1.93
  -3  -1   3   21.21    4.37
   2   1  -3    5.64    2.41
   2   1  -3    6.61    0.89
   2   1  -3    6.20    2.71
  -2  -1   3    6.91    1.07
  -2  -1   3    6.13    3.65
  -2  -1   3    5.74    2.31
   1   1  -3   45.98    2.85
   1   1  -3   59.87    7.27
   1   1  -3   41.33    5.97
   1   1  -3   43.74    3.21
   1   1  -3   46.08    2.25
   1   1  -3   43.40    2.45
  -1  -1   3   43.71    6.31
  -1  -1   3   43.98    2.88
   0   1  -3   28.79    1.73
   0   1  -3   31.80    2.50
   0   1  -3   36.71    5.93
   0   1  -3   26.19    2.23
   0  -1   3   30.69    1.69
   0  -1   3   30.27    1.79
   0  -1   3   31.37    5.17
   0  -1   3   22.66    2.32
   0  -1   3   31.49    2.19
  -1   1  -3   13.14    1.13
  -1   1  -3   14.99    2.17
  -1   1  -3   16.22    3.56
   1  -1   3    9.37    1.57
   1  -1   3   16.74    1.88
   1  -1   3   16.55    1.31
   1  -1   3   15.72    3.09
   1  -1   3   15.30    3.08
  -2   1  -3    2.09    4.72
  -2   1  -3    4.42    1.46
  -2   1  -3    2.00    0.71
   2  -1   3    1.33    1.37
   2  -1   3    5.77    3.13
   2  -1   3    3.12    0.82
  -3   1  -3    1.64    0.64
  -3   1  -3   -3.44    3.46
  -3   1  -3    1.33    1.06
  -3   1  -3    0.53    0.95
  -3   1  -3    1.50    0.56
   3  -1   3    0.60    4.07
   3  -1   3    0.90    0.67
   3  -1   3   -0.50    1.12
  -4   1  -3  101.46    5.29
  -4   1  -3  100.73    4.66
  -4   1  -3   90.22   11.85
   4  -1   3  102.88    6.07
   4  -1   3   99.09   12.58
   4  -1   3  101.61    4.98
  -5   1  -3   83.58   11.14
  -5   1  -3   93.45    4.99
  -5   1  -3   88.30    4.23
   5  -1   3   90.18    5.09
   5  -1   3   90.42    5.72
   5  -1   3   91.49   11.78
  -6   1  -3    2.79    0.68
  -6   1  -3    3.30    1.09
  -6   1  -3    4.17    3.20
   6  -1   3    3.37    4.23
   6  -1   3    2.13    1.43
   6  -1   3    2.39    1.39
  -7   1  -3   48.84    2.55
  -7   1  -3   47.69    3.41
  -7   1  -3   49.26    8.39
   7  -1   3   42.14    3.58
   7  -1   3   45.54    4.17
  -8   1  -3   10.78    5.26
  -8   1  -3    7.90    1.00
   8  -1   3    5.26    2.08
   8  -1   3    8.45    2.44
  -9   1  -3   23.94    7.31
   9  -1   3   14.97    3.28
   9  -1   3   17.95    3.00
 -10   1  -3   17.19    7.26
  10  -1   3    7.88    2.84
  10  -1   3    9.99    2.74
 -11   1  -3    4.89    3.23
  11  -1   3    0.61    1.84
  11  -1   3    0.22    1.90
  15  -1   3    7.46    2.81
  15  -1   3    7.17    4.24
  16  -1   3    9.84    3.03
  15   0  -3    6.09    2.56
 -15   0   3   -4.56    2.56
  14   0  -3    9.93    2.99
 -14   0   3    6.65    3.12
  13   0  -3    2.04    2.01
 -13   0   3    1.90    2.35
  11   0  -3    7.38    2.49
  10   0  -3    8.49    2.44
  10   0  -3    4.67    1.87
 -10   0   3    4.52    4.36
 -10   0   3    5.51    2.15
   9   0  -3    6.61    2.00
   9   0  -3    2.38    1.71
   9   0  -3    6.89    1.35
  -9   0   3    4.77    4.07
  -9   0   3    5.98    2.08
   8   0  -3   49.43    4.09
   8   0  -3   56.58    3.31
  -8   0   3   51.21    4.43
  -8   0   3   53.87   10.29
   7   0  -3   44.86    3.72
   7   0  -3   50.77    2.99
  -7   0   3   50.35    4.06
  -7   0   3   47.64    9.24
   6   0  -3   15.14    2.16
   6   0  -3   13.52    1.47
  -6   0   3   18.51    2.42
  -6   0   3   15.34    5.01
   5   0  -3   49.92    3.48
   5   0  -3   52.91    2.87
  -5   0   3   51.10    3.67
  -5   0   3   46.90    8.26
   4   0  -3   11.74    1.18
   4   0  -3   13.28    1.70
   4   0  -3    9.09    2.90
  -4   0   3    9.81    3.18
  -4   0   3   12.78    1.70
   3   0  -3   57.32    2.97
   3   0  -3   51.02    7.52
  -3   0   3   58.28    7.78
  -3   0   3   59.99    3.66
   2   0  -3  499.91   21.63
   2   0  -3  483.41   49.17
  -2   0   3  494.18   49.18
  -2   0   3  514.92   25.00
   1   0  -3   -0.30    0.93
   1   0  -3   -1.22    1.56
   1   0  -3   -0.21    0.50
   1   0  -3   -0.45    1.05
  -1   0   3   -0.10    0.25
  -1   0   3   -0.08    1.18
  -1   0   3   -0.25    0.48
  -1   0   3    0.36    0.62
   0   0  -3  157.84    7.15
   0   0  -3  156.09   16.16
   0   0  -3  160.00    7.82
   0   0  -3  158.46    9.72
   0   0  -3  162.40   16.18
   0   0   3  154.43   16.09
   0   0   3  157.11    8.23
   0   0   3  155.98    9.68
   0   0   3  171.34    7.53
  -1   0  -3  228.05   10.54
  -1   0  -3  209.88    9.67
  -1   0  -3  227.75   13.24
  -1   0  -3  221.50   21.81
   1   0   3  215.69   13.19
   1   0   3  213.82   21.65
   1   0   3  235.38   10.27
   1   0   3  202.86   11.15
  -2   0  -3    1.06    0.63
  -2   0  -3    0.82    1.14
  -2   0  -3    2.37    2.43
   2   0   3    0.95    1.10
   2   0   3    0.64    0.58
   2   0   3    4.58    1.98
   2   0   3    0.82    1.11
  -3   0  -3   13.87    1.21
  -3   0  -3    7.06    3.17
  -3   0  -3   14.71    1.49
   3   0   3   10.33    4.71
   3   0   3    9.98    1.78
   3   0   3   14.80    1.19
   3   0   3   12.67    2.28
  -4   0  -3   16.49    1.30
  -4   0  -3   14.25    3.23
  -4   0  -3   16.92    1.60
   4   0   3   18.41    1.73
   4   0   3   16.37    2.01
   4   0   3   16.29    4.40
  -5   0  -3  100.41    5.24
  -5   0  -3   99.28    4.76
  -5   0  -3   95.93   11.46
   5   0   3  105.94   12.07
   5   0   3   97.77    5.32
   5   0   3  100.65    6.11
  -6   0  -3   37.24    2.65
  -6   0  -3   38.55    2.24
  -6   0  -3   34.74    6.44
   6   0   3   36.93    3.39
   6   0   3   43.79    7.23
   6   0   3   34.58    2.79
  -7   0  -3   17.78    2.06
  -7   0  -3   18.89    1.55
  -7   0  -3   20.02    4.87
   7   0   3   22.44    2.44
   7   0   3   19.65    2.81
  -8   0  -3   12.24    1.36
  -8   0  -3   15.86    5.15
   8   0   3   13.98    2.23
   8   0   3   13.66    2.59
  -9   0  -3   56.92    3.23
  -9   0  -3   59.63    9.80
   9   0   3   50.65    4.20
   9   0   3   65.68    5.37
 -10   0  -3    5.21    3.75
  10   0   3    3.28    2.25
  10   0   3    7.84    2.28
 -11   0  -3   25.46    7.56
  11   0   3    9.44    2.91
  11   0   3    9.89    2.43
  12   0   3    5.24    2.12
  12   0   3    4.45    2.21
  14   0   3   12.72    3.25
  14   0   3   10.10    4.56
  15   0   3    5.42    2.49
  15   0   3    3.95    4.05
  16   0   3    1.57    3.59
  16   0   3    8.44    3.01
  14  -1  -3    1.45    2.15
 -14   1   3   -2.17    2.45
  13  -1  -3    0.84    1.95
 -13   1   3    0.52    2.41
  12  -1  -3    9.10    1.71
  12  -1  -3    7.56    2.66
 -12   1   3   11.17    3.14
  11  -1  -3    3.98    2.17
 -11   1   3    9.99    4.77
 -11   1   3    8.23    2.66
  10  -1  -3    9.59    2.75
  10  -1  -3   15.75    2.78
 -10   1   3   32.86    8.64
 -10   1   3   14.94    2.98
   9  -1  -3    1.76    1.64
   9  -1  -3   -0.14    1.49
  -9   1   3    1.14    3.68
  -9   1   3   -1.58    1.51
   8  -1  -3   73.02    5.96
   8  -1  -3   79.81    4.22
   8  -1  -3   76.81    5.35
  -8   1   3   82.20   12.31
  -8   1   3   73.20    5.65
   7  -1  -3    0.77    1.35
   7  -1  -3   -0.11    0.68
  -7   1   3   -0.20    1.28
  -7   1   3    0.35    4.42
   6  -1  -3   51.98    3.94
   6  -1  -3   58.80    3.11
  -6   1   3   57.22    9.57
  -6   1   3   54.39    4.22
   5  -1  -3   42.22    2.48
   5  -1  -3   42.92    3.26
  -5   1   3   43.29    3.37
  -5   1   3   46.64    8.01
   4  -1  -3   10.91    0.97
   4  -1  -3   13.87    1.84
   4  -1  -3   12.95    1.21
  -4   1   3   11.97    3.66
  -4   1   3   15.59    1.93
   3  -1  -3  292.51   29.23
   3  -1  -3  283.41   11.32
   3  -1  -3  282.71   13.53
   3  -1  -3  278.28   12.49
  -3   1   3  286.21   29.16
  -3   1   3  277.55   14.71
   2  -1  -3  188.98    9.37
   2  -1  -3  193.01    7.90
   2  -1  -3  202.34   20.43
   2  -1  -3  194.86    8.67
  -2   1   3  200.72   20.39
  -2   1   3  186.41   10.19
   1  -1  -3  339.00   15.91
   1  -1  -3  325.86   13.86
   1  -1  -3  341.39   33.96
   1  -1  -3  332.01   14.89
  -1   1   3  346.34   13.54
  -1   1   3  347.21   17.22
  -1   1   3  369.86   15.69
  -1   1   3  336.99   15.73
  -1   1   3  331.86   33.93
   0  -1  -3  310.26   31.18
   0  -1  -3  308.24   14.88
   0  -1  -3  320.97   13.86
   0   1   3  347.15   14.68
   0   1   3  303.07   18.85
   0   1   3  304.09   15.85
   0   1   3  328.72   12.91
   0   1   3  312.98   31.19
  -1  -1  -3    7.09    1.33
  -1  -1  -3    7.69    1.27
  -1  -1  -3    8.16    1.64
  -1  -1  -3    6.30    0.77
   1   1   3    7.20    1.34
   1   1   3    5.52    1.50
   1   1   3    5.37    0.77
   1   1   3    8.20    0.83
  -2  -1  -3   80.67    3.87
  -2  -1  -3   72.76    4.30
   2   1   3   82.84    5.63
   2   1   3   82.82    3.99
  -3  -1  -3   30.15    1.84
  -3  -1  -3   23.07    1.67
   3   1   3   22.50    2.38
   3   1   3   30.40    3.40
  -4  -1  -3   83.65    9.52
  -4  -1  -3   92.85    4.31
  -4  -1  -3   88.65    4.38
   4   1   3   88.34    6.50
   4   1   3   86.11    5.14
   4   1   3   85.86    4.46
  -5  -1  -3   74.89    3.82
  -5  -1  -3   73.90    8.82
  -5  -1  -3   73.34    4.02
   5   1   3   77.29    9.00
   5   1   3   80.97    4.82
   5   1   3   75.92    4.07
   5   1   3   76.45    6.04
  -6  -1  -3   40.18    2.62
  -6  -1  -3   37.12    6.10
  -6  -1  -3   38.92    2.40
   6   1   3   43.06    6.36
   6   1   3   39.44    2.71
   6   1   3   42.09    3.33
   6   1   3   39.83    4.22
  -7  -1  -3   -0.82    2.07
  -7  -1  -3    1.18    0.80
  -7  -1  -3    1.13    0.71
   7   1   3    0.39    1.06
   7   1   3   -1.63    0.93
   7   1   3    3.62    2.91
  -8  -1  -3    1.40    2.79
  -8  -1  -3    1.51    0.82
  -8  -1  -3    2.84    1.06
   8   1   3    3.80    1.36
   8   1   3    1.51    1.54
  -9  -1  -3   52.14    3.10
  -9  -1  -3   53.57    8.81
   9   1   3   51.02    3.83
   9   1   3   46.73    4.52
 -10  -1  -3   -0.33    2.82
 -10  -1  -3   -0.77    0.88
  10   1   3   -2.14    1.37
  10   1   3   -0.36    1.80
 -11  -1  -3   16.93    6.73
  11   1   3    7.14    3.70
  11   1   3   16.20    2.74
  11   1   3   14.15    3.15
  14   1   3    9.38    2.83
  14   1   3   11.52    2.61
  14   1   3    6.99    4.05
  15   1   3    4.12    3.58
  15   1   3    7.04    2.75
  16   1   3    7.64    4.22
  16   1   3    8.72    2.93
  14  -2  -3    4.97    2.51
  13  -2  -3    4.21    2.53
 -13   2   3    5.20    3.05
  12  -2  -3    2.16    2.13
 -12   2   3   -0.69    1.98
  10  -2  -3    9.11    1.70
  10  -2  -3   11.53    2.51
  10  -2  -3    6.24    2.49
 -10   2   3    6.26    2.35
 -10   2   3    5.49    4.25
   9  -2  -3   14.29    1.85
   9  -2  -3   16.77    2.92
   9  -2  -3   16.26    3.22
  -9   2   3   23.48    8.67
  -9   2   3    9.93    2.66
   8  -2  -3   17.54    2.81
   8  -2  -3   12.14    1.65
   8  -2  -3   14.90    2.95
  -8   2   3   13.77    2.86
  -8   2   3   14.15    7.51
   7  -2  -3    8.86    2.23
   7  -2  -3   10.24    1.25
   7  -2  -3   11.18    2.19
   7  -2  -3    9.09    1.42
  -7   2   3   10.00    2.26
  -7   2   3   12.76    6.39
   6  -2  -3  100.02    6.67
   6  -2  -3  100.41    4.72
   6  -2  -3   92.70    4.48
   6  -2  -3   95.83    5.93
  -6   2   3   92.54   13.37
  -6   2   3   94.77    6.27
   5  -2  -3   29.82    2.01
   5  -2  -3   34.83    2.00
   5  -2  -3   31.19    2.78
  -5   2   3   35.21    7.23
  -5   2   3   30.46    2.87
   4  -2  -3   65.44    3.11
   4  -2  -3   60.62    3.17
   4  -2  -3   64.32    4.09
  -4   2   3   63.90    4.30
  -4   2   3   63.85    9.31
   3  -2  -3   14.10    1.78
   3  -2  -3   12.01    1.20
   3  -2  -3   12.16    3.35
   3  -2  -3   13.58    1.15
  -3   2   3   15.71    3.86
  -3   2   3   12.53    1.69
  -3   2   3   14.22    1.69
   2  -2  -3   40.30    2.15
   2  -2  -3   39.36    2.37
   2  -2  -3   41.42    2.66
   2  -2  -3   32.16    6.18
   2  -2  -3   38.68    2.13
  -2   2   3   31.96    6.32
  -2   2   3   37.32    2.53
  -2   2   3   37.28    1.92
  -2   2   3   40.23    2.67
   1  -2  -3  143.65    7.64
   1  -2  -3  156.01    7.62
   1  -2  -3  153.32    6.67
   1  -2  -3  150.33   16.67
   1  -2  -3  159.06    7.07
  -1   2   3  146.15   16.58
  -1   2   3  156.74    6.52
  -1   2   3  163.76    8.24
  -1   2   3  157.88    7.57
  -1   2   3  165.46    7.45
   0  -2  -3   46.36    2.32
   0  -2  -3   35.87    6.09
   0  -2  -3   44.29    2.91
   0  -2  -3   43.32    2.47
   0  -2  -3   43.72    2.53
   0   2   3   44.03    2.64
   0   2   3   47.28    2.37
   0   2   3   45.50    2.48
   0   2   3   51.01    2.58
   0   2   3   38.67    5.90
  -1  -2  -3   52.62    3.01
  -1  -2  -3   44.98    2.38
  -1  -2  -3   41.45    5.56
  -1  -2  -3   48.33    2.53
   1   2   3   44.65    2.60
   1   2   3   42.08    5.39
   1   2   3   50.83    2.65
   1   2   3   48.41    3.90
  -2  -2  -3  305.34   13.43
   2   2   3  280.28   13.30
   2   2   3  282.47   17.39
   2   2   3  274.59   14.24
  -3  -2  -3  144.40    6.52
   3   2   3  137.72    7.37
   3   2   3  134.19    9.23
  -4  -2  -3   24.56    1.78
   4   2   3   27.91    3.47
   4   2   3   23.71    2.08
   4   2   3   21.93    1.49
  -5  -2  -3   52.15    6.56
  -5  -2  -3   57.22    3.08
   5   2   3   57.95    3.74
   5   2   3   58.00    6.75
   5   2   3   54.01    4.82
   5   2   3   56.05    3.04
  -6  -2  -3   19.83    1.72
  -6  -2  -3   23.56    4.28
   6   2   3   21.52    3.62
   6   2   3   18.17    1.64
   6   2   3   17.99    3.49
   6   2   3   18.82    2.27
  -7  -2  -3   39.58    6.42
  -7  -2  -3   42.87    2.68
   7   2   3   37.79    3.37
   7   2   3   41.95    2.85
   7   2   3   41.97    4.62
   7   2   3   49.25    6.81
  -8  -2  -3   53.78    8.44
  -8  -2  -3   63.18    3.62
   8   2   3   60.35    3.89
   8   2   3   65.60    6.27
   8   2   3   73.93    8.94
   8   2   3   57.96    4.60
  -9  -2  -3   21.63    5.31
  -9  -2  -3   19.25    2.01
   9   2   3   13.58    3.85
   9   2   3   19.98    2.37
   9   2   3   18.09    2.93
 -10  -2  -3    1.16    1.06
 -10  -2  -3    1.88    3.86
  10   2   3    1.02    1.39
  10   2   3   -0.85    2.36
  10   2   3   -0.33    1.67
 -11  -2  -3    5.33    1.44
 -11  -2  -3    3.08    3.45
  11   2   3    1.75    2.97
  11   2   3    5.60    1.88
  11   2   3    3.95    2.39
  12   2   3    4.08    1.66
  12   2   3    1.10    2.52
  14   2   3    6.46    3.94
  14   2   3    9.17    2.82
  15   2   3    8.55    4.31
  15   2   3    6.10    2.54
  16   2   3    7.54    2.60
  16   2   3    1.94    3.71
  14  -3  -3    8.20    3.16
  13  -3  -3    3.74    2.34
 -13   3   3   -1.04    2.72
  12  -3  -3    2.29    2.23
 -12   3   3   -0.80    2.33
  11  -3  -3   18.61    3.85
  11  -3  -3   14.65    2.13
 -11   3   3   13.28    3.31
   9  -3  -3    4.75    1.57
   9  -3  -3    9.27    2.44
   9  -3  -3    5.19    2.05
  -9   3   3   19.67    8.09
  -9   3   3    7.73    2.46
   8  -3  -3    2.04    1.40
   8  -3  -3    4.58    2.04
   8  -3  -3    5.51    2.08
  -8   3   3    3.68    2.02
  -8   3   3    4.09    4.33
   7  -3  -3    8.93    2.28
   7  -3  -3    6.19    1.45
   7  -3  -3   10.70    2.32
  -7   3   3   11.52    6.77
  -7   3   3    7.92    2.27
   6  -3  -3   44.08    2.47
   6  -3  -3   37.91    3.57
   6  -3  -3   44.86    4.06
   6  -3  -3   42.42    2.73
  -6   3   3   45.79    9.34
  -6   3   3   41.25    3.76
   5  -3  -3    1.57    1.17
   5  -3  -3    2.48    0.71
   5  -3  -3    1.64    0.99
   5  -3  -3    0.42    1.16
  -5   3   3    3.37    3.50
  -5   3   3    0.47    1.08
   4  -3  -3   79.49    4.52
   4  -3  -3   81.55    4.05
   4  -3  -3   80.22    4.00
   4  -3  -3   88.01    5.16
  -4   3   3   87.71   11.59
  -4   3   3   82.44    5.33
  -4   3   3   89.51    5.05
   3  -3  -3   10.36    1.66
   3  -3  -3    8.87    0.94
   3  -3  -3    7.59    1.11
   3  -3  -3    7.95    1.24
  -3   3   3    6.70    3.05
  -3   3   3    8.74    1.43
  -3   3   3    8.65    0.84
  -3   3   3    7.68    1.45
   2  -3  -3   32.38    2.53
   2  -3  -3   35.70    2.09
   2  -3  -3   32.05    1.97
   2  -3  -3   31.36    2.32
   2  -3  -3   39.34    6.50
  -2   3   3   31.70    2.06
  -2   3   3   34.57    2.47
  -2   3   3   33.82    2.01
  -2   3   3   35.16    2.00
  -2   3   3   29.63    6.30
  -2   3   3   39.64    2.63
   1  -3  -3   42.75    2.51
   1  -3  -3   40.65    7.14
   1  -3  -3   47.47    2.96
   1  -3  -3   46.13    2.53
   1  -3  -3   48.33    2.99
  -1   3   3   51.58    2.58
  -1   3   3   48.98    2.90
  -1   3   3   41.25    7.10
  -1   3   3   47.33    2.97
  -1   3   3   46.02    2.68
   0  -3  -3  181.58   20.91
   0  -3  -3  192.63    9.00
   0  -3  -3  202.01    9.51
   0  -3  -3  196.99    8.47
   0  -3  -3  224.19    9.95
   0   3   3  207.21    8.53
   0   3   3  192.12   10.24
   0   3   3  204.70    8.33
   0   3   3  217.53    9.67
   0   3   3  204.48    9.48
   0   3   3  179.71   20.66
  -1  -3  -3   18.74    4.74
  -1  -3  -3   21.86    1.72
  -1  -3  -3   18.11    1.69
  -1  -3  -3   24.89    2.36
   1   3   3   24.77    1.95
   1   3   3   21.69    1.71
   1   3   3   21.88    1.42
   1   3   3   26.32    3.36
   1   3   3   15.29    1.50
   1   3   3   18.85    3.53
  -2  -3  -3  387.39   16.61
  -2  -3  -3  342.43   15.52
  -2  -3  -3  377.20   17.43
   2   3   3  361.60   16.47
   2   3   3  339.30   17.37
   2   3   3  339.59   15.84
   2   3   3  310.34   34.55
   2   3   3  363.64   21.41
  -3  -3  -3   78.15    4.05
   3   3   3   78.00    4.27
   3   3   3   77.08    6.06
  -4  -3  -3    1.07    0.72
   4   3   3    1.52    1.74
   4   3   3    1.19    0.76
  -5  -3  -3   18.84    1.66
   5   3   3   17.98    3.09
   5   3   3   17.52    1.28
   5   3   3   18.05    1.75
  -6  -3  -3   39.79    5.98
  -6  -3  -3   49.99    2.90
   6   3   3   44.80    4.48
   6   3   3   47.02    6.17
   6   3   3   46.83    2.69
   6   3   3   49.97    6.14
   6   3   3   42.52    3.24
  -7  -3  -3   21.00    1.94
  -7  -3  -3   17.79    3.87
   7   3   3   24.53    2.61
   7   3   3   20.54    1.77
   7   3   3   26.90    5.32
   7   3   3   23.66    3.96
   7   3   3   24.48    4.69
  -8  -3  -3  149.72    7.59
  -8  -3  -3  144.70   16.83
   8   3   3  160.24   11.62
   8   3   3  171.69   17.13
   8   3   3  160.73    9.13
   8   3   3  145.53    7.81
  -9  -3  -3    3.84    1.23
  -9  -3  -3    4.97    3.17
   9   3   3    5.79    3.01
   9   3   3    3.42    1.68
   9   3   3    4.73    1.34
 -10  -3  -3   17.28    5.42
 -10  -3  -3   15.46    2.04
  10   3   3   16.77    2.89
  10   3   3   12.10    2.03
  10   3   3   14.03    4.20
 -11  -3  -3    0.95    1.21
 -11  -3  -3    2.94    4.31
  11   3   3    0.60    2.91
  11   3   3    2.85    1.56
  11   3   3   -0.10    1.83
 -12  -3  -3    3.93    2.97
  12   3   3    3.55    1.48
  12   3   3    0.63    2.91
  12   3   3    1.39    1.80
  13   3   3   17.77    5.16
  13   3   3   15.51    3.28
  13   3   3   20.07    2.70
  14   3   3    2.12    3.49
  14   3   3    2.15    1.86
  15   3   3    6.56    2.43
  15   3   3    7.65    4.13
  16   3   3    5.88    4.22
  16   3   3    7.68    2.77
  17   3   3    7.23    2.79
  17   3   3    7.27    4.23
  13  -4  -3    1.75    2.46
  12  -4  -3    1.41    1.91
  11  -4  -3    3.81    2.26
 -11   4   3    4.03    2.86
   9  -4  -3   33.16    4.19
   9  -4  -3   33.90    3.05
   9  -4  -3   32.55    4.75
  -9   4   3   34.29    4.47
   8  -4  -3   18.51    3.27
   8  -4  -3   15.72    3.24
   8  -4  -3   12.29    2.09
  -8   4   3   21.58    8.84
  -8   4   3   16.43    3.14
   7  -4  -3   20.22    3.23
   7  -4  -3   20.41    2.26
   7  -4  -3   15.86    3.11
  -7   4   3   17.99    3.08
  -7   4   3   25.87    8.88
   6  -4  -3   33.05    2.66
   6  -4  -3   38.87    3.70
   6  -4  -3   33.31    4.15
  -6   4   3   35.30    3.63
  -6   4   3   53.02   11.07
   5  -4  -3   16.72    2.68
   5  -4  -3   12.17    1.79
   5  -4  -3   11.53    1.69
   5  -4  -3   16.07    2.61
   5  -4  -3   14.14    1.23
  -5   4   3   15.17    2.49
  -5   4   3   17.03    6.20
   4  -4  -3  100.13    5.49
   4  -4  -3   95.94    6.47
   4  -4  -3  103.89    4.71
   4  -4  -3   96.20    5.96
   4  -4  -3   94.21    4.80
  -4   4   3  102.58   13.61
  -4   4   3  100.51    6.28
   3  -4  -3   19.27    2.03
   3  -4  -3   19.11    1.79
   3  -4  -3   19.30    2.42
   3  -4  -3   19.49    2.48
   3  -4  -3   19.14    1.49
  -3   4   3   18.96    2.31
  -3   4   3   19.65    1.43
  -3   4   3   21.40    2.33
  -3   4   3   21.82    5.39
   2  -4  -3  229.29   10.92
   2  -4  -3  214.71    9.85
   2  -4  -3  226.12   23.95
   2  -4  -3  215.16   11.93
   2  -4  -3  225.96   11.01
   2  -4  -3  226.39    9.36
  -2   4   3  215.09   11.74
  -2   4   3  221.10   10.57
  -2   4   3  216.85   10.87
  -2   4   3  222.26   23.77
   1  -4  -3    1.79    0.79
   1  -4  -3    1.10    3.44
   1  -4  -3    0.21    0.98
   1  -4  -3    1.95    1.14
   1  -4  -3    2.35    0.83
   1  -4  -3    2.66    0.69
  -1   4   3    1.85    0.79
  -1   4   3    1.31    0.78
  -1   4   3   -0.27    2.73
  -1   4   3    2.77    0.87
  -1   4   3    1.62    0.89
   0  -4  -3   17.89    1.89
   0  -4  -3   17.22    1.48
   0  -4  -3   19.76    1.60
   0  -4  -3   22.96    2.09
   0  -4  -3   15.39    3.95
   0   4   3   15.52    1.50
   0   4   3   20.03    1.77
   0   4   3   21.70    1.67
   0   4   3   20.93    1.83
   0   4   3   19.20    4.04
  -1  -4  -3   48.97    6.75
  -1  -4  -3   51.37    3.23
  -1  -4  -3   45.66    2.70
  -1  -4  -3   50.61    2.94
  -1  -4  -3   49.57    2.57
   1   4   3   48.36    2.63
   1   4   3   45.85    4.41
   1   4   3   46.95    2.71
   1   4   3   46.12    2.81
   1   4   3   51.03    3.09
   1   4   3   32.74    7.27
  -2  -4  -3   43.23    8.23
  -2  -4  -3   41.84    2.88
  -2  -4  -3   37.31    2.45
   2   4   3   43.01    2.75
   2   4   3   42.49    4.01
   2   4   3   40.71    5.84
   2   4   3   39.18    2.40
   2   4   3   36.65    2.23
  -3  -4  -3  135.74    6.75
  -3  -4  -3  150.11   15.02
   3   4   3  139.66    9.57
   3   4   3  136.62   15.38
   3   4   3  147.79    7.11
  -4  -4  -3   43.87    2.70
   4   4   3   43.61    2.57
   4   4   3   41.74    4.14
  -5  -4  -3   16.10    1.72
   5   4   3   15.47    1.55
   5   4   3   20.00    3.31
  -6  -4  -3   11.08    1.49
   6   4   3   13.45    2.87
   6   4   3   12.87    2.59
   6   4   3   11.36    2.85
   6   4   3   10.65    1.51
  -7  -4  -3    6.48    1.26
   7   4   3    6.46    2.92
   7   4   3    6.92    1.08
   7   4   3    5.81    2.52
   7   4   3    8.45    1.50
   7   4   3    5.43    2.08
  -8  -4  -3   39.53    2.88
  -8  -4  -3   35.89    6.47
   8   4   3   33.29    3.16
   8   4   3   47.48    6.51
   8   4   3   35.18    6.76
   8   4   3   40.73    4.87
   8   4   3   35.13    2.59
  -9  -4  -3    1.99    1.16
  -9  -4  -3    1.13    2.89
   9   4   3    0.52    1.30
   9   4   3    1.69    3.36
   9   4   3    1.08    2.34
   9   4   3    2.29    1.11
 -10  -4  -3    8.79    4.38
 -10  -4  -3    9.00    1.73
  10   4   3    8.96    1.69
  10   4   3    6.40    3.36
  10   4   3   11.42    2.41
  10   4   3    6.11    4.26
 -11  -4  -3   -0.05    1.31
 -11  -4  -3   -1.36    4.09
  11   4   3   -2.80    2.56
  11   4   3   -0.68    1.55
  11   4   3    3.22    1.48
  11   4   3    3.55    4.28
 -12  -4  -3    5.20    1.62
 -12  -4  -3    8.48    5.51
  12   4   3   10.11    3.95
  12   4   3   19.29    5.64
  12   4   3    6.72    2.32
  12   4   3    8.42    1.71
  14   4   3    3.49    3.24
  14   4   3    1.81    1.84
  15   4   3   14.57    4.72
  15   4   3    8.65    2.76
  16   4   3    7.71    3.90
  16   4   3    5.27    2.38
  17   4   3   12.93    4.61
  17   4   3   13.06    3.42
  13  -5  -3    2.67    2.31
  12  -5  -3    2.69    2.19
  11  -5  -3    3.81    2.39
  10  -5  -3    1.33    1.91
 -10   5   3   -2.39    2.07
  -9   5   3    6.31    2.67
   8  -5  -3   -0.57    1.38
   8  -5  -3    0.85    1.95
   8  -5  -3    0.74    1.55
  -8   5   3   -0.68    1.72
  -8   5   3    5.79    4.17
   7  -5  -3   12.00    2.95
   7  -5  -3   16.76    3.14
   7  -5  -3   12.66    2.10
  -7   5   3   17.22    3.13
  -7   5   3   19.08    8.76
   6  -5  -3   15.53    2.12
   6  -5  -3   16.95    3.12
   6  -5  -3   18.58    3.08
  -6   5   3   20.31    3.15
  -6   5   3   26.39    8.53
   5  -5  -3    8.73    1.88
   5  -5  -3   13.34    2.62
   5  -5  -3   13.34    2.59
   5  -5  -3    7.37    1.60
  -5   5   3   13.87    6.99
  -5   5   3   10.36    2.28
   4  -5  -3   23.70    1.63
   4  -5  -3   23.77    2.26
   4  -5  -3   24.88    2.55
   4  -5  -3   28.46    3.41
   4  -5  -3   27.66    3.16
  -4   5   3   33.33    7.90
  -4   5   3   25.75    3.05
   3  -5  -3   43.32    2.40
   3  -5  -3   45.36    3.69
   3  -5  -3   41.98    3.50
   3  -5  -3   42.41    3.19
   3  -5  -3   45.38    2.84
  -3   5   3   39.83    2.66
  -3   5   3   47.27    3.47
  -3   5   3   43.37    2.72
  -3   5   3   51.76    9.21
   2  -5  -3   25.71    2.84
   2  -5  -3   22.96    2.44
   2  -5  -3   22.37    2.01
   2  -5  -3   28.21    2.91
   2  -5  -3   22.92    1.66
  -2   5   3   26.71    6.15
  -2   5   3   24.50    2.53
  -2   5   3   21.49    2.04
  -2   5   3   25.45    2.34
   1  -5  -3   24.96    2.27
   1  -5  -3   23.20    5.19
   1  -5  -3   22.73    1.92
   1  -5  -3   26.16    1.96
   1  -5  -3   26.03    2.31
   1  -5  -3   31.89    2.86
   1  -5  -3   25.53    1.77
  -1   5   3   24.74    2.17
  -1   5   3   29.53    5.77
  -1   5   3   23.57    2.21
  -1   5   3   23.75    2.11
   0  -5  -3   31.24    2.07
   0  -5  -3   30.49    2.13
   0  -5  -3   29.60    2.60
   0  -5  -3   33.14    2.65
   0  -5  -3   33.28    2.40
   0  -5  -3   26.31    5.57
   0   5   3   32.88    2.29
   0   5   3   30.50    2.45
   0   5   3   33.14    5.98
   0   5   3   33.54    2.29
   0   5   3   28.80    2.38
  -1  -5  -3   11.27    1.27
  -1  -5  -3   15.02    1.99
  -1  -5  -3   12.53    1.33
  -1  -5  -3   12.78    1.35
  -1  -5  -3   14.06    4.09
   1   5   3   12.09    1.42
   1   5   3   13.29    1.79
   1   5   3   12.89    3.74
   1   5   3   14.45    1.57
   1   5   3   11.14    1.18
   1   5   3   15.53    1.46
  -2  -5  -3   23.89    2.24
  -2  -5  -3   21.92    1.78
  -2  -5  -3   19.23    4.51
   2   5   3   27.09    3.55
   2   5   3   22.67    2.17
   2   5   3   21.16    1.90
   2   5   3   21.96    4.67
   2   5   3   22.24    1.69
  -3  -5  -3  125.33    6.58
  -3  -5  -3  135.55   15.30
  -3  -5  -3  151.78    6.84
   3   5   3  130.68    9.35
   3   5   3  137.51    7.02
   3   5   3  129.87   15.51
  -4  -5  -3   44.71    2.94
  -4  -5  -3   48.75    6.88
   4   5   3   47.31    4.56
   4   5   3   45.60    7.89
  -5  -5  -3   16.07    3.10
  -5  -5  -3   19.07    1.92
   5   5   3   19.76    3.82
   5   5   3   22.47    3.54
   5   5   3   18.59    1.44
  -6  -5  -3    3.19    1.05
  -6  -5  -3    5.76    1.98
   6   5   3    5.32    1.02
   6   5   3    5.86    2.40
   6   5   3    3.26    2.67
   6   5   3    3.00    1.74
  -7  -5  -3   21.55    2.25
   7   5   3   24.67    4.15
   7   5   3   21.86    4.51
   7   5   3   18.60    4.18
   7   5   3   20.40    2.02
  -8  -5  -3   82.61    4.88
   8   5   3   94.55   10.56
   8   5   3   82.24   11.07
   8   5   3   79.80    4.65
   8   5   3   88.85    7.56
   8   5   3   84.68    5.41
  -9  -5  -3   12.09    1.94
   9   5   3    9.51    2.05
   9   5   3    9.84    1.55
   9   5   3    9.55    3.66
   9   5   3    7.96    4.23
 -10  -5  -3   12.43    2.06
  10   5   3   11.73    4.14
  10   5   3   10.80    1.75
  10   5   3    7.64    4.71
  10   5   3   13.27    2.43
 -11  -5  -3    2.40    1.53
  11   5   3    5.44    4.52
  11   5   3    2.94    1.32
  11   5   3    0.89    1.72
  11   5   3    3.68    3.39
 -12  -5  -3   14.00    2.33
  12   5   3   17.06    2.31
  12   5   3   11.40    5.09
  12   5   3   13.30    2.81
  12   5   3   21.70    5.09
 -13  -5  -3   10.66    2.10
  13   5   3   12.78    4.54
  13   5   3    9.52    2.60
 -14  -5  -3    5.12    1.79
  14   5   3    5.27    2.21
  14   5   3    4.14    3.48
  15   5   3   16.35    4.50
  15   5   3   15.08    3.10
  16   5   3    5.06    2.24
  16   5   3   11.91    3.83
  17   5   3   19.65    5.22
  12  -6  -3   10.82    3.31
  11  -6  -3    4.99    2.46
  10  -6  -3    3.44    2.35
   9  -6  -3    1.20    1.57
   9  -6  -3    2.67    2.06
   8  -6  -3    4.03    2.40
   8  -6  -3   -0.54    1.36
   8  -6  -3    2.85    1.95
  -8   6   3    7.95    4.17
  -8   6   3    2.62    2.21
   7  -6  -3    9.79    2.77
   7  -6  -3    9.67    1.97
   7  -6  -3   11.48    2.97
  -7   6   3    7.36    2.52
  -7   6   3    7.49    4.98
   6  -6  -3    6.01    2.59
   6  -6  -3    2.76    1.64
   6  -6  -3    4.48    2.07
  -6   6   3    4.71    4.70
  -6   6   3    7.37    2.38
   5  -6  -3   -0.94    1.89
   5  -6  -3   -0.02    1.58
   5  -6  -3    0.23    1.40
   5  -6  -3   -0.33    1.45
  -5   6   3    0.46    1.61
  -5   6   3   -0.60    5.56
   4  -6  -3    2.61    2.02
   4  -6  -3    1.98    1.61
   4  -6  -3   -0.07    1.31
   4  -6  -3    2.86    1.37
  -4   6   3    1.07    1.48
  -4   6   3   -2.46    4.98
   3  -6  -3    6.97    0.88
   3  -6  -3    4.32    1.35
   3  -6  -3    5.44    1.73
   3  -6  -3    6.10    2.04
   3  -6  -3    7.43    1.76
  -3   6   3    4.88    4.78
  -3   6   3    2.69    1.14
  -3   6   3    5.78    1.65
   2  -6  -3  283.04   15.30
   2  -6  -3  281.78   14.11
   2  -6  -3  286.99   14.12
   2  -6  -3  282.81   12.59
   2  -6  -3  288.77   12.07
  -2   6   3  285.02   15.04
  -2   6   3  276.65   13.72
  -2   6   3  280.48   30.52
   1  -6  -3    8.32    1.93
   1  -6  -3    9.60    1.70
   1  -6  -3    6.62    1.68
   1  -6  -3   10.32    1.18
   1  -6  -3    7.60    1.34
  -1   6   3   13.33    1.78
  -1   6   3    8.07    4.43
  -1   6   3   10.45    1.67
  -1   6   3    7.45    1.54
   0  -6  -3   40.94    3.15
   0  -6  -3   40.59    2.93
   0  -6  -3   36.74    2.41
   0   6   3   39.48    7.30
   0   6   3   40.41    2.93
   0   6   3   38.13    2.73
   0   6   3   36.72    2.71
   0   6   3   38.66    2.99
  -1  -6  -3    2.31    0.84
  -1  -6  -3    1.25    1.35
  -1  -6  -3    3.30    0.84
  -1  -6  -3    1.79    0.86
  -1  -6  -3   -0.90    4.54
   1   6   3    0.83    1.18
   1   6   3    0.91    3.77
   1   6   3    1.53    0.98
   1   6   3    2.96    1.04
  -2  -6  -3   68.16    4.09
  -2  -6  -3   67.25   11.11
  -2  -6  -3   62.22    3.57
   2   6   3   61.37    3.78
   2   6   3   60.98    5.44
   2   6   3   63.19    3.43
   2   6   3   56.95   10.01
   2   6   3   66.65    4.05
  -3  -6  -3   13.53    5.09
  -3  -6  -3   14.90    1.93
  -3  -6  -3   11.51    1.53
  -3  -6  -3   16.45    1.98
   3   6   3   12.08    1.41
   3   6   3   16.72    4.68
   3   6   3   16.76    2.08
   3   6   3   15.66    3.12
  -4  -6  -3  118.16   14.27
  -4  -6  -3  128.87    6.25
   4   6   3  123.48   14.61
   4   6   3  119.02    8.73
   4   6   3  119.57    6.43
  -5  -6  -3   49.37    3.15
  -5  -6  -3   46.30    7.33
   5   6   3   43.19    4.75
   5   6   3   48.64    8.99
  -6  -6  -3    4.52    3.02
  -6  -6  -3    3.18    1.13
   6   6   3    5.89    0.92
   6   6   3    4.29    3.37
   6   6   3    5.70    2.78
  -7  -6  -3  120.58   12.58
  -7  -6  -3  113.31    6.00
   7   6   3  100.58   13.51
   7   6   3  107.63    8.68
   7   6   3  103.24    6.14
   7   6   3  111.33   12.48
  -8  -6  -3    4.75    1.42
   8   6   3    5.29    2.39
   8   6   3    3.62    2.94
   8   6   3    3.53    1.22
   8   6   3    2.21    3.98
  -9  -6  -3   22.95    2.69
   9   6   3   24.91    4.99
   9   6   3   28.55    2.78
   9   6   3   22.33    5.82
 -10  -6  -3   42.23    3.50
  10   6   3   41.20    3.82
  10   6   3   41.53    6.59
  10   6   3   43.55    8.00
  10   6   3   39.94    3.05
 -11  -6  -3    4.38    1.62
  11   6   3   -3.37    4.44
  11   6   3    4.68    1.40
  11   6   3    1.94    3.57
  11   6   3    4.88    1.84
 -12  -6  -3   60.17    4.39
  12   6   3   54.71   10.39
  12   6   3   63.28    5.11
  12   6   3   66.02    7.44
  12   6   3   55.91    4.12
 -13  -6  -3   -0.53    1.39
  13   6   3    1.99    1.66
  13   6   3    3.63    3.37
 -14  -6  -3    4.78    1.91
  14   6   3    8.84    2.44
  14   6   3    6.76    3.86
 -15  -6  -3    1.22    1.74
  15   6   3    6.50    2.26
  15   6   3   12.64    4.16
  16   6   3   13.67    3.94
  17   6   3   25.36    5.52
  12  -7  -3   11.33    3.05
  11  -7  -3    1.74    2.18
  10  -7  -3    6.61    2.76
   9  -7  -3    0.23    1.88
   7  -7  -3    4.06    2.20
   7  -7  -3    1.76    1.61
   7  -7  -3   -0.09    2.30
  -7   7   3    6.97    3.83
   6  -7  -3   18.01    3.35
   6  -7  -3   14.74    3.36
   6  -7  -3   14.22    2.30
  -6   7   3   26.52    9.55
   5  -7  -3    2.19    2.04
   5  -7  -3    6.04    2.68
   5  -7  -3    4.54    1.74
   5  -7  -3    2.34    2.02
  -5   7   3    3.48    2.12
  -5   7   3    2.00    4.97
   4  -7  -3   10.35    2.77
   4  -7  -3   11.27    2.32
   4  -7  -3    6.85    2.23
   4  -7  -3    8.23    1.85
  -4   7   3   10.25    2.41
  -4   7   3    7.14    1.45
  -4   7   3    8.30    7.28
   3  -7  -3  124.96    7.69
   3  -7  -3  144.42    8.28
   3  -7  -3  127.64    6.30
   3  -7  -3  123.18    7.33
   3  -7  -3  127.52    5.91
  -3   7   3  114.64    6.75
  -3   7   3  127.53    7.81
  -3   7   3  121.91   17.11
   2  -7  -3   15.79    2.54
   2  -7  -3   18.14    1.57
   2  -7  -3   24.06    2.81
   2  -7  -3   14.14    1.97
   2  -7  -3   19.80    2.99
  -2   7   3   26.86    7.45
  -2   7   3   18.19    2.55
  -2   7   3   17.13    2.18
   1  -7  -3    0.88    1.04
   1  -7  -3    0.20    1.00
   1  -7  -3   -0.30    1.38
   1  -7  -3    1.01    0.75
  -1   7   3   -0.37    3.93
  -1   7   3    1.39    1.37
   0  -7  -3    6.96    1.33
   0  -7  -3    8.98    1.26
   0  -7  -3    6.95    1.48
   0  -7  -3   10.30    2.05
   0   7   3    6.63    1.83
   0   7   3   11.44    1.80
   0   7   3   11.15    5.12
  -1  -7  -3    5.31    1.15
  -1  -7  -3    5.09    1.78
  -1  -7  -3    3.39    1.09
   1   7   3    7.06    1.77
   1   7   3    4.58    1.38
   1   7   3    5.20    4.84
   1   7   3    3.85    1.23
  -2  -7  -3   20.87    1.90
  -2  -7  -3   19.47    5.26
  -2  -7  -3   21.32    1.83
  -2  -7  -3   17.71    1.73
  -2  -7  -3   25.95    2.70
   2   7   3   23.16    2.67
   2   7   3   22.19    2.08
   2   7   3   23.17    2.09
   2   7   3   18.36    2.17
   2   7   3   20.31    5.79
  -3  -7  -3   22.22    2.18
  -3  -7  -3   23.88    2.50
  -3  -7  -3   23.56    6.70
   3   7   3   20.55    3.67
   3   7   3   26.28    6.46
   3   7   3   24.70    2.10
   3   7   3   22.88    2.71
  -4  -7  -3  112.61    5.82
  -4  -7  -3  104.07   14.02
   4   7   3  106.81    8.21
   4   7   3  111.35   14.76
   4   7   3  107.66    6.17
   4   7   3  110.89    5.18
  -5  -7  -3   33.95    6.49
  -5  -7  -3   38.07    2.89
   5   7   3   36.61    4.46
   5   7   3   39.01    3.08
   5   7   3   48.39    7.51
  -6  -7  -3   20.85    2.30
  -6  -7  -3   16.97    4.76
   6   7   3   20.54    5.55
   6   7   3   27.67    4.30
  -7  -7  -3   16.58    3.93
  -7  -7  -3   25.12    2.59
   7   7   3   26.84    5.76
   7   7   3   23.60    1.81
   7   7   3   18.66    4.17
   7   7   3   16.69    3.87
  -8  -7  -3    5.29    2.60
  -8  -7  -3    2.92    1.37
   8   7   3   -1.11    4.77
   8   7   3    0.21    2.92
   8   7   3    1.33    0.95
  -9  -7  -3    9.43    1.92
   9   7   3   10.43    3.93
   9   7   3    9.66    1.86
   9   7   3   12.52    5.87
 -10  -7  -3   12.56    2.22
  10   7   3   10.81    4.37
  10   7   3   10.32    2.05
  10   7   3    4.14    5.47
 -11  -7  -3   11.39    2.24
  11   7   3   10.18    4.35
  11   7   3   15.33    2.53
  11   7   3   10.88    1.85
  11   7   3    2.66    5.47
 -12  -7  -3    9.94    2.24
  12   7   3   11.89    4.26
  12   7   3    9.45    2.21
 -13  -7  -3   -0.73    1.39
  13   7   3    3.78    3.54
 -14  -7  -3   -3.06    1.38
  14   7   3    4.17    3.64
 -15  -7  -3    0.05    1.66
  15   7   3    7.91    4.17
  16   7   3   15.97    4.75
  17   7   3   20.88    4.53
  11  -8  -3    4.87    2.59
  10  -8  -3    5.02    2.51
   9  -8  -3    6.48    2.77
   8  -8  -3    2.12    1.91
   6  -8  -3   31.51    3.23
   6  -8  -3   31.50    4.66
   6  -8  -3   31.58    4.49
   5  -8  -3   31.02    4.37
   5  -8  -3   32.59    3.86
   5  -8  -3   26.77    4.39
   5  -8  -3   27.04    3.08
  -5   8   3   59.23   12.33
   4  -8  -3   40.93    4.66
   4  -8  -3   26.44    2.96
   4  -8  -3   26.77    3.49
   4  -8  -3   30.34    4.16
  -4   8   3   51.00   11.88
  -4   8   3   23.40    2.52
   3  -8  -3   55.02    4.71
   3  -8  -3   49.30    4.30
   3  -8  -3   53.15    5.14
   3  -8  -3   50.12    3.71
  -3   8   3   84.13   14.45
  -3   8   3   45.76    3.66
   2  -8  -3   26.04    3.26
   2  -8  -3   27.55    3.43
   2  -8  -3   24.67    1.95
   2  -8  -3   21.53    2.52
  -2   8   3   31.89    9.21
  -2   8   3   28.28    2.91
   1  -8  -3   20.63    2.91
   1  -8  -3   21.71    2.90
   1  -8  -3   21.06    1.85
   1  -8  -3   19.00    2.25
  -1   8   3   28.68    8.29
  -1   8   3   25.42    2.90
   0  -8  -3    7.47    2.07
   0  -8  -3    4.27    1.05
   0  -8  -3    2.90    1.24
   0  -8  -3    2.43    1.30
   0   8   3    5.27    1.87
   0   8   3    4.23    4.99
  -1  -8  -3    3.74    1.20
  -1  -8  -3    3.32    1.04
  -1  -8  -3    4.66    1.22
  -1  -8  -3    5.69    1.94
   1   8   3    2.54    5.07
   1   8   3    3.76    1.48
   1   8   3    4.59    1.89
  -2  -8  -3   34.51    3.17
  -2  -8  -3   36.82    2.65
  -2  -8  -3   31.63    2.43
  -2  -8  -3   34.33    2.61
   2   8   3   32.02    3.11
   2   8   3   38.83    2.95
   2   8   3   40.19    8.31
   2   8   3   36.49    3.24
  -3  -8  -3   65.51    3.91
  -3  -8  -3   65.38    4.27
   3   8   3   63.66    5.88
   3   8   3   64.88    3.76
   3   8   3   60.17    3.70
   3   8   3   63.41    4.50
   3   8   3   70.16   12.58
  -4  -8  -3    3.13    1.20
   4   8   3    7.42    5.71
   4   8   3    5.56    1.29
   4   8   3    4.55    2.93
   4   8   3    2.79    1.67
  -5  -8  -3   21.62    2.38
   5   8   3   23.76    6.58
   5   8   3   15.06    2.34
   5   8   3   19.28    1.88
   5   8   3   28.13    4.46
  -6  -8  -3   93.54    5.46
   6   8   3   96.00   14.56
   6   8   3   90.55    7.73
  -7  -8  -3    5.13    1.55
   7   8   3    6.41    5.58
   7   8   3    1.79    3.27
  -8  -8  -3   42.65    3.57
   8   8   3   44.25    3.01
   8   8   3   52.61    6.79
   8   8   3   39.44    8.69
  -9  -8  -3   32.39    3.34
   9   8   3   36.62    8.07
   9   8   3   37.85    6.17
   9   8   3   32.09    2.86
 -10  -8  -3   10.83    2.21
  10   8   3    3.92    6.68
  10   8   3   14.18    4.72
 -11  -8  -3    1.43    1.49
  11   8   3   -9.88    5.54
  11   8   3    5.05    3.83
 -12  -8  -3    2.38    1.62
  12   8   3    1.97    3.49
 -13  -8  -3   -1.04    1.45
  13   8   3    7.72    3.89
 -14  -8  -3    0.01    1.65
  14   8   3    1.86    3.78
 -15  -8  -3    2.90    1.88
  15   8   3    6.44    4.00
 -16  -8  -3    7.61    2.44
  16   8   3   18.02    5.11
  10  -9  -3    4.69    2.62
   9  -9  -3    6.57    2.60
   8  -9  -3    5.76    2.68
   7  -9  -3    3.52    2.07
   7  -9  -3    0.11    1.68
   6  -9  -3    9.69    2.93
   5  -9  -3   -0.63    1.43
   5  -9  -3   -0.85    1.96
   5  -9  -3    0.22    1.68
  -5   9   3    9.43    4.03
   4  -9  -3   -2.11    1.43
   4  -9  -3    0.41    1.82
   4  -9  -3   -1.19    1.95
  -4   9   3    3.96    4.57
  -4   9   3    0.46    1.40
   3  -9  -3   29.47    4.12
   3  -9  -3   26.99    2.98
   3  -9  -3   29.39    3.74
  -3   9   3   49.19   12.11
  -3   9   3   26.26    3.02
   2  -9  -3   -0.70    1.39
   2  -9  -3    3.44    2.21
   2  -9  -3    2.92    2.00
  -2   9   3    1.75    1.80
  -2   9   3    2.03    5.34
   1  -9  -3   23.23    2.04
   1  -9  -3   22.81    3.16
   1  -9  -3   21.72    2.44
   1  -9  -3   21.58    3.22
  -1   9   3   31.67    9.68
  -1   9   3   21.27    3.00
   0  -9  -3   -0.45    1.28
   0  -9  -3    0.68    0.98
   0  -9  -3   -1.17    1.19
   0  -9  -3   -0.17    1.97
   0   9   3    2.54    5.63
   0   9   3    4.41    2.09
  -1  -9  -3   66.56    3.99
  -1  -9  -3   65.07    3.95
  -1  -9  -3   70.46    4.65
  -1  -9  -3   63.86    4.84
   1   9   3   67.03    4.90
   1   9   3   68.58   13.73
  -2  -9  -3    3.34    1.20
  -2  -9  -3    0.78    1.13
  -2  -9  -3    2.96    1.28
  -2  -9  -3    2.33    1.99
   2   9   3    2.20    5.76
   2   9   3    2.38    2.01
  -3  -9  -3   36.16    2.93
  -3  -9  -3   42.31    3.90
   3   9   3   37.71    3.99
   3   9   3   34.87    3.43
   3   9   3   44.04    3.26
   3   9   3   45.34    9.89
  -4  -9  -3    9.01    1.75
   4   9   3    7.38    3.37
   4   9   3   11.53    2.47
   4   9   3   10.10    1.77
   4   9   3    8.76    7.03
   4   9   3    9.38    1.66
  -5  -9  -3    3.57    1.37
   5   9   3   -0.44    6.49
   5   9   3    3.03    1.32
   5   9   3   -0.25    3.05
   5   9   3    2.30    1.91
  -6  -9  -3   49.76    3.92
   6   9   3   57.28   10.59
   6   9   3   54.43    5.99
   6   9   3   57.61    3.32
  -7  -9  -3    0.36    1.31
   7   9   3   -1.21    6.70
   7   9   3    0.72    3.40
   7   9   3   -1.82    0.99
  -8  -9  -3   54.31    4.04
   8   9   3   48.75   10.26
   8   9   3   50.26    6.06
  -9  -9  -3    4.35    1.73
   9   9   3    0.29    6.94
   9   9   3    1.99    3.75
 -10  -9  -3   -1.88    1.30
  10   9   3   -9.64    6.25
  10   9   3    1.69    3.90
 -11  -9  -3   16.17    2.66
  11   9   3   19.95    5.17
  11   9   3    4.72    7.75
 -12  -9  -3    0.44    1.52
  12   9   3   -0.20    3.38
 -13  -9  -3    3.01    1.86
  13   9   3    9.27    4.50
 -14  -9  -3    0.95    1.77
  14   9   3    5.25    3.97
 -15  -9  -3   11.60    2.88
  15   9   3   19.17    5.25
 -16  -9  -3    6.39    2.51
 -17  -9  -3    4.27    2.37
  17   9   3    2.91    1.61
   9 -10  -3    7.64    2.85
   7 -10  -3    5.84    2.61
   6 -10  -3    8.61    2.73
   6 -10  -3    3.46    2.05
   4 -10  -3   35.49    4.56
   4 -10  -3   30.66    3.25
   4 -10  -3   25.50    3.73
  -4  10   3   23.22    2.78
   3 -10  -3   -0.19    1.51
   3 -10  -3    3.50    2.09
   3 -10  -3    0.25    2.04
  -3  10   3    5.95    4.85
  -3  10   3   -0.77    1.48
   2 -10  -3   14.73    3.01
   2 -10  -3   17.09    3.22
  -2  10   3   24.17    9.70
  -2  10   3   13.93    2.67
   1 -10  -3   -0.05    1.69
   1 -10  -3    1.98    2.30
   1 -10  -3    1.32    1.50
   1 -10  -3    0.82    0.99
  -1  10   3    1.66    5.93
  -1  10   3    1.92    2.03
   0 -10  -3    0.49    1.40
   0 -10  -3    1.50    1.11
   0 -10  -3    2.91    2.30
   0 -10  -3    1.55    1.63
   0  10   3    0.96    5.85
   0  10   3    3.64    2.24
  -1 -10  -3   27.28    2.50
  -1 -10  -3   22.93    3.45
  -1 -10  -3   24.90    2.56
  -1 -10  -3   31.79    3.27
   1  10   3   32.09    3.84
   1  10   3   37.53   10.99
  -2 -10  -3   11.84    1.82
  -2 -10  -3    7.62    1.60
  -2 -10  -3   12.63    2.72
  -2 -10  -3    8.30    1.93
   2  10   3   14.86    2.98
   2  10   3   11.12    8.72
  -3 -10  -3    5.44    2.51
  -3 -10  -3    6.41    1.61
   3  10   3    7.42    2.59
   3  10   3    8.53    7.40
  -4 -10  -3    7.90    1.81
   4  10   3    5.77    1.76
   4  10   3   10.15    7.95
   4  10   3   12.74    2.87
  -5 -10  -3    7.12    1.79
   5  10   3    9.08    1.83
   5  10   3    9.80    3.85
   5  10   3    7.66    2.62
   5  10   3   12.89    7.95
  -6 -10  -3   11.14    2.09
   6  10   3    6.62    1.65
   6  10   3    9.19    8.27
   6  10   3    9.09    4.00
  -7 -10  -3    0.39    1.40
   7  10   3   -1.77    7.31
   7  10   3    2.14    3.84
  -8 -10  -3    3.67    1.69
   8  10   3    5.27    7.94
   8  10   3    4.77    4.07
  -9 -10  -3   16.23    2.65
   9  10   3   18.59    4.92
   9  10   3   10.70    8.41
 -10 -10  -3    7.59    2.06
  10  10   3    7.66    4.03
  10  10   3   -1.54    7.59
 -11 -10  -3   -0.83    1.38
  11  10   3    2.60    3.65
 -12 -10  -3    4.92    1.93
  12  10   3   10.76    4.47
 -13 -10  -3    4.10    2.02
  13  10   3   10.03    4.68
 -14 -10  -3    4.05    2.04
  14  10   3    4.86    4.11
 -15 -10  -3    8.69    2.62
 -16 -10  -3    0.33    2.10
   9 -11  -3   15.43    3.71
   8 -11  -3    8.45    2.82
   7 -11  -3   10.71    2.90
   6 -11  -3    6.28    2.39
   6 -11  -3   14.51    3.21
   5 -11  -3   11.37    3.21
   5 -11  -3   15.71    3.44
   4 -11  -3    5.72    2.62
   4 -11  -3    8.20    2.19
   4 -11  -3   12.68    2.97
  -4  11   3    4.76    1.92
   3 -11  -3    2.03    2.23
   3 -11  -3    2.29    1.91
   2 -11  -3   22.87    3.39
   2 -11  -3   12.20    2.93
  -2  11   3   10.40    2.51
  -2  11   3   41.64   10.28
   1 -11  -3   12.70    2.63
   1 -11  -3    8.56    2.82
  -1  11   3   26.43    9.51
  -1  11   3    7.73    2.53
   0 -11  -3    2.56    2.44
   0 -11  -3    7.94    2.35
   0 -11  -3    5.00    1.45
   0  11   3   10.73    6.70
   0  11   3    1.40    2.36
  -1 -11  -3    8.55    1.73
  -1 -11  -3    7.28    2.24
  -1 -11  -3    7.19    2.71
   1  11   3   23.68   10.67
   1  11   3   10.44    2.84
  -2 -11  -3    1.32    2.43
  -2 -11  -3   -1.21    1.07
   2  11   3    6.68    9.28
   2  11   3    3.42    2.51
  -3 -11  -3    7.05    1.68
  -3 -11  -3    3.25    2.69
   3  11   3    7.19    2.80
   3  11   3    5.44    7.64
  -4 -11  -3    0.63    1.30
   4  11   3    2.65    2.64
   4  11   3   -0.22    7.60
  -5 -11  -3    4.58    1.70
   5  11   3    5.78    2.75
   5  11   3    3.50    9.33
  -6 -11  -3   19.98    2.73
   6  11   3   27.19   10.59
   6  11   3   19.54    4.81
  -7 -11  -3   -0.07    1.43
   7  11   3    5.60    3.93
   7  11   3    2.18    8.79
  -8 -11  -3   50.82    4.33
   8  11   3   54.45   12.55
   8  11   3   55.89    7.20
  -9 -11  -3    4.85    1.87
   9  11   3   -8.98    7.46
   9  11   3    2.55    3.89
 -10 -11  -3    7.09    2.13
  10  11   3  -11.84    7.50
  10  11   3    4.33    3.87
 -11 -11  -3   -1.81    1.34
  11  11   3    0.77    3.78
 -12 -11  -3    9.96    2.49
  12  11   3    9.58    4.56
 -13 -11  -3    3.75    2.03
 -14 -11  -3    2.06    1.85
 -15 -11  -3    3.86    2.47
 -16 -11  -3   -1.21    2.11
   8 -12  -3   10.83    3.12
   7 -12  -3   16.35    3.48
   6 -12  -3   14.12    3.42
   5 -12  -3   -0.96    2.38
   5 -12  -3    4.72    2.25
   4 -12  -3    4.58    2.70
   4 -12  -3   10.74    2.86
  -4  12   3    5.40    2.03
   3 -12  -3    1.13    2.39
   3 -12  -3    7.67    2.42
  -3  12   3    2.38    1.87
   2 -12  -3    9.24    2.50
   2 -12  -3    0.90    2.39
  -2  12   3    1.81    1.96
   1 -12  -3    3.29    2.42
   1 -12  -3    2.96    1.95
  -1  12   3    8.03    5.54
  -1  12   3    3.15    2.23
   0 -12  -3    9.93    2.76
   0  12   3   13.54    2.97
  -1 -12  -3    1.02    2.22
  -1 -12  -3    3.05    1.35
   1  12   3   13.80    6.42
   1  12   3    1.70    2.40
  -2 -12  -3    1.59    1.35
  -2 -12  -3    2.87    2.46
   2  12   3    0.44    2.42
   2  12   3    7.19    6.61
  -3 -12  -3    6.01    1.71
  -3 -12  -3    2.98    2.65
   3  12   3    6.11    7.04
   3  12   3    5.28    2.89
  -4 -12  -3    0.89    1.38
   4  12   3   -1.23    2.53
   4  12   3    3.26    7.26
  -5 -12  -3   58.37    4.43
   5  12   3   53.89    5.26
   5  12   3   80.01   15.35
  -6 -12  -3    2.34    1.62
   6  12   3    7.98    9.78
  -7 -12  -3   20.07    2.90
   7  12   3   22.74    4.86
   7  12   3   20.36   10.53
  -8 -12  -3    3.26    1.77
   8  12   3    0.41    8.94
   8  12   3    3.93    3.78
  -9 -12  -3    2.29    1.84
   9  12   3   -4.15    7.98
   9  12   3    0.81    3.76
 -10 -12  -3   10.68    2.53
  10  12   3   12.07    4.71
 -11 -12  -3   -0.70    1.49
 -12 -12  -3    9.30    2.42
 -13 -12  -3    4.78    2.24
 -14 -12  -3    6.89    2.39
 -15 -12  -3    0.65    2.12
 -16 -12  -3   -1.28    2.13
   5 -13  -3    6.63    3.23
   5 -13  -3   21.61    3.57
   4 -13  -3    1.43    2.62
  -4  13   3   -0.22    1.78
   3 -13  -3    1.82    2.58
  -3  13   3    4.20    2.12
   2 -13  -3    2.14    2.59
  -2  13   3    4.72    2.32
  -1 -13  -3    3.62    2.59
  -2 -13  -3    6.95    2.67
   2  13   3    7.32    2.89
  -3 -13  -3   12.09    3.15
  -3 -13  -3   14.99    2.44
   3  13   3   12.52    3.26
   3  13   3   34.50   10.56
  -4 -13  -3    4.46    1.76
   4  13   3   26.00    9.71
   4  13   3    3.35    2.56
  -5 -13  -3    6.47    1.98
   5  13   3   12.75    7.46
  -6 -13  -3   12.72    2.52
   6  13   3   18.86   10.56
  -7 -13  -3    2.99    1.71
   7  13   3    4.80    8.30
  -8 -13  -3    4.45    1.94
   8  13   3    7.09    3.92
   8  13   3    7.93    8.89
  -9 -13  -3   10.46    2.43
 -10 -13  -3    0.90    1.73
 -11 -13  -3    7.03    2.30
 -12 -13  -3   16.03    3.02
 -13 -13  -3    1.26    1.96
 -14 -13  -3    3.21    2.16
 -15 -13  -3    3.98    2.47
   5 -14  -3    3.07    3.23
   4 -14  -3    1.06    2.93
  -4  14   3   -0.54    1.84
   3 -14  -3    6.09    3.10
  -3  14   3    5.25    2.28
   2 -14  -3    7.06    3.05
  -2  14   3    3.47    2.20
   1 -14  -3   12.13    3.32
  -1  14   3   12.16    3.04
   0 -14  -3   22.77    3.91
   0  14   3   23.78    3.90
  -4 -14  -3    0.86    1.53
   4  14   3   16.75    6.87
   4  14   3    0.34    2.65
   5  14   3   34.53   10.79
  -6 -14  -3   -0.13    1.62
   6  14   3    8.25    8.09
  -7 -14  -3   35.10    4.11
   7  14   3   60.15   14.15
  -8 -14  -3    2.54    1.87
   8  14   3    7.45    8.93
  -9 -14  -3    3.39    1.95
 -10 -14  -3   -1.72    1.61
 -11 -14  -3    8.21    2.51
 -12 -14  -3   -0.62    1.63
 -13 -14  -3    0.18    1.85
 -14 -14  -3    0.32    2.03
   4 -15  -3   -1.04    2.90
  -4  15   3   -0.79    1.91
   3 -15  -3    4.86    3.24
  -3  15   3    3.05    2.24
   2 -15  -3    0.83    2.72
  -2  15   3   -0.12    2.16
   1 -15  -3    4.25    2.94
  -1  15   3    6.25    2.74
   0 -15  -3    3.06    2.74
   0  15   3    0.87    2.41
  -1 -15  -3    1.02    2.65
   1  15   3    0.25    2.54
  -2 -15  -3    2.69    2.76
   2  15   3    9.71    3.29
   5  15   3   76.99   15.96
   6  15   3  102.75   18.41
  -7 -15  -3    3.36    1.95
   7  15   3   14.40    8.38
  -8 -15  -3   -0.40    1.64
  -9 -15  -3   -0.22    1.73
 -10 -15  -3    0.83    1.75
 -11 -15  -3    1.68    2.21
 -12 -15  -3    0.80    1.98
 -13 -15  -3    1.60    2.08
 -14 -15  -3    2.80    2.37
   2 -16  -3   -0.38    3.01
  -2  16   3    1.43    2.36
   1 -16  -3    0.96    2.97
  -1  16   3   -0.22    2.52
   0 -16  -3    0.02    2.84
   0  16   3    0.33    2.54
  -1 -16  -3    0.90    2.76
   1  16   3    0.53    2.77
  -2 -16  -3    6.13    3.22
   2  16   3    3.61    3.00
  -3 -16  -3    4.61    3.02
   3  16   3    1.02    2.81
  -4 -16  -3    3.34    1.89
   4  16   3   -1.87    2.75
  -5 -16  -3   13.77    2.71
  -6 -16  -3    3.35    2.00
  -7 -16  -3    7.42    2.35
  -8 -16  -3    1.03    1.94
  -9 -16  -3    2.40    2.07
 -10 -16  -3    3.18    2.16
 -11 -16  -3    5.10    2.54
 -12 -16  -3    0.34    2.11
   0 -17  -3    2.40    3.21
   0  17   3    1.35    2.76
  -1 -17  -3    3.09    3.18
   1  17   3    2.64    2.99
  -2 -17  -3    3.02    3.37
   2  17   3   -0.17    2.94
  -3 -17  -3    2.01    2.97
   3  17   3    4.81    3.17
   4  17   3    1.40    2.98
  -5 -17  -3    3.03    2.07
  -6 -17  -3    9.84    2.66
  -7 -17  -3    0.99    1.96
  -8 -17  -3   -1.33    1.81
  -9 -17  -3    0.62    2.10
 -10 -17  -3    2.33    2.38
 -11 -17  -3    1.04    2.34
   3  18   3   -1.15    3.10
   4  18   3   -2.89    2.96
  -6 -18  -3    1.64    2.18
  -7 -18  -3    2.61    2.30
  -8 -18  -3    0.62    2.17
   8  16  -4    2.48    1.80
  -8 -16   4    0.10    2.38
   7  16  -4    6.42    2.15
  -7 -16   4    5.85    3.01
   6  16  -4    1.57    1.78
  -6 -16   4    3.92    2.64
   5  16  -4    4.93    2.00
  -5 -16   4    0.23    2.41
   4  16  -4    2.53    1.66
  -4 -16   4    0.66    2.55
   2  16  -4   -0.25    3.80
   1  16  -4    2.44    3.88
   0  16  -4    1.37    3.42
   0 -16   4    2.46    2.85
  10  15  -4    3.54    2.02
 -10 -15   4    3.61    2.77
   9  15  -4    2.47    1.77
  -9 -15   4    2.05    2.59
   8  15  -4    4.16    1.89
  -8 -15   4    4.87    2.69
   7  15  -4   10.36    2.51
  -7 -15   4   12.23    3.13
   6  15  -4    0.82    1.52
  -6 -15   4    0.56    2.12
   5  15  -4   -0.46    1.39
  -5 -15   4   -1.69    2.00
   4  15  -4    5.25    1.92
  -4 -15   4    1.31    2.17
   3  15  -4    1.81    1.51
  -3 -15   4   -1.01    2.19
   2  15  -4    3.27    3.74
   1  15  -4    8.53    4.05
  -1 -15   4    6.82    2.78
   0  15  -4    2.83    3.47
   0 -15   4    1.35    2.61
  -1  15  -4   -2.48    2.99
   1 -15   4    0.61    2.53
  -2  15  -4    2.47    3.43
   2 -15   4    2.10    2.68
  -3  15  -4   -2.40    2.67
   3 -15   4    2.62    2.70
  11  14  -4    1.37    1.51
 -11 -14   4   -1.72    2.20
  10  14  -4    1.37    1.59
 -10 -14   4    2.38    2.51
   9  14  -4    2.47    1.66
  -9 -14   4   -3.25    2.00
   8  14  -4    7.49    2.16
  -8 -14   4   10.04    2.94
   7  14  -4    3.86    1.75
  -7 -14   4    3.84    2.23
   6  14  -4    2.15    1.65
  -6 -14   4    0.48    2.05
   5  14  -4    8.17    2.14
  -5 -14   4    6.05    2.45
   4  14  -4    1.84    1.41
  -4 -14   4   -0.46    1.86
   3  14  -4    6.03    1.84
  -3 -14   4    6.47    2.37
   2  14  -4    3.84    3.47
   2  14  -4    2.94    1.47
  -2 -14   4    0.89    2.03
   1  14  -4   -2.15    3.10
  -1 -14   4    0.19    2.21
   0  14  -4    5.03    3.46
   0 -14   4    3.19    2.41
  -1  14  -4    3.32    3.29
   1 -14   4    4.66    2.58
  -2  14  -4    2.67    3.16
   2 -14   4    4.12    2.52
  -3  14  -4    2.37    2.87
   3 -14   4   -0.24    2.30
  -4  14  -4    5.03    2.93
   4 -14   4    5.61    2.82
  -5  14  -4    7.41    2.96
   5 -14   4    3.44    2.90
  12  13  -4    1.94    1.81
 -12 -13   4   -2.06    2.08
  11  13  -4   -1.10    1.40
 -11 -13   4   -2.96    2.00
  10  13  -4    5.04    1.87
 -10 -13   4    5.74    2.71
   9  13  -4    1.27    1.37
  -9 -13   4    0.96    2.11
   8  13  -4   12.51    2.51
  -8 -13   4   12.58    2.96
   7  13  -4   -0.37    1.21
  -7 -13   4   -0.67    1.79
   6  13  -4    9.04    2.15
  -6 -13   4    6.29    2.42
   5  13  -4   11.67    2.28
  -5 -13   4   11.68    2.71
   4  13  -4    4.05    1.61
  -4 -13   4    2.79    2.00
   3  13  -4   -0.03    1.23
  -3 -13   4    1.10    1.87
   2  13  -4    2.12    1.35
   2  13  -4    1.04    3.07
  -2 -13   4   -1.61    1.66
   1  13  -4    4.66    1.55
   1  13  -4    2.63    3.33
  -1 -13   4    1.04    2.12
  -1 -13   4   -1.73    1.75
   0  13  -4   -0.39    3.09
   0 -13   4   -0.77    2.02
  -1  13  -4    7.04    3.54
   1 -13   4    5.94    2.45
  -2  13  -4   -2.66    2.59
   2 -13   4    4.26    3.19
   2 -13   4    2.15    2.15
  -3  13  -4    0.91    2.74
   3 -13   4    2.14    2.29
   3 -13   4   -0.74    3.24
  -4  13  -4    1.36    2.58
   4 -13   4    2.20    3.57
   4 -13   4    2.41    2.33
  -5  13  -4    1.32    2.44
   5 -13   4   -0.67    3.53
   5 -13   4   -0.15    2.24
  -6  13  -4   -0.67    2.01
   6 -13   4   -1.18    3.72
   6 -13   4    0.17    2.57
  13  12  -4    7.60    2.42
 -13 -12   4    7.06    3.13
  12  12  -4    0.58    1.60
 -12 -12   4    4.18    2.65
  11  12  -4   13.28    2.71
 -11 -12   4    8.45    2.74
  10  12  -4    4.45    1.78
 -10 -12   4    4.00    2.37
   9  12  -4    5.67    1.94
  -9 -12   4    5.34    2.40
   8  12  -4    5.37    1.80
  -8 -12   4    2.77    2.14
   7  12  -4    1.10    1.36
   7  12  -4  -18.33   10.27
  -7 -12   4   -0.38    1.87
   6  12  -4   19.37    2.84
   6  12  -4   -1.82   10.72
  -6 -12   4   17.64    3.16
   5  12  -4   16.83    2.61
   5  12  -4    9.48   10.56
  -5 -12   4   16.89    2.99
   4  12  -4    1.48    9.83
   4  12  -4    5.74    1.76
  -4 -12   4    6.46    2.17
   3  12  -4   15.64    2.38
   3  12  -4    5.31   10.31
   3  12  -4   12.47    4.00
  -3 -12   4   12.09    2.51
   2  12  -4    1.95    1.26
   2  12  -4   -1.55    9.31
   2  12  -4    1.46    3.19
  -2 -12   4    0.43    1.93
  -2 -12   4   -2.08    1.53
   1  12  -4    1.78    1.23
   1  12  -4    3.79    9.90
   1  12  -4    1.57    2.97
  -1 -12   4    0.36    1.78
  -1 -12   4    1.81    2.04
  -1 -12   4   -0.83    2.19
   0  12  -4    5.62    3.30
   0  12  -4   12.37    9.43
   0  12  -4    3.69    1.37
   0 -12   4    5.10    2.23
   0 -12   4    3.37    2.74
  -1  12  -4    3.81    3.17
   1 -12   4    7.98    3.20
   1 -12   4    8.83    2.49
  -2  12  -4   -1.16    2.65
   2 -12   4   -1.90    2.77
   2 -12   4    2.63    2.15
  -3  12  -4    5.21    2.95
   3 -12   4    1.64    2.15
   3 -12   4    5.85    3.34
  -4  12  -4    3.91    2.61
   4 -12   4    3.33    3.54
   4 -12   4    9.98    2.79
  -5  12  -4    1.36    2.32
   5 -12   4    2.89    3.47
   5 -12   4   -2.02    1.90
  -6  12  -4    1.57    2.04
   6 -12   4    6.24    3.82
   6 -12   4    0.46    2.37
   7 -12   4    0.95    2.70
   7 -12   4    8.95    4.27
   8 -12   4    1.44    3.69
  13  11  -4    5.21    2.11
 -13 -11   4    0.51    2.41
  12  11  -4    0.83    1.54
 -12 -11   4   -0.91    2.16
  11  11  -4    9.01    2.28
 -11 -11   4    5.83    2.50
  10  11  -4   -0.06    1.35
 -10 -11   4   -0.96    1.71
   9  11  -4  -15.85    8.93
   9  11  -4    0.44    1.25
  -9 -11   4    1.29    1.86
   8  11  -4    4.05    1.66
   8  11  -4  -12.78    9.10
  -8 -11   4    1.80    1.81
   7  11  -4    7.22    1.90
   7  11  -4  -10.60    8.75
  -7 -11   4    4.78    2.18
   6  11  -4   43.53    3.81
  -6 -11   4   44.95    4.62
   5  11  -4    7.14    1.87
   5  11  -4  -11.00    9.06
  -5 -11   4    6.09    2.15
   4  11  -4   35.28    3.18
   4  11  -4   16.92   10.80
  -4 -11   4   37.51    3.92
  -4 -11   4   30.37    3.19
   3  11  -4    3.39    1.42
   3  11  -4    3.88    3.28
   3  11  -4   -0.20    9.04
  -3 -11   4    1.54    1.77
  -3 -11   4    4.09    1.89
   2  11  -4   18.36    4.20
   2  11  -4    7.54    9.97
   2  11  -4   27.64    2.90
  -2 -11   4   22.24    2.90
  -2 -11   4   25.96    3.30
  -2 -11   4   21.78    2.98
   1  11  -4   -0.57    0.99
   1  11  -4    0.82    2.88
   1  11  -4    4.81    9.17
  -1 -11   4    1.87    1.65
  -1 -11   4    1.17    1.88
  -1 -11   4   -0.40    2.01
   0  11  -4   22.62   10.40
   0  11  -4   33.52    2.72
   0  11  -4   35.52    4.85
   0 -11   4   35.25    3.47
   0 -11   4   22.17    3.17
   0 -11   4   31.39    4.06
  -1  11  -4   22.47    2.34
  -1  11  -4   14.16    8.76
  -1  11  -4   16.58    3.86
   1 -11   4   16.60    3.58
   1 -11   4   15.75    2.85
  -2  11  -4   -1.08    2.68
  -2  11  -4   23.36   10.69
   2 -11   4   -0.12    2.68
   2 -11   4    0.21    1.75
  -3  11  -4   11.76    3.25
   3 -11   4   12.01    2.80
   3 -11   4   16.03    4.04
  -4  11  -4   11.39    3.03
   4 -11   4   18.90    4.16
   4 -11   4    7.19    2.52
  -5  11  -4    6.08    2.58
   5 -11   4    7.66    2.61
   5 -11   4    7.66    3.74
  -6  11  -4    2.11    1.98
   6 -11   4    2.78    3.23
   6 -11   4    5.82    2.52
   7 -11   4   -2.32    2.91
   7 -11   4   -0.36    2.17
   8 -11   4   15.12    4.45
   9 -11   4    7.04    3.83
  14  10  -4    6.50    2.11
 -14 -10   4    3.85    2.99
  13  10  -4    1.89    1.65
 -13 -10   4   -2.41    2.12
  12  10  -4    0.69    1.48
 -12 -10   4   -1.32    1.83
  11  10  -4    9.02    2.22
 -11 -10   4   12.27    2.86
  10  10  -4    1.05    1.37
 -10 -10   4   -1.54    1.80
   9  10  -4    5.24    1.80
   9  10  -4   -1.20    9.18
  -9 -10   4    9.31    2.53
   8  10  -4  -11.71    7.71
   8  10  -4    3.41    1.52
  -8 -10   4    1.05    1.79
   7  10  -4   14.09   10.04
   7  10  -4   39.19    3.41
  -7 -10   4   31.20    2.91
  -7 -10   4   33.57    3.88
   6  10  -4   30.45    3.34
   6  10  -4   11.13    9.70
  -6 -10   4   28.86    2.76
  -6 -10   4   29.55    3.56
   5  10  -4   -8.17    8.54
   5  10  -4   -0.68    0.97
  -5 -10   4   -0.43    1.19
  -5 -10   4    0.84    1.65
   4  10  -4    0.44    9.47
   4  10  -4   11.52    2.14
  -4 -10   4    7.45    2.23
  -4 -10   4   13.54    2.20
   3  10  -4    1.61    3.16
   3  10  -4    2.96    1.44
   3  10  -4    3.25    9.71
  -3 -10   4    5.44    1.95
  -3 -10   4    5.38    1.91
   2  10  -4    6.78    3.49
   2  10  -4    3.26    1.38
   2  10  -4    1.75    9.81
  -2 -10   4    2.29    1.78
  -2 -10   4    2.76    1.95
  -2 -10   4    0.37    1.86
   1  10  -4    1.18    1.16
   1  10  -4    2.87    3.35
   1  10  -4   -0.25    9.58
  -1 -10   4    3.02    2.36
  -1 -10   4    1.02    1.90
  -1 -10   4    1.12    1.59
   0  10  -4   23.22   11.27
   0  10  -4   29.98    4.54
   0  10  -4   40.02    2.90
   0 -10   4   34.30    4.12
   0 -10   4   37.80    3.54
   0 -10   4   31.51    3.60
  -1  10  -4   18.25    3.87
  -1  10  -4    4.79    8.82
  -1  10  -4   19.02    2.12
   1 -10   4   23.13    3.78
   1 -10   4   17.30    2.80
  -2  10  -4    1.55    1.00
  -2  10  -4    7.69    7.78
  -2  10  -4   -0.13    2.77
   2 -10   4    3.92    2.84
   2 -10   4   -0.09    1.71
  -3  10  -4   29.91    4.29
  -3  10  -4   67.42   15.01
   3 -10   4   32.33    3.85
   3 -10   4   42.38    5.27
  -4  10  -4    0.07    2.24
   4 -10   4   -1.78    2.80
   4 -10   4   -0.16    1.72
   4 -10   4    0.35    1.79
   5 -10   4    6.41    2.30
   5 -10   4    7.80    3.42
  -6  10  -4    2.71    2.00
   6 -10   4    0.39    2.10
   6 -10   4    4.50    2.22
   6 -10   4    3.38    3.27
   7 -10   4    7.35    3.54
   7 -10   4    2.84    2.14
   7 -10   4    1.92    2.28
   8 -10   4    5.81    3.37
   9 -10   4    5.78    3.58
  10 -10   4    9.30    3.76
  14   9  -4    4.96    1.94
 -14  -9   4    3.09    2.84
  13   9  -4    0.64    1.55
 -13  -9   4   -0.13    2.30
  12   9  -4    6.81    1.94
 -12  -9   4    7.00    2.61
  11   9  -4   11.76    2.35
  11   9  -4   -6.55    9.29
 -11  -9   4    6.42    2.30
  10   9  -4    2.30    1.50
 -10  -9   4   -1.38    1.72
 -10  -9   4    3.68    1.57
   9   9  -4   -1.07    8.96
   9   9  -4   10.64    2.25
  -9  -9   4   12.90    2.26
  -9  -9   4   11.08    2.54
   8   9  -4    1.90    1.35
  -8  -9   4    2.06    1.33
  -8  -9   4    0.21    1.58
   7   9  -4   15.83    9.24
   7   9  -4   29.76    3.24
  -7  -9   4   29.99    3.52
  -7  -9   4   24.25    2.87
   6   9  -4    6.61    1.68
   6   9  -4   -0.25    8.03
  -6  -9   4    4.18    1.96
  -6  -9   4    6.93    1.72
   5   9  -4   18.47    2.58
   5   9  -4   13.04    9.52
  -5  -9   4   20.89    2.95
  -5  -9   4   26.00    2.80
   4   9  -4    1.91    1.26
   4   9  -4    1.00    9.04
  -4  -9   4    0.65    1.42
  -4  -9   4    2.22    1.78
   3   9  -4    2.17    3.18
   3   9  -4    0.38    1.10
   3   9  -4    4.75    9.07
  -3  -9   4    0.52    1.57
  -3  -9   4    2.86    1.67
   2   9  -4   11.31    1.81
   2   9  -4    6.23    9.30
   2   9  -4    8.06    3.28
  -2  -9   4    7.94    2.04
  -2  -9   4   10.01    2.31
  -2  -9   4   11.75    2.24
   1   9  -4    2.37    1.24
   1   9  -4    3.47    3.15
   1   9  -4    3.70    9.20
  -1  -9   4    5.03    2.27
  -1  -9   4    4.61    1.87
  -1  -9   4    6.12    1.75
   0   9  -4    8.88    9.93
   0   9  -4    9.78    3.49
   0   9  -4   13.26    1.84
   0  -9   4    9.09    2.18
   0  -9   4   19.53    2.46
   0  -9   4   15.16    3.04
  -1   9  -4    7.69    1.46
  -1   9  -4    6.29   10.20
  -1   9  -4    7.14    3.14
   1  -9   4    5.60    2.10
   1  -9   4    8.00    3.08
   1  -9   4    7.47    1.84
  -2   9  -4   11.42    3.45
  -2   9  -4   16.17    9.90
  -2   9  -4   10.42    1.54
   2  -9   4   10.37    2.17
   2  -9   4   12.41    3.48
   2  -9   4    6.10    2.14
  -3   9  -4    3.84    2.78
  -3   9  -4    8.11    8.28
   3  -9   4    5.74    1.98
   3  -9   4    4.83    3.13
   3  -9   4    6.69    2.24
  -4   9  -4    6.66    2.58
  -4   9  -4   26.31   10.16
   4  -9   4    3.28    2.00
   4  -9   4    4.87    1.92
   4  -9   4    5.38    3.07
  -5   9  -4    4.04    2.24
   5  -9   4    6.11    2.10
   5  -9   4    8.17    3.26
   5  -9   4    2.86    2.07
  -6   9  -4    5.12    1.99
   6  -9   4    8.18    3.34
   6  -9   4    8.73    2.35
   6  -9   4    8.83    2.38
   7  -9   4    9.13    3.61
   7  -9   4    3.58    2.20
   7  -9   4    4.92    2.31
   8  -9   4    0.46    2.90
   8  -9   4   -2.19    1.82
   9  -9   4    7.93    3.42
  10  -9   4    2.78    3.17
  11  -9   4    4.82    3.32
  15   8  -4    2.14    1.65
 -15  -8   4   -4.32    2.48
  14   8  -4    3.66    1.71
 -14  -8   4    1.85    2.75
  13   8  -4    1.26    1.43
 -13  -8   4   -1.36    2.06
  12   8  -4    9.95    2.23
 -12  -8   4    9.32    2.77
 -12  -8   4   11.96    2.63
  11   8  -4  -10.75    7.45
  11   8  -4    1.52    1.40
 -11  -8   4   -0.13    1.25
 -11  -8   4   -0.81    1.86
  10   8  -4   -8.62    7.03
  10   8  -4    3.92    1.53
 -10  -8   4    1.65    1.89
 -10  -8   4    4.47    1.67
   9   8  -4    0.55    1.20
   9   8  -4   -8.14    6.81
  -9  -8   4    2.73    1.47
  -9  -8   4    4.33    1.86
   8   8  -4   10.37    8.45
   8   8  -4   15.71    2.45
  -8  -8   4   18.54    2.56
  -8  -8   4   16.52    2.81
   7   8  -4   15.39    9.19
   7   8  -4   16.22    2.45
  -7  -8   4   16.84    2.88
  -7  -8   4   21.88    2.65
   6   8  -4   -4.26    6.95
   6   8  -4   -0.22    1.00
  -6  -8   4    0.34    1.56
  -6  -8   4   -0.21    1.12
   5   8  -4   47.71    3.57
   5   8  -4   54.93   13.33
  -5  -8   4   39.89    3.45
  -5  -8   4   45.83    3.88
   4   8  -4   13.34    2.09
   4   8  -4   12.40    8.16
  -4  -8   4   18.14    2.35
  -4  -8   4   19.05    2.64
   3   8  -4    9.80    1.87
   3   8  -4    8.53    1.65
   3   8  -4    7.37    3.20
   3   8  -4    6.52    8.30
  -3  -8   4    8.54    2.03
  -3  -8   4    9.51    1.95
   2   8  -4   24.06    2.66
   2   8  -4   25.76    2.34
   2   8  -4   26.03    4.07
   2   8  -4   17.90    9.35
  -2  -8   4   31.18    3.11
  -2  -8   4   22.84    1.87
  -2  -8   4   31.53    3.09
  -2  -8   4   23.63    2.55
   1   8  -4   31.66   10.63
   1   8  -4   46.99    3.18
   1   8  -4   43.01    4.85
  -1  -8   4   43.55    3.09
  -1  -8   4   47.20    4.23
  -1  -8   4   45.67    3.51
  -1  -8   4   46.61    3.53
   0   8  -4   28.18    2.30
   0   8  -4   17.62   10.03
   0   8  -4   28.53    4.20
   0  -8   4   27.86    2.79
   0  -8   4   25.57    2.52
   0  -8   4   25.43    2.88
   0  -8   4   32.01    3.68
  -1   8  -4    3.49    2.77
  -1   8  -4    3.12    9.09
  -1   8  -4    5.91    1.23
   1  -8   4    3.50    2.60
   1  -8   4    5.88    1.62
   1  -8   4   -0.04    1.51
  -2   8  -4   25.83    2.04
  -2   8  -4   25.46    3.93
  -2   8  -4   11.94    9.37
   2  -8   4   27.57    4.09
   2  -8   4   18.11    2.77
   2  -8   4   21.56    2.61
  -3   8  -4    0.78    0.90
  -3   8  -4    0.15    2.59
  -3   8  -4   -0.74    8.16
   3  -8   4   -0.63    1.71
   3  -8   4   -1.43    2.73
   3  -8   4   -0.30    1.56
  -4   8  -4    9.84    2.78
  -4   8  -4    8.84    8.69
   4  -8   4   11.29    2.46
   4  -8   4   15.04    2.41
   4  -8   4   15.11    3.78
  -5   8  -4   28.58   10.89
  -5   8  -4    3.55    2.14
   5  -8   4   10.99    3.36
   5  -8   4    4.00    1.99
   5  -8   4    5.05    2.20
  -6   8  -4    4.25    1.82
   6  -8   4    2.46    1.93
   6  -8   4    2.28    1.75
   6  -8   4    4.14    2.91
   7  -8   4   18.49    3.03
   7  -8   4   21.35    2.99
   7  -8   4   18.17    4.05
   9  -8   4    7.86    3.26
  10  -8   4    4.34    2.98
  11  -8   4    1.62    2.85
  12  -8   4    5.40    3.28
  15   7  -4    4.30    1.78
  14   7  -4    3.91    1.70
 -14  -7   4    1.84    1.96
 -14  -7   4   -2.75    2.36
  13   7  -4    1.69    1.35
 -13  -7   4   -2.10    2.10
 -13  -7   4    1.79    1.78
  12   7  -4   -2.09    7.47
  12   7  -4    8.01    1.95
 -12  -7   4    6.24    2.50
 -12  -7   4    8.38    2.40
  11   7  -4    1.72    1.34
  11   7  -4   -8.62    6.54
 -11  -7   4   -0.29    1.40
 -11  -7   4    1.68    1.98
  10   7  -4   -0.76    1.06
  10   7  -4   -6.86    6.00
 -10  -7   4   -0.77    1.63
 -10  -7   4    0.55    1.29
   9   7  -4   -1.09    6.49
   9   7  -4   -1.18    0.94
  -9  -7   4    0.70    1.21
  -9  -7   4   -0.66    1.57
   8   7  -4   13.71    8.12
   8   7  -4   21.66    2.80
  -8  -7   4   23.88    3.15
  -8  -7   4   22.43    2.83
   7   7  -4    3.16    6.90
   7   7  -4    2.63    1.34
  -7  -7   4    2.42    1.75
  -7  -7   4    3.53    1.45
   6   7  -4   11.60    1.99
   6   7  -4    8.31    7.58
  -6  -7   4   13.95    2.08
  -6  -7   4    9.31    2.13
   5   7  -4   53.70    3.32
   5   7  -4   51.65    3.69
   5   7  -4   67.85   13.79
  -5  -7   4   56.48    4.09
  -5  -7   4   49.19    3.83
   4   7  -4    2.41    6.39
   4   7  -4   -0.73    0.83
   4   7  -4   -0.34    2.67
   4   7  -4   -0.52    1.09
  -4  -7   4   -0.32    1.02
  -4  -7   4    0.30    1.34
   3   7  -4   35.81    4.40
   3   7  -4   37.46   10.29
   3   7  -4   33.48    2.72
   3   7  -4   36.05    2.82
  -3  -7   4   33.72    3.29
  -3  -7   4   35.13    3.04
   2   7  -4    0.81    2.39
   2   7  -4    1.25    1.19
   2   7  -4    4.10    7.17
   2   7  -4    1.50    0.85
  -2  -7   4   -0.24    0.76
  -2  -7   4   -0.08    1.18
  -2  -7   4    1.16    1.29
  -2  -7   4   -0.40    1.13
  -2  -7   4    0.00    1.60
   1   7  -4   40.18    3.16
   1   7  -4   41.76    2.83
   1   7  -4   35.22    4.22
   1   7  -4   46.23   11.27
  -1  -7   4   40.67    2.77
  -1  -7   4   38.59    3.63
  -1  -7   4   44.57    3.17
  -1  -7   4   40.24    3.11
   0   7  -4   46.06    4.51
   0   7  -4   48.71    3.10
   0   7  -4   37.65   10.22
   0  -7   4   54.74    4.42
   0  -7   4   51.11    3.48
   0  -7   4   47.57    3.51
   0  -7   4   54.39    3.25
  -1   7  -4   11.09    1.47
  -1   7  -4    8.39    8.23
  -1   7  -4   11.76    3.06
   1  -7   4   10.99    1.80
   1  -7   4   13.35    2.83
   1  -7   4    8.92    1.97
  -2   7  -4   19.25    1.72
  -2   7  -4   15.03    9.10
  -2   7  -4   18.84    3.20
   2  -7   4   20.58    3.47
   2  -7   4   19.26    2.35
   2  -7   4   16.54    2.41
  -3   7  -4    1.63    8.07
  -3   7  -4   10.07    1.32
  -3   7  -4    7.40    2.71
   3  -7   4   11.57    3.13
   3  -7   4    8.79    1.91
   3  -7   4    9.48    2.10
  -4   7  -4   15.27    2.94
  -4   7  -4   15.03    8.40
  -4   7  -4   20.01    1.75
   4  -7   4   16.84    3.67
   4  -7   4   19.76    2.52
   4  -7   4   14.95    2.56
  -5   7  -4   10.45    2.44
  -5   7  -4   12.67    7.94
   5  -7   4    8.45    2.28
   5  -7   4    9.92    3.36
   5  -7   4   12.22    2.31
  -6   7  -4   13.28    2.29
  -6   7  -4   19.53    7.69
   6  -7   4   19.04    2.85
   6  -7   4   15.40    2.54
   6  -7   4   14.83    3.82
   7  -7   4   35.24    3.55
   7  -7   4   31.33    3.66
   7  -7   4   38.25    5.16
  10  -7   4    1.26    2.60
  11  -7   4    8.98    3.47
  12  -7   4    5.89    3.33
  15   6  -4    4.85    2.15
 -15  -6   4    3.83    2.45
  14   6  -4    1.11    1.61
  14   6  -4    0.93    1.33
 -14  -6   4    6.11    2.41
  13   6  -4    5.52    1.73
  13   6  -4    4.40    2.07
 -13  -6   4    6.47    2.64
 -13  -6   4    4.53    2.12
  12   6  -4   -0.02    6.96
  12   6  -4    7.22    1.86
 -12  -6   4    9.99    2.66
 -12  -6   4    8.53    2.32
  11   6  -4    1.93    1.33
  11   6  -4   -5.83    6.19
 -11  -6   4    3.16    1.72
 -11  -6   4    2.38    2.07
  10   6  -4    2.50    1.38
  10   6  -4   -6.71    5.39
 -10  -6   4    0.75    1.64
 -10  -6   4    1.72    1.47
   9   6  -4    0.41    1.18
   9   6  -4   -2.25    5.72
  -9  -6   4   -0.21    1.54
  -9  -6   4   -0.09    1.28
   8   6  -4   24.32   10.71
   8   6  -4   19.08    2.53
   8   6  -4   19.83    3.68
  -8  -6   4   20.15    2.92
  -8  -6   4   19.53    2.74
   7   6  -4    5.47    1.53
   7   6  -4    8.54    2.50
   7   6  -4    8.96    8.85
  -7  -6   4    5.99    1.63
  -7  -6   4   13.95    2.37
   6   6  -4   59.99    4.08
   6   6  -4   60.17    4.85
   6   6  -4   62.19    3.25
   6   6  -4   68.19   13.34
  -6  -6   4   58.53    4.33
  -6  -6   4   58.71    4.25
   5   6  -4   35.44    2.44
   5   6  -4   22.91    7.78
   5   6  -4   36.05    2.86
  -5  -6   4   36.66    2.98
  -5  -6   4   40.51    3.28
   4   6  -4   15.11    2.57
   4   6  -4   18.99    2.17
   4   6  -4   16.97    1.80
   4   6  -4   22.13    8.20
  -4  -6   4   19.95    2.30
  -4  -6   4   17.53    2.32
   3   6  -4   26.93    2.22
   3   6  -4   28.74    7.86
   3   6  -4   23.33    2.14
   3   6  -4   20.26    3.38
  -3  -6   4   27.45    2.74
  -3  -6   4   23.74    2.38
   2   6  -4   -0.39    0.61
   2   6  -4    0.23    0.94
   2   6  -4   -1.26    2.17
   2   6  -4    2.88    5.61
  -2  -6   4   -0.02    0.66
  -2  -6   4    0.72    1.31
  -2  -6   4    1.55    1.13
  -2  -6   4   -0.56    0.95
  -2  -6   4   -0.25    0.64
   1   6  -4    5.15    6.44
   1   6  -4    7.63    2.53
   1   6  -4    8.77    1.33
   1   6  -4    8.45    1.50
  -1  -6   4    6.32    1.44
  -1  -6   4    8.63    1.81
  -1  -6   4    9.63    1.28
  -1  -6   4    8.50    1.52
   0   6  -4    5.52    1.10
   0   6  -4    4.08    2.22
   0   6  -4    4.97    6.45
   0   6  -4    7.96    1.52
   0  -6   4    7.43    1.89
   0  -6   4    5.98    1.35
   0  -6   4    6.62    1.30
   0  -6   4    9.04    1.51
  -1   6  -4    9.42    1.23
  -1   6  -4    6.30    7.08
  -1   6  -4    9.44    2.58
   1  -6   4    9.15    1.53
   1  -6   4   10.05    2.32
   1  -6   4    9.63    1.71
  -2   6  -4   30.67    2.03
  -2   6  -4   27.62    3.40
  -2   6  -4   23.88    8.55
   2  -6   4   26.36    2.75
   2  -6   4   30.71    2.65
   2  -6   4   23.27    3.47
  -3   6  -4   10.24    7.53
  -3   6  -4    9.27    1.19
  -3   6  -4   10.27    2.54
   3  -6   4    9.85    1.90
   3  -6   4    5.77    2.56
   3  -6   4    8.98    1.78
  -4   6  -4   45.79    2.67
  -4   6  -4   35.92    3.91
  -4   6  -4   43.35   10.63
   4  -6   4   49.00    5.10
   4  -6   4   49.54    3.41
   4  -6   4   41.46    3.49
  -5   6  -4    2.44    6.60
  -5   6  -4    0.32    1.73
   5  -6   4   -2.29    2.34
   5  -6   4    3.62    1.67
   5  -6   4   -0.63    1.57
  -6   6  -4   59.42   13.33
  -6   6  -4   34.26    3.05
   6  -6   4   35.82    3.47
   6  -6   4   36.43    3.51
   6  -6   4   45.92    5.45
  -7   6  -4    7.43    5.91
   7  -6   4    4.71    2.00
   7  -6   4    8.80    3.27
   7  -6   4    6.80    2.12
   8  -6   4   14.96    3.65
   8  -6   4   14.71    2.49
  11  -6   4   12.37    3.50
  12  -6   4    8.25    3.07
  13  -6   4   10.08    3.42
  15   5  -4   10.70    2.43
 -15  -5   4    2.75    2.46
  14   5  -4    4.22    1.73
 -14  -5   4    0.30    1.91
  13   5  -4    7.78    1.79
  13   5  -4    6.06    2.19
 -13  -5   4    2.25    2.05
  12   5  -4    0.14    1.11
  12   5  -4   -1.47    5.86
 -12  -5   4   -3.46    1.91
 -12  -5   4    0.01    1.45
  11   5  -4   11.17    2.02
  11   5  -4   -1.41    6.53
 -11  -5   4   10.14    2.52
 -11  -5   4    8.15    2.43
  10   5  -4   -4.30    5.04
  10   5  -4   -0.14    1.09
  10   5  -4    4.85    2.56
 -10  -5   4    2.05    1.79
 -10  -5   4   -0.17    1.33
   9   5  -4    9.05    3.13
   9   5  -4    8.82    6.68
   9   5  -4    8.05    1.74
  -9  -5   4    5.78    2.18
  -9  -5   4    7.36    1.96
   8   5  -4   18.84    3.64
   8   5  -4   13.54    2.11
   8   5  -4   13.32    7.08
  -8  -5   4   20.17    2.80
  -8  -5   4   17.76    2.63
   7   5  -4    0.23    0.96
   7   5  -4    3.55    7.31
   7   5  -4    1.39    1.85
  -7  -5   4    0.96    1.23
  -7  -5   4   -0.30    1.35
   6   5  -4   57.14    4.85
   6   5  -4   66.49    4.02
   6   5  -4   68.08   12.45
  -6  -5   4   57.07    4.19
  -6  -5   4   59.73    4.26
   5   5  -4   11.53    6.09
   5   5  -4   10.82    1.21
   5   5  -4   13.15    1.98
   5   5  -4   10.47    1.62
  -5  -5   4    9.36    1.63
  -5  -5   4   12.43    1.98
   4   5  -4    8.43    1.18
   4   5  -4    7.48    1.33
   4   5  -4    6.13    4.97
  -4  -5   4    9.50    1.70
  -4  -5   4    8.81    1.55
   3   5  -4   65.19    3.85
   3   5  -4   71.01    3.48
   3   5  -4   60.63    4.34
   3   5  -4   66.09   12.09
  -3  -5   4   67.08    4.13
  -3  -5   4   63.60    4.20
   2   5  -4   19.81    1.82
   2   5  -4   23.66    3.30
   2   5  -4   19.37    1.86
   2   5  -4   17.72    6.14
  -2  -5   4   26.19    2.42
  -2  -5   4   19.94    1.51
  -2  -5   4   21.45    2.26
   1   5  -4   54.02    3.23
   1   5  -4   56.33    3.25
   1   5  -4   57.15    4.66
   1   5  -4   61.04   12.19
  -1  -5   4   53.69    3.34
  -1  -5   4   51.73    3.45
  -1  -5   4   57.20    2.99
  -1  -5   4   56.46    3.98
   0   5  -4   30.48    2.09
   0   5  -4   29.33    3.49
   0   5  -4   33.40    2.40
   0   5  -4   22.40    7.30
   0  -5   4   24.78    2.30
   0  -5   4   32.61    2.44
   0  -5   4   31.15    2.22
   0  -5   4   31.19    2.99
  -1   5  -4  103.73    4.97
  -1   5  -4   96.05    6.21
  -1   5  -4  100.66    4.96
  -1   5  -4  102.32   15.83
   1  -5   4   95.20    6.33
   1  -5   4   99.57    4.90
   1  -5   4  100.78    5.56
  -2   5  -4   31.74    2.05
  -2   5  -4   29.02    8.41
  -2   5  -4   32.96    3.50
   2  -5   4   30.78    2.56
   2  -5   4   30.05    2.40
   2  -5   4   33.88    3.68
  -3   5  -4   91.91    5.86
  -3   5  -4   86.64    4.51
  -3   5  -4   94.97   16.01
   3  -5   4   94.14    4.80
   3  -5   4   94.17    6.45
   3  -5   4   94.25    5.38
  -4   5  -4   35.64    2.12
  -4   5  -4   38.10    9.90
  -4   5  -4   22.60    3.05
   4  -5   4   32.01    2.61
   4  -5   4   34.15    4.04
   4  -5   4   31.36    2.75
  -5   5  -4   10.19    1.99
  -5   5  -4   11.20    6.89
  -5   5  -4   12.42    1.28
   5  -5   4    9.45    2.82
   5  -5   4   12.27    2.01
   5  -5   4    9.70    1.85
  -6   5  -4   70.10   13.34
   6  -5   4   47.31    3.55
   6  -5   4   41.33    3.56
   6  -5   4   50.33    5.47
  -7   5  -4    0.33    5.42
   7  -5   4    4.20    1.85
   7  -5   4    1.10    1.58
   7  -5   4   -0.35    2.49
  -8   5  -4   10.08    5.32
   8  -5   4    1.47    1.76
   8  -5   4    5.00    2.83
   9  -5   4   10.58    2.18
   9  -5   4   12.78    3.34
  12  -5   4    2.60    2.46
  13  -5   4    6.90    2.90
  14  -5   4    9.01    3.38
  15   4  -4    5.46    2.46
 -15  -4   4   -1.54    2.10
  14   4  -4    3.34    2.17
 -14  -4   4    3.10    2.24
  13   4  -4    5.35    1.60
  13   4  -4    4.53    2.16
 -13  -4   4    3.95    2.17
  12   4  -4    4.81    5.56
  12   4  -4    0.82    1.10
  12   4  -4   -0.03    1.38
  12   4  -4    5.14    2.89
 -12  -4   4    1.00    1.67
  11   4  -4    3.57    1.70
  11   4  -4   -0.86    5.59
  11   4  -4    3.57    1.41
  11   4  -4    7.36    3.25
 -11  -4   4    6.56    2.25
 -11  -4   4    3.11    2.04
  10   4  -4    1.18    1.11
  10   4  -4   -1.13    5.30
 -10  -4   4   -0.21    1.31
 -10  -4   4   -1.67    1.58
   9   4  -4   17.09    7.48
   9   4  -4   22.62    2.61
  -9  -4   4   22.24    3.14
  -9  -4   4   24.66    3.17
   8   4  -4   -1.20    4.83
   8   4  -4    2.65    1.17
  -8  -4   4    1.37    1.36
  -8  -4   4    1.66    1.68
   7   4  -4   50.87   10.77
   7   4  -4   35.70    2.99
  -7  -4   4   36.65    3.56
  -7  -4   4   43.85    3.52
   6   4  -4   63.70   11.86
   6   4  -4   76.76    4.35
  -6  -4   4   70.92    4.55
  -6  -4   4   69.33    4.76
   5   4  -4    5.66    1.19
   5   4  -4    6.69    1.63
   5   4  -4    7.42    4.84
  -5  -4   4    5.85    1.52
  -5  -4   4    6.33    1.41
   4   4  -4  150.92    6.34
   4   4  -4  151.89    7.48
   4   4  -4  148.59   17.91
  -4  -4   4  151.85    8.33
  -4  -4   4  145.43    7.57
   3   4  -4   51.16    2.81
   3   4  -4   55.14   10.01
   3   4  -4   58.67    3.33
  -3  -4   4   51.52    3.56
  -3  -4   4   52.40    3.42
[truncated: 936,624 more chars]
