# Supplementary material for: Crystal structure of a one-dimensional looped-chain silver(I) coordination polymer: catena-poly[[silver(I)-bis­{μ-4-[1-(5′-isopropyl-[1,1′:3′,1′′-terphen­yl]-2′-yl)-1H-imidazol-2-yl]pyridine-κ2 N:N′}] nitrate methanol monosolvate monohydrate]
Source: Acta Crystallogr E Crystallogr Commun. 2016 Jun 17;72(Pt 7):972–5. doi: 10.1107/S205698901600949X (PMC4992918; doi:10.1107/S205698901600949X)
Supplement: Supplementary file 2 [file e-72-00972-Isup2.hkl]

data_I                                                                          
_shelx_title ' XAgNO3 in P-1'                                                   
_shelx_refln_list_code          4                                               
_shelx_F_calc_maximum      230.85                                               
_exptl_crystal_F_000      1092.00                                               
_reflns_d_resolution_high  0.8107                                               
                                                                                
loop_                                                                           
 _space_group_symop_operation_xyz                                               
 'x, y, z'                                                                      
 '-x, -y, -z'                                                                   
                                                                                
_cell_length_a    13.3010                                                       
_cell_length_b    13.7970                                                       
_cell_length_c    16.5270                                                       
_cell_angle_alpha  75.919                                                       
_cell_angle_beta   71.129                                                       
_cell_angle_gamma  69.383                                                       
                                                                                
_shelx_F_squared_multiplier     1.000                                           
                                                                                
loop_                                                                           
 _refln_index_h                                                                 
 _refln_index_k                                                                 
 _refln_index_l                                                                 
 _refln_F_squared_calc                                                          
 _refln_F_squared_meas                                                          
 _refln_F_squared_sigma                                                         
 _refln_observed_status                                                         
   1   0   0        361.81       1501.42        54.76 o                         
   2   0   0       6836.99       5770.04       136.99 o                         
   3   0   0      10875.67      10728.54       220.99 o                         
   4   0   0        427.97        484.73        36.87 o                         
   5   0   0        593.36        435.98        30.85 o                         
   6   0   0        117.66         81.26        26.55 o                         
   7   0   0       1562.17       1504.99        58.25 o                         
   8   0   0        340.36        454.78        38.66 o                         
   9   0   0       2208.27       2076.01        79.39 o                         
  10   0   0         68.52        130.57        60.80 o                         
  11   0   0        257.92        335.72        70.53 o                         
  12   0   0       1193.18       1186.72       119.02 o                         
  14   0   0       1015.86        947.02       216.65 o                         
 -14   1   0         88.79        136.83       123.03 o                         
 -13   1   0          1.65        136.23       120.03 o                         
 -11   1   0         86.15        151.15        52.05 o                         
 -10   1   0       1706.83       1693.66       196.88 o                         
  -9   1   0        147.45        142.35        62.97 o                         
  -8   1   0        260.25        184.69        30.04 o                         
  -7   1   0       1515.41       1220.85        52.59 o                         
  -6   1   0          0.42         16.54        15.81 o                         
  -5   1   0       4059.51       3774.17        86.36 o                         
  -4   1   0          9.07          8.56        11.90 o                         
  -3   1   0        191.60         57.90        26.02 o                         
  -2   1   0      10390.96       9787.30       227.54 o                         
  -1   1   0      42241.96      39274.66       569.61 o                         
   0   1   0      13561.15      10190.86       316.17 o                         
   1   1   0      11580.92       7686.89       246.88 o                         
   2   1   0       1853.54       2496.36        81.90 o                         
   3   1   0        701.57        557.35        40.32 o                         
   4   1   0        664.24        901.02        45.10 o                         
   5   1   0       1959.00       2106.63        70.63 o                         
   6   1   0       4160.52       3765.99       111.90 o                         
   7   1   0       4271.76       4013.66       124.75 o                         
   8   1   0         46.53          9.48        29.66 o                         
   9   1   0       1708.61       1822.10        98.68 o                         
  10   1   0          8.24          6.93        30.49 o                         
  11   1   0        643.28        536.98        81.13 o                         
  14   1   0         70.58        138.63       129.03 o                         
  15   1   0         92.27        289.48       110.29 o                         
 -14   2   0        111.96        331.28       155.44 o                         
 -13   2   0        188.20        259.86       139.23 o                         
 -11   2   0        530.98        525.53       112.50 o                         
 -10   2   0       1998.15       2040.34       155.40 o                         
  -9   2   0        155.57         85.93        48.50 o                         
  -8   2   0        553.26        624.83        61.44 o                         
  -7   2   0       3348.85       3432.71       116.91 o                         
  -6   2   0        279.12        291.24        39.43 o                         
  -5   2   0       7552.39       7634.47       177.03 o                         
  -4   2   0       1104.05       1195.43        51.94 o                         
  -3   2   0       1571.94       1753.02        50.31 o                         
  -2   2   0      29627.16      30623.40       445.60 o                         
  -1   2   0        704.98        885.67        28.60 o                         
   0   2   0       9897.58      11664.49       202.48 o                         
   1   2   0       1525.90       1892.45        59.14 o                         
   2   2   0        137.73        148.10        17.39 o                         
   3   2   0       3139.42       2458.49        98.40 o                         
   4   2   0       5168.49       3938.42       133.99 o                         
   5   2   0        741.67        436.02        42.20 o                         
   6   2   0       1216.79       1145.32        54.03 o                         
   7   2   0        964.03        915.44        57.58 o                         
   8   2   0        706.22        738.80        56.90 o                         
   9   2   0       1438.25       1450.00        85.15 o                         
  10   2   0        921.30        833.40        58.50 o                         
  11   2   0        264.29        257.41        41.67 o                         
  12   2   0         52.82        191.43       109.76 o                         
  15   2   0         53.35        194.59       103.31 o                         
 -13   3   0        120.32        227.45       147.03 o                         
 -12   3   0          5.12         51.61       124.83 o                         
 -10   3   0        751.07        808.30       257.88 o                         
  -9   3   0        265.10        278.62        67.90 o                         
  -8   3   0       1298.96       1182.32       135.48 o                         
  -7   3   0        321.68        366.32        61.85 o                         
  -6   3   0       3692.66       3473.87       119.49 o                         
  -5   3   0       1009.05       1047.90        53.78 o                         
  -4   3   0       1505.14       1446.87        56.37 o                         
  -3   3   0         85.81        194.60        19.10 o                         
  -2   3   0        117.50         82.45        19.18 o                         
  -1   3   0      53292.66      57036.80       904.27 o                         
   0   3   0       6033.59       7300.83       153.11 o                         
   1   3   0      14105.87      12459.09       202.86 o                         
   2   3   0      11906.62       9058.04       195.96 o                         
   3   3   0         22.00        175.87        29.05 o                         
   4   3   0       2764.58       2954.61       100.56 o                         
   5   3   0        144.64         78.26        26.23 o                         
   6   3   0       1296.64       1065.85        65.16 o                         
   7   3   0         20.85          2.93        30.72 o                         
   8   3   0        715.32        550.06        48.10 o                         
   9   3   0         70.43        -33.94        29.40 o                         
  10   3   0        919.86       1231.07        78.08 o                         
  11   3   0        138.47        185.08        39.45 o                         
  12   3   0        302.98        402.75        44.97 o                         
  13   3   0       1134.66       2556.75      1400.73 o                         
  15   3   0        257.51        561.30       136.88 o                         
 -13   4   0         43.85        178.84       151.24 o                         
 -12   4   0          2.73        357.68       160.24 o                         
  -9   4   0        826.91        829.04       122.56 o                         
  -8   4   0        301.55        441.24        76.30 o                         
  -7   4   0          4.95        -85.80        51.98 o                         
  -6   4   0       1526.37       1423.01        79.33 o                         
  -5   4   0        263.30        224.64        40.84 o                         
  -4   4   0        948.19       1354.70        62.84 o                         
  -3   4   0       1164.55       1092.43        47.03 o                         
  -2   4   0       8749.92      10474.92       181.63 o                         
  -1   4   0       1408.84       1429.62        42.93 o                         
   0   4   0       4494.31       5770.82       132.44 o                         
   1   4   0        255.43        843.04        34.92 o                         
   2   4   0      39849.42      46503.67       981.60 o                         
   3   4   0      11419.52       9515.39       266.07 o                         
   4   4   0       5273.10       4689.96       149.46 o                         
   5   4   0         36.06         70.51        26.58 o                         
   6   4   0        128.82        127.28        34.02 o                         
   7   4   0         16.01        -30.65        31.51 o                         
   8   4   0       2468.86       2484.74       101.34 o                         
   9   4   0         97.68        153.64        37.44 o                         
  10   4   0        818.74        799.01        64.25 o                         
  11   4   0       2334.88       2112.92        84.45 o                         
  12   4   0       3833.45       3428.65       123.27 o                         
  13   4   0          1.48        128.63        61.10 o                         
  15   4   0        659.34        684.33       118.32 o                         
 -12   5   0         34.55        109.23       121.83 o                         
 -11   5   0       1188.42       1289.70       254.46 o                         
  -9   5   0        333.69        231.65        93.21 o                         
  -8   5   0       1338.98       1258.01       137.09 o                         
  -7   5   0        554.18        489.67        79.96 o                         
  -6   5   0       1329.56       1295.79        83.92 o                         
  -5   5   0       1556.08       1680.01       105.83 o                         
  -4   5   0       1136.71       1025.06        66.68 o                         
  -3   5   0       1830.58       1687.48        74.57 o                         
  -2   5   0       3679.63       3411.73        84.25 o                         
  -1   5   0       2116.75       2323.20        66.58 o                         
   0   5   0       1739.44       1443.92        48.03 o                         
   1   5   0      11502.16      10469.83       196.58 o                         
   2   5   0        124.00        401.55        27.49 o                         
   3   5   0       4023.39       4070.16       110.24 o                         
   4   5   0          7.97         18.60        30.01 o                         
   5   5   0       1329.28       1286.65        65.56 o                         
   6   5   0       2218.00       2440.26       104.82 o                         
   7   5   0        361.94        306.87        49.60 o                         
   8   5   0       4295.14       3715.46       155.08 o                         
   9   5   0         50.27         83.24        69.27 o                         
  10   5   0       7112.15       6748.51       209.59 o                         
  11   5   0        245.92        282.94        54.07 o                         
  12   5   0       1134.07       1258.33        77.62 o                         
  13   5   0        277.48        431.29        50.61 o                         
  14   5   0        466.63        473.55        63.73 o                         
  15   5   0        858.40        855.05       199.70 o                         
 -12   6   0         40.98        364.29       159.64 o                         
 -11   6   0        276.58        343.88       158.44 o                         
 -10   6   0         31.69        213.65       135.03 o                         
  -8   6   0         13.51        -53.47       150.55 o                         
  -7   6   0       1937.40       1969.98       273.90 o                         
  -6   6   0        924.59        987.64       105.31 o                         
  -5   6   0        661.27        635.25        67.00 o                         
  -4   6   0          9.43         11.82        39.23 o                         
  -3   6   0       1916.89       2039.95        73.41 o                         
  -2   6   0       5792.84       6239.55       148.39 o                         
  -1   6   0          4.43         39.11        23.64 o                         
   0   6   0      10086.78      10853.98       210.14 o                         
   1   6   0       2838.94       3638.17       129.34 o                         
   2   6   0       6853.24       6716.73       134.32 o                         
   3   6   0       2428.46       2367.50       120.73 o                         
   4   6   0        146.61        227.69        35.07 o                         
   5   6   0       9790.48       9188.69       281.11 o                         
   6   6   0        714.50        637.67        58.65 o                         
   7   6   0       3195.91       3548.52       143.38 o                         
   8   6   0       1917.63       2019.66       235.18 o                         
   9   6   0        934.39        975.54        91.10 o                         
  10   6   0         32.13         -4.12        43.86 o                         
  11   6   0        168.45        210.53        47.04 o                         
  12   6   0       1856.14       1595.59       103.89 o                         
  13   6   0         28.30         80.66        64.31 o                         
  14   6   0        653.89        691.44        70.62 o                         
  15   6   0        539.45        784.62       223.58 o                         
 -11   7   0         10.39        292.87       153.04 o                         
 -10   7   0        217.82        337.28       144.63 o                         
  -9   7   0        497.86        546.03       107.92 o                         
  -7   7   0       1079.81       1031.45       122.55 o                         
  -6   7   0         18.67         -9.46        60.19 o                         
  -5   7   0        120.82        -10.29        58.11 o                         
  -4   7   0        964.99        836.79        73.78 o                         
  -3   7   0       2291.79       2078.93        78.01 o                         
  -2   7   0        865.31        876.20        51.67 o                         
  -1   7   0        918.67       1063.55        55.55 o                         
   0   7   0       4661.57       4960.47       126.75 o                         
   1   7   0         71.81         79.57        30.75 o                         
   2   7   0       1559.14       1476.92        54.15 o                         
   3   7   0       4466.06       4224.52       120.57 o                         
   4   7   0        371.85        365.98        30.59 o                         
   5   7   0       2161.92       2052.19        98.99 o                         
   6   7   0          7.88          0.69        31.47 o                         
   7   7   0       2516.98       2409.59       115.01 o                         
   8   7   0          8.69         -7.46        43.15 o                         
   9   7   0        768.37        678.01        79.23 o                         
  10   7   0       1026.11        970.36        81.41 o                         
  11   7   0        861.29        862.65        83.04 o                         
  12   7   0        546.52        641.60        98.49 o                         
  13   7   0          2.33         44.45        72.28 o                         
  14   7   0        686.62        734.11        92.48 o                         
  15   7   0        317.82        351.19        85.62 o                         
 -10   8   0        216.43        399.09       174.64 o                         
  -9   8   0         64.29        319.87       150.04 o                         
  -8   8   0         11.58        112.51        83.14 o                         
  -6   8   0          7.06          0.01        61.59 o                         
  -5   8   0       1679.02       1712.49       171.79 o                         
  -4   8   0         52.17         87.28        53.64 o                         
  -3   8   0       2444.30       2411.02       242.18 o                         
  -2   8   0         75.72         59.83        35.45 o                         
  -1   8   0       2288.04       2387.89        86.70 o                         
   0   8   0       2498.38       2782.16       120.75 o                         
   1   8   0         34.17         34.05        29.17 o                         
   2   8   0       4983.25       4994.25       116.14 o                         
   3   8   0        364.71        405.19        42.96 o                         
   4   8   0         56.07        119.72        29.83 o                         
   5   8   0        659.24        617.09        48.96 o                         
   6   8   0        262.33        310.81        39.55 o                         
   7   8   0        632.60        628.18        83.76 o                         
   8   8   0          3.66        -33.17        43.16 o                         
   9   8   0       3877.31       4155.37       178.59 o                         
  10   8   0          5.34        -27.91       141.02 o                         
  11   8   0       1358.40       1393.64        98.57 o                         
  12   8   0        102.25        -46.23       207.24 o                         
  13   8   0          2.35        -15.65        55.70 o                         
  14   8   0       1745.44       1659.11       149.82 o                         
  15   8   0          0.11         10.90        69.02 o                         
  -9   9   0          9.56        434.50       162.64 o                         
  -8   9   0        522.46        616.34       181.24 o                         
  -7   9   0        254.50        262.10       195.65 o                         
  -6   9   0        353.25        400.29       166.84 o                         
  -5   9   0        696.17        637.11        69.42 o                         
  -4   9   0          6.23        -31.08        52.25 o                         
  -3   9   0        520.39        575.30        73.24 o                         
  -2   9   0          2.60         -3.26        26.89 o                         
  -1   9   0       1419.05       1410.61        95.01 o                         
   0   9   0        559.04        682.93        50.27 o                         
   1   9   0       2000.05       1965.24       123.64 o                         
   2   9   0        859.57        806.33        50.12 o                         
   3   9   0        253.60        257.47        49.32 o                         
   4   9   0       3256.09       3237.13       130.77 o                         
   5   9   0          0.68          1.10        66.19 o                         
   6   9   0        825.97        960.62        62.15 o                         
   7   9   0       1018.30       1157.12        83.36 o                         
   8   9   0        214.09        236.01        56.89 o                         
   9   9   0        535.02        524.55       115.14 o                         
  10   9   0         34.80        101.54       123.93 o                         
  11   9   0         63.41         -6.00        93.62 o                         
  12   9   0        316.22        208.38       599.54 o                         
  13   9   0        567.88        529.65        94.51 o                         
  14   9   0        289.93        222.85       100.82 o                         
  -8  10   0        452.05        612.74       181.84 o                         
  -7  10   0          0.53         77.78        87.91 o                         
  -6  10   0        574.78        644.28       187.50 o                         
  -5  10   0        561.75        579.41        72.35 o                         
  -4  10   0         86.27        126.08       105.26 o                         
  -3  10   0        796.70        880.16       189.80 o                         
  -2  10   0          0.09        -45.55        54.77 o                         
  -1  10   0        963.28       1044.60        72.41 o                         
   0  10   0         62.12         96.16        43.36 o                         
   1  10   0        896.82       1085.24        99.34 o                         
   2  10   0       2049.84       2153.27       105.40 o                         
   3  10   0       1748.23       1796.33        83.87 o                         
   4  10   0       2782.47       2756.86       180.70 o                         
   5  10   0         41.73         87.78        43.25 o                         
   6  10   0       1760.24       1774.24       153.72 o                         
   7  10   0        204.05        175.19        89.15 o                         
   8  10   0        153.05        147.86        96.67 o                         
   9  10   0       3146.02       3386.19       259.94 o                         
  10  10   0         34.79       -126.42       341.18 o                         
  11  10   0        705.77        559.21       505.32 o                         
  12  10   0          6.31         69.02       107.43 o                         
  13  10   0        350.10        376.73       145.23 o                         
  14  10   0         44.56        105.31        71.45 o                         
  -7  11   0          2.67        651.15       191.44 o                         
  -6  11   0        548.63        579.09       104.10 o                         
  -5  11   0        345.21        329.15        79.51 o                         
  -4  11   0         13.11        -21.47        56.21 o                         
  -3  11   0        313.39        357.36        68.64 o                         
  -2  11   0         31.75        133.42       122.21 o                         
  -1  11   0        692.06        664.41       183.38 o                         
   0  11   0         15.25         47.74        54.59 o                         
   1  11   0       1609.20       1573.55       128.07 o                         
   2  11   0         51.63         41.33        61.06 o                         
   3  11   0       1432.57       1448.95       110.76 o                         
   4  11   0        319.72        378.16       194.48 o                         
   5  11   0        164.29        216.56        98.57 o                         
   6  11   0        703.06        594.05       127.50 o                         
   7  11   0        148.44         59.03       136.23 o                         
   8  11   0       3033.07       3520.42       278.47 o                         
   9  11   0        321.40         82.92       172.24 o                         
  10  11   0        634.36        578.61       372.69 o                         
  11  11   0        382.25        178.66       590.84 o                         
  12  11   0        253.39        358.28       138.63 o                         
  13  11   0        307.32        302.25        85.11 o                         
  14  11   0         21.33        128.00        78.72 o                         
  -6  12   0        238.82        505.37       288.07 o                         
  -5  12   0        309.49        291.93       173.34 o                         
  -4  12   0        158.36        262.00        86.03 o                         
  -3  12   0         13.50        220.38       101.31 o                         
  -2  12   0        103.85        194.30       159.86 o                         
  -1  12   0        240.12        262.10        86.41 o                         
   0  12   0       1390.16       1407.65        81.62 o                         
   1  12   0         87.23         81.25       116.77 o                         
   2  12   0          4.72         39.24       101.61 o                         
   3  12   0        671.11        652.97        86.91 o                         
   4  12   0        523.79        479.51       100.23 o                         
   5  12   0        544.37        576.73       130.13 o                         
   6  12   0        356.60        377.71       264.36 o                         
   7  12   0        987.35       1146.86       194.15 o                         
   8  12   0        732.24        587.88       318.07 o                         
   9  12   0        107.21         84.62       602.54 o                         
  10  12   0        102.83         -6.42       413.80 o                         
  11  12   0          0.72       -101.42        87.62 o                         
  12  12   0        212.09        213.05       127.23 o                         
  13  12   0        293.12        259.99        84.98 o                         
  -5  13   0          5.95         66.01       109.77 o                         
  -4  13   0         93.16        327.00       146.25 o                         
  -3  13   0         79.41        105.88        99.86 o                         
  -2  13   0        865.30        619.10       126.02 o                         
  -1  13   0        120.68         66.15       123.93 o                         
   0  13   0        618.46        749.67       133.81 o                         
   1  13   0        312.67        450.09       237.47 o                         
   2  13   0        365.02        393.22       134.35 o                         
   3  13   0       1165.82       1019.06       124.60 o                         
   4  13   0         25.86         30.34       124.28 o                         
   5  13   0       1244.65       1135.91       166.23 o                         
   6  13   0         93.05         27.74        94.05 o                         
   7  13   0       1641.27       1575.98       202.98 o                         
   8  13   0        638.46        697.31       155.96 o                         
   9  13   0        138.74         63.15       500.82 o                         
  10  13   0        109.37         28.81       111.03 o                         
  11  13   0          1.53         26.41       109.83 o                         
  12  13   0        521.33        361.71       152.44 o                         
  -3  14   0        186.66        125.42       102.06 o                         
  -2  14   0         45.81         51.86       104.13 o                         
  -1  14   0         19.29        -50.94       100.43 o                         
   0  14   0        558.39        567.06       132.84 o                         
   1  14   0          2.39       -108.74        99.87 o                         
   2  14   0       1029.55       1079.73       145.72 o                         
   3  14   0         71.32        173.27       121.66 o                         
   4  14   0        165.56        300.78       124.53 o                         
   5  14   0        863.65        844.69       241.86 o                         
   6  14   0         24.55         -1.55        99.15 o                         
   7  14   0        701.53        732.02       256.86 o                         
   8  14   0        466.99        358.54       200.15 o                         
   9  14   0        276.64         92.04       389.49 o                         
  10  14   0         98.89        151.84       120.03 o                         
  11  14   0         16.64         19.28        66.45 o                         
  -1  15   0         31.81         -8.55       107.58 o                         
   0  15   0         53.25         51.52       109.82 o                         
   1  15   0          4.83        -26.04       110.15 o                         
   2  15   0        465.48        182.32       123.93 o                         
   3  15   0          1.94         98.00        58.71 o                         
   4  15   0        157.71        230.22        74.82 o                         
   5  15   0        139.33        122.99        68.35 o                         
   6  15   0        140.36        195.05       120.03 o                         
   7  15   0        296.43        325.28       135.63 o                         
   8  15   0          1.36        -91.22       101.42 o                         
   9  15   0        236.73        312.18        93.12 o                         
  10  15   0        205.89        197.82       155.74 o                         
   1  16   0         50.18         96.53       125.73 o                         
   2  16   0        443.91        297.39       135.69 o                         
   3  16   0          8.87       -205.25       166.84 o                         
   4  16   0        162.65        129.95        99.62 o                         
   5  16   0        112.49        105.10       132.33 o                         
   6  16   0        107.69        123.12        77.13 o                         
   7  16   0        529.54        562.13       164.14 o                         
   8  16   0        101.57        137.55        79.89 o                         
  -7 -16   1        183.28        125.24        82.82 o                         
  -6 -16   1         14.02        141.07        78.81 o                         
  -5 -16   1         50.70        173.40        75.54 o                         
  -4 -16   1        379.70        461.71        91.11 o                         
  -3 -16   1          3.19        -46.21       189.64 o                         
  -2 -16   1        246.59         17.66       137.13 o                         
  -9 -15   1        191.42        250.23        90.69 o                         
  -8 -15   1          1.07         60.14        67.19 o                         
  -7 -15   1         31.76         52.81        69.18 o                         
  -6 -15   1          3.37        113.90        73.93 o                         
  -5 -15   1        231.80        228.09        86.12 o                         
  -4 -15   1         60.53        120.35        67.92 o                         
  -3 -15   1          8.37          1.32        59.16 o                         
  -2 -15   1        390.12        188.06       121.49 o                         
  -1 -15   1         11.30         58.29       134.43 o                         
   0 -15   1         34.85        145.23       117.06 o                         
   1 -15   1        133.37          4.85       108.28 o                         
 -11 -14   1          0.10         94.40        76.99 o                         
 -10 -14   1         79.60        174.14        75.34 o                         
  -9 -14   1        174.79        115.23        73.11 o                         
  -8 -14   1         66.53         59.03       196.95 o                         
  -7 -14   1         17.79        -10.36       193.05 o                         
  -6 -14   1          6.46        508.23       488.99 o                         
  -5 -14   1        775.60        842.30       123.84 o                         
  -4 -14   1         92.21        113.93        63.63 o                         
  -3 -14   1        179.28        160.42        98.83 o                         
  -2 -14   1        729.51        778.03       139.53 o                         
  -1 -14   1         22.99        -77.14       103.36 o                         
   0 -14   1        850.10        898.74       149.50 o                         
   1 -14   1          2.40        -69.14        99.24 o                         
   2 -14   1         43.10         92.25       109.06 o                         
   3 -14   1         48.14        106.13       103.99 o                         
 -12 -13   1        225.83        190.99        99.02 o                         
 -11 -13   1          0.13         83.83        70.02 o                         
 -10 -13   1        213.48         44.58       284.71 o                         
  -9 -13   1         17.94        151.08        72.94 o                         
  -8 -13   1        270.97        144.42       277.73 o                         
  -7 -13   1         21.95         13.19       186.72 o                         
  -6 -13   1        229.79        157.66        67.24 o                         
  -5 -13   1        643.78        769.20       103.18 o                         
  -4 -13   1         13.70         47.94        55.85 o                         
  -3 -13   1        808.60        711.51        85.22 o                         
  -2 -13   1        292.33        265.85        63.62 o                         
  -1 -13   1        217.70        268.67        55.88 o                         
   0 -13   1        186.08        354.76       567.68 o                         
   1 -13   1        253.01        152.13       108.00 o                         
   2 -13   1        140.38        115.35        99.08 o                         
   3 -13   1        399.37        405.21        98.68 o                         
   4 -13   1        139.15        204.19       122.25 o                         
   5 -13   1          0.70        240.89       237.96 o                         
 -13 -12   1        176.88        191.97        89.85 o                         
 -12 -12   1        322.33        400.09        96.72 o                         
 -11 -12   1        381.25        212.19       341.69 o                         
 -10 -12   1        159.64        252.70        76.64 o                         
  -9 -12   1        108.61         17.40       101.42 o                         
  -8 -12   1        466.08        324.36       405.70 o                         
  -7 -12   1          7.69       -104.32       153.94 o                         
  -6 -12   1        381.47        333.77       398.19 o                         
  -5 -12   1        806.13        956.24       234.65 o                         
  -4 -12   1       1025.98       1179.32       293.77 o                         
  -3 -12   1        688.99        795.50       141.89 o                         
  -2 -12   1        426.63        443.75        62.57 o                         
  -1 -12   1        863.61        909.72       186.63 o                         
   0 -12   1        109.11        211.86        58.42 o                         
   1 -12   1        288.10        179.00        85.20 o                         
   2 -12   1        238.53        374.49       166.24 o                         
   3 -12   1         42.62         22.43        80.14 o                         
   4 -12   1        388.21        373.96        94.08 o                         
   5 -12   1          4.92        105.52        76.77 o                         
   6 -12   1        338.24        455.77       277.57 o                         
 -13 -11   1        541.77        512.12       110.73 o                         
 -12 -11   1          0.39        -28.02        93.02 o                         
 -11 -11   1        882.12        646.15       248.91 o                         
 -10 -11   1        147.88         15.82       264.05 o                         
  -9 -11   1        283.37         18.44       478.31 o                         
  -8 -11   1       1190.86        869.62       447.40 o                         
  -7 -11   1          1.11        -74.58       178.24 o                         
  -6 -11   1       1102.38       1120.29       308.47 o                         
  -5 -11   1         50.56         46.98       121.23 o                         
  -4 -11   1        202.63        241.69        93.46 o                         
  -3 -11   1       1073.74       1073.13        95.45 o                         
  -2 -11   1        100.26         84.03        58.75 o                         
  -1 -11   1       1819.28       1822.18        88.30 o                         
   0 -11   1        195.69        205.96        60.24 o                         
   1 -11   1       2055.84       1969.65       142.77 o                         
   2 -11   1          5.88        133.51       258.56 o                         
   3 -11   1        287.01        400.95       159.28 o                         
   4 -11   1        595.43        578.96       116.93 o                         
   5 -11   1         34.57         59.16        61.48 o                         
   6 -11   1        342.30        484.22       110.74 o                         
   7 -11   1         25.14        498.12       182.44 o                         
 -14 -10   1        375.57        341.03       170.14 o                         
 -13 -10   1        193.70        385.39        92.25 o                         
 -12 -10   1         22.31         84.49        66.57 o                         
 -11 -10   1       1088.77        866.20       268.01 o                         
 -10 -10   1        456.87        378.89       367.59 o                         
  -9 -10   1       1887.52       1618.45       398.19 o                         
  -8 -10   1        588.00        645.19       345.38 o                         
  -7 -10   1         88.82         48.12       114.63 o                         
  -6 -10   1        691.74        811.97       164.14 o                         
  -5 -10   1         53.58         81.13        49.28 o                         
  -4 -10   1        590.63        667.91        72.30 o                         
  -3 -10   1        623.22        611.16        74.07 o                         
  -2 -10   1       1169.50       1235.12        85.91 o                         
  -1 -10   1        768.17        810.43        77.60 o                         
   0 -10   1        136.58        146.70        38.30 o                         
   1 -10   1        273.99        292.85        42.32 o                         
   2 -10   1        166.85        162.20        63.89 o                         
   3 -10   1        644.79        676.23       163.68 o                         
   4 -10   1        497.87        468.98        71.66 o                         
   5 -10   1          1.83         84.47       107.41 o                         
   6 -10   1         64.30        181.10        79.86 o                         
   7 -10   1         17.34        199.97        99.06 o                         
   8 -10   1        134.88        643.35       196.25 o                         
   9 -10   1         68.25        417.10       171.64 o                         
 -14  -9   1        242.09        293.02        84.89 o                         
 -13  -9   1        393.36        356.22        86.94 o                         
 -12  -9   1        214.87        155.23        70.91 o                         
 -11  -9   1        851.72        840.27       308.50 o                         
 -10  -9   1          4.10       -106.87       338.78 o                         
  -9  -9   1        931.71        976.92       121.62 o                         
  -8  -9   1          4.27         -3.78        44.86 o                         
  -7  -9   1        602.49        700.04        75.34 o                         
  -6  -9   1        995.95        977.87        77.22 o                         
  -5  -9   1        787.48        746.81        76.82 o                         
  -4  -9   1       3332.51       3124.54       188.28 o                         
  -3  -9   1       1046.01       1047.48        74.53 o                         
  -2  -9   1       1064.74       1009.49        55.69 o                         
  -1  -9   1        239.60        193.39        43.07 o                         
   0  -9   1        589.91        612.49        43.41 o                         
   1  -9   1         24.01         28.38        31.21 o                         
   2  -9   1        172.83        162.40        33.73 o                         
   3  -9   1        779.28        583.15        74.25 o                         
   4  -9   1        289.64        299.22       107.40 o                         
   5  -9   1          1.41         48.88       114.72 o                         
   7  -9   1        540.00        503.91       110.11 o                         
   8  -9   1        205.67        571.28       172.84 o                         
   9  -9   1         32.01        353.48       151.24 o                         
 -14  -8   1       1251.98       1130.94       137.73 o                         
 -13  -8   1         10.01         -8.12        74.33 o                         
 -12  -8   1        242.49        244.95       152.37 o                         
 -11  -8   1        256.26        284.22        77.96 o                         
 -10  -8   1        134.22        264.83        73.41 o                         
  -9  -8   1        596.68        691.58        83.15 o                         
  -8  -8   1         74.36         61.27        52.41 o                         
  -7  -8   1       1290.10       1168.27       197.93 o                         
  -6  -8   1        538.88        588.03        46.98 o                         
  -5  -8   1        572.30        572.50        47.19 o                         
  -4  -8   1         51.13         24.48        32.10 o                         
  -3  -8   1         97.03        114.41        37.23 o                         
  -2  -8   1       3160.72       3047.56       115.92 o                         
  -1  -8   1        118.35        175.43        33.92 o                         
   0  -8   1       3276.87       3357.04       103.61 o                         
   1  -8   1         25.74         11.09        26.62 o                         
   2  -8   1        797.58        796.31        46.86 o                         
   3  -8   1       2815.49       2666.63       115.08 o                         
   4  -8   1        713.96        696.69        76.53 o                         
   5  -8   1        246.30        371.77        62.97 o                         
   6  -8   1         31.41        100.28       104.74 o                         
   7  -8   1       1291.64       1283.45       142.36 o                         
   9  -8   1        139.15        422.50       171.64 o                         
  10  -8   1         76.00        354.68       162.64 o                         
 -15  -7   1        540.07        467.63        94.23 o                         
 -14  -7   1       1064.71        977.68       121.92 o                         
 -13  -7   1         36.40        122.56        52.83 o                         
 -12  -7   1        810.42        908.88        92.10 o                         
 -11  -7   1         63.88        111.89        59.72 o                         
 -10  -7   1        979.38       1001.92       108.02 o                         
  -9  -7   1       1473.73       1581.50       115.65 o                         
  -8  -7   1        595.28        590.04        94.68 o                         
  -7  -7   1       1782.32       1577.78        98.18 o                         
  -6  -7   1       1335.69       1513.07        89.74 o                         
  -5  -7   1        214.11        194.92        28.06 o                         
  -4  -7   1         71.18        101.33        29.30 o                         
  -3  -7   1       2049.41       2275.78        84.56 o                         
  -2  -7   1        565.76        685.77        39.88 o                         
  -1  -7   1        633.05        604.79        36.36 o                         
   0  -7   1       2324.41       2244.63        71.46 o                         
   1  -7   1        350.09        355.54        32.77 o                         
   2  -7   1       1498.44       1617.27        67.59 o                         
   3  -7   1       3745.16       4095.57       114.04 o                         
   4  -7   1          7.09        -25.79        47.45 o                         
   5  -7   1        188.06        101.08        50.03 o                         
   6  -7   1        259.66        272.11       175.95 o                         
   7  -7   1        353.87        398.04       336.56 o                         
  10  -7   1        115.61        431.50       163.24 o                         
  11  -7   1         88.65        334.28       161.44 o                         
 -15  -6   1        412.01        514.72       110.12 o                         
 -13  -6   1          1.83         47.44        77.46 o                         
 -12  -6   1       1002.13       1013.17       114.25 o                         
 -11  -6   1         82.03         36.97        62.22 o                         
 -10  -6   1       1725.43       1613.95       149.66 o                         
  -9  -6   1         80.36        240.60        83.92 o                         
  -8  -6   1          2.00        -17.78        42.77 o                         
  -7  -6   1       4005.71       3885.10       156.36 o                         
  -6  -6   1        101.12         66.71        36.76 o                         
  -5  -6   1       1470.15       1424.57       113.35 o                         
  -4  -6   1       1575.13       1404.15        51.75 o                         
  -3  -6   1       6429.05       6206.43       148.74 o                         
  -2  -6   1         90.38         61.93        18.22 o                         
  -1  -6   1       4388.66       4038.74        86.07 o                         
   0  -6   1       3950.44       3822.82        92.80 o                         
   1  -6   1       2447.25       2721.15        69.92 o                         
   2  -6   1       4854.29       4476.77       103.40 o                         
   3  -6   1         89.76        154.96        25.00 o                         
   4  -6   1        649.13        615.30        58.37 o                         
   5  -6   1         14.55          1.10        52.05 o                         
   6  -6   1       1044.49       1040.26       138.42 o                         
   7  -6   1       1262.04       1367.06       260.86 o                         
   8  -6   1         11.57         68.01       159.64 o                         
   9  -6   1       1092.47       1085.81       142.83 o                         
  10  -6   1         12.50        117.63       122.43 o                         
  11  -6   1        259.92        366.69       170.44 o                         
  12  -6   1        167.52        479.51       168.04 o                         
 -15  -5   1        408.39        600.56       237.54 o                         
 -13  -5   1          1.70         23.14        52.80 o                         
 -12  -5   1        206.78        242.77        45.12 o                         
 -11  -5   1        153.41        203.62        42.82 o                         
 -10  -5   1        156.63        232.54        45.90 o                         
  -9  -5   1          9.44         10.46        55.27 o                         
  -8  -5   1        714.20        578.18        69.42 o                         
  -7  -5   1        870.62        906.28        90.93 o                         
  -6  -5   1        325.04        248.97        42.16 o                         
  -5  -5   1         92.86         19.01        29.97 o                         
  -4  -5   1       4135.27       4396.48       145.83 o                         
  -3  -5   1       7535.59       7356.42       158.08 o                         
  -2  -5   1       5799.50       5860.50       120.34 o                         
  -1  -5   1       8148.97       9719.00       167.63 o                         
   0  -5   1        301.23        550.23        33.23 o                         
   1  -5   1       5494.25       4758.58        96.11 o                         
   2  -5   1       7579.63       7472.85       141.87 o                         
   3  -5   1        166.82        101.65        35.26 o                         
   4  -5   1       1462.30       1340.41        69.19 o                         
   5  -5   1         63.56         77.00        47.08 o                         
   6  -5   1       3190.08       2936.43       139.95 o                         
   7  -5   1        455.77        403.84        77.33 o                         
   8  -5   1       1333.15       1104.33       199.82 o                         
   9  -5   1        279.79        325.51        98.40 o                         
  11  -5   1        602.26        516.72       177.64 o                         
  12  -5   1        221.77        451.91       167.44 o                         
 -15  -4   1        449.46        520.86       117.42 o                         
 -13  -4   1         34.84        363.56       174.95 o                         
 -12  -4   1        197.54        306.56        46.33 o                         
 -11  -4   1       1537.99       1330.82       121.18 o                         
 -10  -4   1         84.08         37.79        32.77 o                         
  -9  -4   1       2031.27       2130.29       120.28 o                         
  -8  -4   1       2619.17       2341.97       131.83 o                         
  -7  -4   1         11.13         79.66        38.09 o                         
  -6  -4   1       1479.65       1432.78       109.07 o                         
  -5  -4   1         30.97         11.03        25.05 o                         
  -4  -4   1       3078.67       2550.73        93.30 o                         
  -3  -4   1       2486.70       2334.31        81.55 o                         
  -2  -4   1       3669.86       3527.61        83.50 o                         
  -1  -4   1         67.54        330.41        27.71 o                         
   0  -4   1        433.01         89.50        31.00 o                         
   1  -4   1       4267.29       5898.17       109.18 o                         
   2  -4   1       2975.51       3595.85        70.18 o                         
   3  -4   1       4411.02       4372.69       112.18 o                         
   4  -4   1       2781.92       2412.94        67.05 o                         
   5  -4   1         74.43         54.93        35.74 o                         
   6  -4   1       2181.51       2235.41       175.21 o                         
   7  -4   1          9.70        -23.67        52.63 o                         
   8  -4   1        364.12        483.37        84.88 o                         
   9  -4   1        561.18        557.65       164.53 o                         
  10  -4   1        240.24        311.23        77.09 o                         
  12  -4   1          2.31        360.68       150.64 o                         
  13  -4   1         58.67        288.07       154.84 o                         
 -15  -3   1        111.71        252.12        99.55 o                         
 -13  -3   1        551.60        649.12        82.21 o                         
 -12  -3   1        113.11        199.53        40.14 o                         
 -11  -3   1       2479.34       2541.47       150.85 o                         
 -10  -3   1        569.68        503.84        49.74 o                         
  -9  -3   1       2704.51       2576.62        90.57 o                         
  -8  -3   1        748.75        916.49        59.40 o                         
  -7  -3   1        298.11        184.57        47.19 o                         
  -6  -3   1       2710.75       2184.49       104.80 o                         
  -5  -3   1          0.16         11.09        23.34 o                         
  -4  -3   1       2878.46       2737.78        97.10 o                         
  -3  -3   1        877.73       1157.11        55.24 o                         
  -2  -3   1       8815.29       8696.09       211.93 o                         
  -1  -3   1       5384.16       4363.01        78.73 o                         
   0  -3   1      13596.01      11411.62       206.74 o                         
   1  -3   1      17178.13      15921.40       260.64 o                         
   2  -3   1        680.53        539.58        61.26 o                         
   3  -3   1       9345.29       8726.87       159.00 o                         
   4  -3   1        659.34        743.64        43.63 o                         
   5  -3   1         43.91         15.11        25.44 o                         
   6  -3   1       1964.63       1636.06       108.92 o                         
   7  -3   1        972.16       1053.20       104.38 o                         
   8  -3   1        911.74        915.16       112.35 o                         
   9  -3   1          5.21        -75.18        52.81 o                         
  10  -3   1          1.21         67.92        64.22 o                         
  13  -3   1         54.15        210.05       137.43 o                         
 -15  -2   1         57.85        118.82       187.15 o                         
 -13  -2   1        706.48       5927.59       846.80 o                         
 -12  -2   1        830.24        816.45        96.38 o                         
 -11  -2   1          1.54         45.50        37.81 o                         
 -10  -2   1         23.36         14.93        32.10 o                         
  -9  -2   1       2357.59       2075.35       133.64 o                         
  -8  -2   1        212.45        163.16        30.58 o                         
  -7  -2   1         97.13         98.68        26.47 o                         
  -6  -2   1         29.32          1.29        30.92 o                         
  -5  -2   1        151.42        103.89        30.29 o                         
  -4  -2   1       7631.88       7241.70       229.98 o                         
  -3  -2   1        311.04        289.20        35.14 o                         
  -2  -2   1      44034.27      42005.74      1086.65 o                         
  -1  -2   1        108.57        146.72        16.00 o                         
   0  -2   1      18415.03      18182.50       291.92 o                         
   1  -2   1       9131.23       8692.76       144.86 o                         
   2  -2   1        317.29        219.41        57.62 o                         
   3  -2   1       4592.77       4348.35       103.21 o                         
   4  -2   1       8647.71       8505.40       181.64 o                         
   5  -2   1       1787.12       1793.86        71.34 o                         
   6  -2   1        288.29        268.11        64.75 o                         
   7  -2   1       1408.80       1357.12       123.00 o                         
   8  -2   1        673.26        618.86        68.19 o                         
   9  -2   1          3.24        -31.18        49.39 o                         
  10  -2   1        854.01        986.85       167.27 o                         
  11  -2   1          1.39         95.27        57.75 o                         
  13  -2   1        270.90        253.26       149.43 o                         
  14  -2   1         80.42        283.87       148.83 o                         
 -14  -1   1        851.38        679.48       139.17 o                         
 -12  -1   1         54.03        309.07       105.02 o                         
 -11  -1   1        219.95        305.44       112.52 o                         
 -10  -1   1        620.98        610.79        54.33 o                         
  -9  -1   1       2000.92       2061.08        86.97 o                         
  -8  -1   1         24.48         23.50        25.78 o                         
  -7  -1   1       5351.28       4806.44       124.85 o                         
  -6  -1   1        106.41         87.50        23.78 o                         
  -5  -1   1       1098.46        967.78        44.22 o                         
  -4  -1   1       1202.02        984.74        46.09 o                         
  -3  -1   1         66.09        193.43        24.31 o                         
  -2  -1   1      10972.83      12121.68       281.45 o                         
  -1  -1   1          7.64          0.18         7.86 o                         
   0  -1   1        212.39          8.05         4.43 o                         
   1  -1   1        194.35       1825.14        82.87 o                         
   2  -1   1       1375.54       2469.20       126.17 o                         
   3  -1   1       8833.15       7783.19       316.15 o                         
   4  -1   1       3100.74       2647.44        78.34 o                         
   5  -1   1      14104.06      13700.62       290.84 o                         
   6  -1   1        654.26        831.92        45.25 o                         
   7  -1   1       2401.19       2400.54        98.49 o                         
   8  -1   1        885.42        892.01        48.99 o                         
   9  -1   1        426.24        312.36        93.43 o                         
  10  -1   1       2052.89       2056.97       216.92 o                         
  11  -1   1        647.11        593.97       100.35 o                         
  12  -1   1        844.26        668.53       136.78 o                         
  14  -1   1        101.39        321.08       147.03 o                         
 -14   0   1        298.83        389.49       148.23 o                         
 -12   0   1       1404.41       1411.70       148.28 o                         
 -11   0   1        230.19        211.49       131.49 o                         
 -10   0   1         30.21          0.56        54.03 o                         
  -9   0   1       3925.18       3504.99       117.11 o                         
  -8   0   1       1456.44       1401.83        64.93 o                         
  -7   0   1       3121.94       2919.59        89.69 o                         
  -6   0   1        163.02        209.90        26.05 o                         
  -5   0   1       3452.35       3707.48       101.35 o                         
  -4   0   1         59.94         40.41        16.47 o                         
  -3   0   1        110.63         14.65        16.32 o                         
  -2   0   1        834.99       1413.64        41.59 o                         
  -1   0   1       2191.05       2305.61        75.88 o                         
   0   0   1      19119.78      14256.83       373.37 o                         
   1   0   1       2256.99        502.05        29.03 o                         
   2   0   1       1170.62       2767.28        79.95 o                         
   3   0   1      20453.71      21202.99       421.74 o                         
   4   0   1         86.02         91.24        18.70 o                         
   5   0   1       5478.73       5296.14       125.29 o                         
   6   0   1        404.33        418.05        32.59 o                         
   7   0   1        273.98        285.67        32.77 o                         
   8   0   1        559.92        580.85        51.38 o                         
   9   0   1        375.28        331.17        37.28 o                         
  10   0   1          1.46        -49.88        59.68 o                         
  11   0   1        172.35        267.03        79.47 o                         
  12   0   1       1290.90       1335.01       256.56 o                         
  14   0   1        492.94        527.52       166.24 o                         
  15   0   1         11.37        216.05       147.03 o                         
 -14   1   1        835.47        906.81       236.46 o                         
 -13   1   1        196.62        204.05       132.03 o                         
 -11   1   1          2.43        103.72        67.54 o                         
 -10   1   1       1178.16       1083.37       121.88 o                         
  -9   1   1         29.96         24.72        50.85 o                         
  -8   1   1        938.09        820.64        59.20 o                         
  -7   1   1       1039.55       1139.15        64.40 o                         
  -6   1   1       1009.52        974.70        53.08 o                         
  -5   1   1       2480.67       1940.19        63.56 o                         
  -4   1   1       1544.21       1908.56        58.04 o                         
  -3   1   1      23847.57      24178.62       528.71 o                         
  -2   1   1       8149.08       9165.38       180.41 o                         
  -1   1   1       4018.23       3122.71        56.11 o                         
   0   1   1       6572.97       8272.24       166.06 o                         
   1   1   1      10095.66       7392.67       489.26 o                         
   2   1   1        382.60         67.66        10.42 o                         
   3   1   1       1341.17        867.06        35.95 o                         
   4   1   1       3397.07       3302.43        90.25 o                         
   5   1   1       1110.11       1069.25        47.36 o                         
   6   1   1       1166.55       1089.75        54.58 o                         
   7   1   1         98.76         27.87        25.26 o                         
   8   1   1        841.18        830.48        58.50 o                         
   9   1   1        838.65        690.50        59.49 o                         
  10   1   1         30.15         77.97        42.52 o                         
  11   1   1       1443.39       1308.19       113.41 o                         
  12   1   1        928.40        934.23       125.26 o                         
  15   1   1        113.67        321.47       129.47 o                         
 -13   2   1        119.44        120.03       130.83 o                         
 -11   2   1        307.72        378.63        88.34 o                         
 -10   2   1       1062.19       1094.59       121.12 o                         
  -9   2   1        757.77        806.02        70.96 o                         
  -8   2   1        548.80        601.76        58.77 o                         
  -7   2   1       1017.23        956.46        51.93 o                         
  -6   2   1        954.12        880.15        43.17 o                         
  -5   2   1        917.81        928.66        38.72 o                         
  -4   2   1        604.63        621.99        29.10 o                         
  -3   2   1       6001.38       5641.54       128.45 o                         
  -2   2   1       2592.41       2873.39       109.22 o                         
  -1   2   1      14628.73      16208.02       250.79 o                         
   0   2   1       4716.69       4966.55        99.77 o                         
   1   2   1       5728.33       6180.19       174.51 o                         
   2   2   1        123.46        269.62        13.95 o                         
   3   2   1       5161.09       4433.10       114.43 o                         
   4   2   1       9633.00       8916.17       218.28 o                         
   5   2   1        238.85        288.36        26.06 o                         
   6   2   1       1732.03       1373.06        56.84 o                         
   7   2   1       2777.70       2435.11        85.61 o                         
   8   2   1       2935.27       2932.28       102.97 o                         
   9   2   1       1546.62       1516.75        91.14 o                         
  10   2   1       1924.55       1860.17       116.69 o                         
  11   2   1       1667.57       1747.16       100.24 o                         
  12   2   1        259.65        283.59        70.49 o                         
  15   2   1         98.85        320.75       122.21 o                         
 -13   3   1        204.77        348.08       154.24 o                         
 -12   3   1          0.12         48.01       111.03 o                         
 -10   3   1         78.04        131.75        50.82 o                         
  -9   3   1        588.50        492.41        65.66 o                         
  -8   3   1       1462.53       1264.20       139.44 o                         
  -7   3   1        115.38         47.84        42.73 o                         
  -6   3   1       3322.18       3202.62       113.33 o                         
  -5   3   1        131.12         56.43        26.78 o                         
  -4   3   1      13199.11      14460.99       282.99 o                         
  -3   3   1       7859.83       7781.36       141.98 o                         
  -2   3   1       1106.28       1039.99        34.13 o                         
  -1   3   1         19.58         64.95        28.71 o                         
   0   3   1        449.35        572.66        35.29 o                         
   1   3   1        564.41        818.07        36.10 o                         
   2   3   1       1232.81       1706.06       230.63 o                         
   3   3   1          8.84         15.15        56.49 o                         
   4   3   1         41.97          2.92        23.71 o                         
   5   3   1          1.91         -0.09        17.56 o                         
   6   3   1       5075.52       4809.97       136.48 o                         
   7   3   1        123.52        155.34        27.87 o                         
   8   3   1       2311.12       1911.64        79.46 o                         
   9   3   1        508.35        437.87        47.94 o                         
  10   3   1       1122.46       1167.17        73.07 o                         
  11   3   1        433.37        401.55        54.48 o                         
  12   3   1       1546.32       1375.59        94.49 o                         
  13   3   1        366.05       3860.70       663.16 o                         
  14   3   1         71.70        424.33       156.17 o                         
  15   3   1        333.97        414.21       119.92 o                         
 -13   4   1         89.11        379.29       163.24 o                         
 -12   4   1         10.62        -20.40       114.03 o                         
 -11   4   1        178.76        136.83       126.63 o                         
  -9   4   1       1656.67       1649.22       236.58 o                         
  -8   4   1         40.42         39.70        51.70 o                         
  -7   4   1        254.11        220.15        53.43 o                         
  -6   4   1       4198.22       3851.55       117.01 o                         
  -5   4   1          9.01         -2.68        29.79 o                         
  -4   4   1       4681.61       4571.83       121.79 o                         
  -3   4   1       2415.68       2441.51        65.29 o                         
  -2   4   1         59.51        116.16        21.97 o                         
  -1   4   1       1967.02       1972.12        51.53 o                         
   0   4   1      17262.20      21502.67       354.23 o                         
   1   4   1        566.25        807.42        43.36 o                         
   2   4   1       2088.27       1806.31       110.24 o                         
   3   4   1      48789.55      51769.02      1187.61 o                         
   4   4   1         37.21         15.81        22.23 o                         
   5   4   1       1131.70       1126.05        57.64 o                         
   6   4   1        336.33        258.00        32.61 o                         
   7   4   1         87.88        104.38        29.78 o                         
   8   4   1        333.84        303.77        44.58 o                         
   9   4   1          1.84         -6.24        30.57 o                         
  10   4   1        370.23        499.05        53.41 o                         
  11   4   1       4426.25       4045.40       134.25 o                         
  12   4   1        452.22        578.26       103.56 o                         
  13   4   1        275.21        315.97        70.33 o                         
  15   4   1        511.58        748.01       154.75 o                         
 -12   5   1         17.33        112.83       121.83 o                         
 -11   5   1        130.38        280.27       151.84 o                         
  -9   5   1        171.33        235.05        87.49 o                         
  -8   5   1        527.77        601.69        97.26 o                         
  -7   5   1        523.32        479.43       119.19 o                         
  -6   5   1        271.38        150.20        49.71 o                         
  -5   5   1          7.59        -46.84        37.95 o                         
  -4   5   1        292.29        252.21        33.92 o                         
  -3   5   1       1080.13       1140.10        57.13 o                         
  -2   5   1       2656.61       2897.82        70.44 o                         
  -1   5   1       1722.93       1741.72        49.56 o                         
   0   5   1       2081.59       1575.55        43.45 o                         
   1   5   1      16866.49      17826.25       316.01 o                         
   2   5   1         21.18         17.59        20.16 o                         
   3   5   1       4373.73       3774.39       105.98 o                         
   4   5   1        431.29        420.30        35.83 o                         
   5   5   1       2378.94       2200.86        88.74 o                         
   6   5   1        880.99        844.39        57.25 o                         
   7   5   1        173.89        110.38        31.70 o                         
   8   5   1        621.10        580.34        55.53 o                         
   9   5   1        133.29         74.28        40.88 o                         
  10   5   1       3235.98       3037.83       112.40 o                         
  11   5   1        798.15        837.63        68.88 o                         
  12   5   1        883.09       1028.42        77.15 o                         
  13   5   1        249.18        420.33       109.19 o                         
  14   5   1         43.25        113.25        48.01 o                         
  15   5   1       1085.74       1118.69       171.21 o                         
 -11   6   1         15.72         43.81       108.63 o                         
 -10   6   1        267.76        529.32       171.64 o                         
  -8   6   1        103.41         43.47        63.78 o                         
  -7   6   1       2573.22       2728.66       176.68 o                         
  -6   6   1         88.10         39.18        61.99 o                         
  -5   6   1       1113.75       1128.86        81.20 o                         
  -4   6   1       2848.76       2693.96       132.69 o                         
  -3   6   1        902.46        857.24        55.77 o                         
  -2   6   1        494.23        506.70        37.47 o                         
  -1   6   1          0.34          0.26        27.95 o                         
   0   6   1       6283.03       6768.61       121.13 o                         
   1   6   1       2184.50       2576.85        67.61 o                         
   2   6   1         12.88         24.59        19.51 o                         
   3   6   1        538.04        663.02        45.95 o                         
   4   6   1       1836.06       2218.38        76.43 o                         
   5   6   1       2723.96       2351.94        94.37 o                         
   6   6   1       1225.62       1195.48        65.90 o                         
   7   6   1       4824.55       4569.80       167.72 o                         
   8   6   1        287.47        259.51        43.62 o                         
   9   6   1       1232.22       1320.23        94.05 o                         
  10   6   1        504.85        668.84        69.99 o                         
  11   6   1        102.27         78.12        41.93 o                         
  12   6   1        458.35        522.54        69.51 o                         
  13   6   1         88.15        151.75        69.83 o                         
  14   6   1        112.62        135.99        70.55 o                         
  15   6   1        247.95        535.55       179.27 o                         
 -11   7   1         35.29        160.84       135.63 o                         
 -10   7   1        651.26        892.41       211.25 o                         
  -9   7   1        314.79        613.34       188.44 o                         
  -7   7   1        787.89        668.43        94.68 o                         
  -6   7   1         95.79         16.21        75.10 o                         
  -5   7   1       2951.35       2806.12       242.56 o                         
  -4   7   1        385.59        402.79        56.98 o                         
  -3   7   1        308.19        272.98        43.21 o                         
  -2   7   1       2136.02       2242.51        76.97 o                         
  -1   7   1        964.14        866.21        50.55 o                         
   0   7   1       8531.85       9117.97       171.48 o                         
   1   7   1        384.32        497.15        40.65 o                         
   2   7   1       3336.65       3024.39        81.33 o                         
   3   7   1         71.37        201.39        30.69 o                         
   4   7   1       2648.50       2708.80        95.53 o                         
   5   7   1       2216.79       1981.07        71.06 o                         
   6   7   1        614.47        813.73        60.51 o                         
   7   7   1       1675.80       1772.78       116.08 o                         
   8   7   1        672.06        649.83        70.77 o                         
   9   7   1       1387.13       1270.10        85.00 o                         
  10   7   1        425.33        392.98        58.45 o                         
  11   7   1        263.58        240.73        68.83 o                         
  12   7   1       1130.36        996.96       119.08 o                         
  13   7   1         86.09        100.39        57.12 o                         
  14   7   1         24.18        131.07       107.70 o                         
  15   7   1         35.20        207.50       194.89 o                         
 -10   8   1        383.75        637.95       195.05 o                         
  -9   8   1          9.38        426.70       160.24 o                         
  -8   8   1         20.64        130.19        84.18 o                         
  -6   8   1        301.90        604.44       340.93 o                         
  -5   8   1        364.81        488.48        79.95 o                         
  -4   8   1        744.76        654.98        67.77 o                         
  -3   8   1       1108.19       1263.11        84.89 o                         
  -2   8   1          1.94         87.04        34.68 o                         
  -1   8   1        624.99        736.69        86.78 o                         
   0   8   1       1616.26       1764.16        72.96 o                         
   1   8   1          7.24         31.35        31.13 o                         
   2   8   1       3490.07       3694.11        99.31 o                         
   3   8   1       4362.85       4918.84       133.18 o                         
   4   8   1       1014.75       1012.83        56.03 o                         
   5   8   1       2600.42       2694.98       126.06 o                         
   6   8   1       3835.70       3660.77       115.10 o                         
   7   8   1        747.44        730.88        68.41 o                         
   8   8   1        869.31       1022.08        81.73 o                         
   9   8   1       2120.47       2001.46        99.09 o                         
  10   8   1         16.71         41.62        43.01 o                         
  11   8   1       2198.38       2484.15       138.62 o                         
  12   8   1        587.14        483.92       278.15 o                         
  13   8   1        124.87        246.60       220.55 o                         
  14   8   1       1042.40       1477.55       330.08 o                         
  15   8   1         66.61        -51.64        60.49 o                         
  -9   9   1          1.01        310.27       141.03 o                         
  -8   9   1        218.67        277.26       145.23 o                         
  -7   9   1         16.54         87.90       102.32 o                         
  -5   9   1       1777.39       1534.28        95.36 o                         
  -4   9   1        263.84        172.60        69.52 o                         
  -3   9   1        375.39        387.79        64.90 o                         
  -2   9   1        787.39        883.95        63.24 o                         
  -1   9   1        731.67        704.17        50.49 o                         
   0   9   1        246.65        259.67        44.62 o                         
   1   9   1        411.33        433.67        47.91 o                         
   2   9   1         43.92         12.76        39.93 o                         
   3   9   1         33.35        111.43        35.27 o                         
   4   9   1       2298.78       2302.71       112.51 o                         
   5   9   1        134.68         61.44        38.69 o                         
   6   9   1        817.07        733.61        71.67 o                         
   7   9   1        278.57        344.50        52.90 o                         
   8   9   1       1951.68       1846.23       169.42 o                         
   9   9   1        495.75        547.33       106.87 o                         
  10   9   1        402.88        263.19       207.45 o                         
  11   9   1        629.97        453.81       273.83 o                         
  12   9   1        614.73        483.32       334.16 o                         
  13   9   1        240.96        263.46       126.63 o                         
  14   9   1        209.58         94.22       119.43 o                         
  15   9   1        174.44        161.33       125.43 o                         
  -8  10   1        153.42        700.36       186.04 o                         
  -7  10   1          8.53        159.37       102.92 o                         
  -6  10   1       1302.81       1202.18       134.69 o                         
  -5  10   1        210.44        380.73        98.29 o                         
  -4  10   1         32.82         64.87        55.18 o                         
  -3  10   1         14.04        147.77        58.01 o                         
  -2  10   1        714.24        775.19       143.33 o                         
  -1  10   1        199.27        166.48        40.46 o                         
   0  10   1        575.57        621.78        71.62 o                         
   1  10   1        641.92        584.07        56.88 o                         
   2  10   1        705.18        655.74        55.93 o                         
   3  10   1        713.55        858.98        61.05 o                         
   4  10   1       1721.76       1842.46       140.61 o                         
   5  10   1        478.78        449.12        93.25 o                         
   6  10   1        329.91        327.46        91.61 o                         
   7  10   1         12.70        -59.89        75.09 o                         
   8  10   1        199.81        335.03        98.58 o                         
   9  10   1        297.98        181.46       125.80 o                         
  10  10   1        149.74         77.00       209.88 o                         
  11  10   1        997.17        854.84       363.99 o                         
  12  10   1          8.17       -130.23        86.42 o                         
  13  10   1         69.56         62.41       106.22 o                         
  14  10   1         82.97         91.82       115.23 o                         
  -7  11   1        165.36        591.14       171.64 o                         
  -6  11   1        333.42        280.22        88.12 o                         
  -5  11   1          4.62         18.23        56.31 o                         
  -3  11   1        289.36        331.15        80.67 o                         
  -2  11   1        283.60        465.00        68.97 o                         
  -1  11   1        329.76        463.32        87.46 o                         
   0  11   1        265.28        179.91        59.01 o                         
   1  11   1         65.30         72.60        54.53 o                         
   2  11   1        117.76        143.44        56.07 o                         
   3  11   1       2211.86       2087.43       125.13 o                         
   4  11   1         25.05         12.06        69.13 o                         
   5  11   1       1317.38       1680.69       418.30 o                         
   6  11   1       1234.51       1257.38       138.82 o                         
   7  11   1          1.70        -23.88        78.85 o                         
   8  11   1        761.31        867.92       126.53 o                         
   9  11   1        526.59        415.07       312.67 o                         
  10  11   1       1099.48        928.19       420.10 o                         
  11  11   1        732.41        256.32       527.52 o                         
  12  11   1         12.99         71.42       111.03 o                         
  13  11   1        467.23        343.88       144.03 o                         
  14  11   1         19.31        -11.40       112.83 o                         
  -6  12   1        210.25        313.98       210.35 o                         
  -5  12   1         29.20        179.00       123.38 o                         
  -4  12   1        280.36        223.37        96.64 o                         
  -3  12   1        209.47        339.65       105.09 o                         
  -2  12   1       2234.09       2010.95       160.15 o                         
  -1  12   1        125.67        202.45        81.89 o                         
   0  12   1       1172.80       1214.53       237.36 o                         
   1  12   1        139.86        234.43       253.89 o                         
   2  12   1        666.54        708.29       210.06 o                         
   3  12   1        246.68        306.94        74.69 o                         
   4  12   1        151.87        141.34        95.98 o                         
   5  12   1       2140.28       1949.65       248.46 o                         
   6  12   1        541.87        568.39       132.03 o                         
   7  12   1          0.69         68.72       194.75 o                         
   8  12   1       1305.85       1109.63       265.26 o                         
   9  12   1        263.31        193.10       457.01 o                         
  10  12   1       1371.60        875.17       539.53 o                         
  11  12   1         72.01         -6.60        96.02 o                         
  12  12   1       1010.08        886.41       180.64 o                         
  13  12   1        283.43         78.02       128.43 o                         
  -5  13   1        112.18        399.63       460.91 o                         
  -4  13   1        106.45        175.09        81.84 o                         
  -3  13   1        199.91         96.92        97.08 o                         
  -2  13   1       1029.38        942.75       141.07 o                         
   0  13   1       1287.80       5320.25       949.42 o                         
   1  13   1        159.21        297.14        86.78 o                         
   2  13   1         96.83        184.44       107.81 o                         
   3  13   1        911.84       1120.69       227.02 o                         
   4  13   1         37.78        121.74        90.13 o                         
   5  13   1        592.80        731.47       140.11 o                         
   6  13   1        747.62        728.76       144.99 o                         
   7  13   1        231.13        162.00       162.04 o                         
   8  13   1          0.50       -126.09       423.40 o                         
   9  13   1        407.22        278.55       236.46 o                         
  10  13   1        449.29        262.22       499.32 o                         
  11  13   1         66.35         69.02       111.03 o                         
  12  13   1        716.64        747.17       171.64 o                         
  13  13   1          9.97         61.21       117.03 o                         
  -3  14   1        328.07         82.66       101.43 o                         
  -2  14   1         27.70         87.28       104.60 o                         
  -1  14   1        102.73         43.89       161.44 o                         
   0  14   1        134.77         42.66       106.92 o                         
   3  14   1        310.91        420.92        87.32 o                         
   4  14   1        343.70        481.90       418.56 o                         
   5  14   1       1217.18       1233.84       205.85 o                         
   6  14   1         18.13         73.91       192.65 o                         
   7  14   1        120.93         86.57       296.77 o                         
   8  14   1        110.48         -1.20       174.64 o                         
   9  14   1        233.02         45.02       399.99 o                         
  10  14   1         17.26        108.03       113.43 o                         
  11  14   1          3.84        -79.22       101.42 o                         
  12  14   1        375.79        422.50       154.84 o                         
  -2  15   1         17.10        -43.44       158.14 o                         
  -1  15   1        245.53        202.89       116.98 o                         
   0  15   1         46.11        132.33       171.04 o                         
   1  15   1         21.26        -62.46       104.56 o                         
   2  15   1        529.16        527.25       137.31 o                         
   3  15   1         59.17        109.27        75.49 o                         
   4  15   1        376.91        413.61       113.55 o                         
   5  15   1        255.59        993.83       526.92 o                         
   6  15   1        231.49       1004.64       579.74 o                         
   7  15   1          6.55        144.11       262.56 o                         
   8  15   1         57.16         82.24       195.95 o                         
   9  15   1         92.77        162.64       131.43 o                         
  10  15   1         60.75        108.63       121.83 o                         
   1  16   1         17.99         83.23       121.80 o                         
   2  16   1        144.65        121.51       122.42 o                         
   3  16   1         62.63          2.40       173.44 o                         
   4  16   1        108.82         20.36        91.41 o                         
   5  16   1          6.39         83.42       111.63 o                         
   6  16   1          0.82          0.00       103.82 o                         
   7  16   1         32.96        123.63       121.83 o                         
   8  16   1         49.87        -19.20       114.03 o                         
  -4 -16   2        217.32        208.39        86.09 o                         
  -8 -15   2         82.15         15.47        65.34 o                         
  -7 -15   2        611.37        585.79       156.64 o                         
  -6 -15   2          1.07        -71.87       118.53 o                         
  -5 -15   2        598.09        592.02       103.50 o                         
  -4 -15   2         19.65        -28.20        91.22 o                         
  -3 -15   2         82.53         56.50        65.65 o                         
  -2 -15   2         53.54        -94.66       107.94 o                         
  -1 -15   2         64.72        -14.99       113.32 o                         
   0 -15   2        214.25        134.24       117.49 o                         
   1 -15   2         40.82        -59.04       108.77 o                         
 -10 -14   2        179.97        251.59        89.20 o                         
  -9 -14   2        124.50        117.79        76.22 o                         
  -8 -14   2        420.37        284.23        87.67 o                         
  -7 -14   2        783.77        749.85       113.90 o                         
  -6 -14   2          5.37         69.70        67.66 o                         
  -5 -14   2        768.23        810.53       109.00 o                         
  -4 -14   2         41.73         45.33       102.32 o                         
  -3 -14   2        188.28        160.28        67.65 o                         
  -2 -14   2         15.68         -2.72        55.71 o                         
  -1 -14   2         51.43        -28.64       109.58 o                         
   0 -14   2        576.68        387.49       124.91 o                         
   1 -14   2          2.41        118.44       110.60 o                         
   2 -14   2        119.14         31.11       102.45 o                         
   3 -14   2         10.89        -42.44        99.29 o                         
 -11 -13   2         46.47        -20.34        65.61 o                         
 -10 -13   2        282.11        160.53        77.79 o                         
  -9 -13   2          1.34         76.75        63.01 o                         
  -8 -13   2        834.98        641.82       382.27 o                         
  -7 -13   2        369.59        450.88       289.66 o                         
  -6 -13   2          5.72         26.49       207.78 o                         
  -5 -13   2       1637.34       1645.79       261.31 o                         
  -4 -13   2         57.10        694.28       517.70 o                         
  -3 -13   2        598.45        675.18        85.81 o                         
  -2 -13   2         61.33        107.32        54.72 o                         
  -1 -13   2       1156.21        990.24       190.48 o                         
   0 -13   2        195.10         97.98       106.23 o                         
   1 -13   2          9.67         64.51       102.88 o                         
   2 -13   2          1.24         45.35       114.63 o                         
   3 -13   2          3.34        103.03        87.89 o                         
   4 -13   2        329.87        339.02        99.07 o                         
   5 -13   2         43.58        191.15        92.34 o                         
 -12 -12   2        362.33        421.68       106.52 o                         
 -11 -12   2        292.55        291.88       119.13 o                         
 -10 -12   2        483.13        331.07       404.61 o                         
  -9 -12   2         33.78        -32.69       147.60 o                         
  -8 -12   2        974.40        855.59       353.12 o                         
  -7 -12   2        371.35        330.17       166.94 o                         
  -6 -12   2       1221.39       1259.24       154.78 o                         
  -5 -12   2        411.27        257.85       182.44 o                         
  -4 -12   2        582.09        578.34        89.72 o                         
  -3 -12   2        962.84        996.08        95.78 o                         
  -2 -12   2        146.25        131.49        50.19 o                         
  -1 -12   2       1521.58       1710.79        98.70 o                         
   0 -12   2        340.12        439.07       119.04 o                         
   1 -12   2         94.59         50.55       200.27 o                         
   2 -12   2        321.84        427.30       194.45 o                         
   3 -12   2        578.37        439.45        98.26 o                         
   4 -12   2        733.42        556.17       204.08 o                         
   5 -12   2         30.97         71.66        78.56 o                         
   6 -12   2         55.61        209.57       166.84 o                         
 -13 -11   2        366.27        302.22        90.82 o                         
 -12 -11   2         45.65        -15.61        60.50 o                         
 -11 -11   2        535.19        293.54       394.08 o                         
 -10 -11   2        241.13         76.24       314.31 o                         
  -9 -11   2        115.57         23.51       124.65 o                         
  -8 -11   2       3077.84       2702.63       369.24 o                         
  -7 -11   2        210.74        250.36       294.63 o                         
  -6 -11   2       1702.44       1623.79       283.15 o                         
  -5 -11   2         72.70         45.04        52.93 o                         
  -4 -11   2        660.46        710.85        92.47 o                         
  -3 -11   2        382.70        379.75        67.50 o                         
  -2 -11   2        119.28        103.33        46.57 o                         
  -1 -11   2        193.93         98.00        45.02 o                         
   0 -11   2        668.97        644.60        92.20 o                         
   1 -11   2       1006.60       1260.94       224.64 o                         
   2 -11   2        141.58        288.47       247.86 o                         
   3 -11   2        941.03        921.43       164.99 o                         
   5 -11   2        653.09        642.54        88.29 o                         
   6 -11   2        184.35        264.20       133.71 o                         
   7 -11   2         12.00        122.82        88.74 o                         
 -13 -10   2         66.83        260.28        85.20 o                         
 -12 -10   2         71.77         10.41       106.22 o                         
 -11 -10   2        718.24        701.52       261.14 o                         
 -10 -10   2          5.91         21.09        59.05 o                         
  -9 -10   2       1523.01       1537.77       198.83 o                         
  -8 -10   2        307.24        311.26       152.44 o                         
  -7 -10   2         59.12        111.06        61.53 o                         
  -6 -10   2       1550.71       1344.85        91.52 o                         
  -5 -10   2        151.22        124.02       110.44 o                         
  -4 -10   2        236.43        256.37        55.38 o                         
  -3 -10   2         99.80         65.08        63.58 o                         
  -2 -10   2       1024.85       1122.95        72.54 o                         
  -1 -10   2        325.05        355.72        52.40 o                         
   0 -10   2       1080.41       1021.36        69.98 o                         
   1 -10   2         10.21         12.56        35.46 o                         
   2 -10   2        191.39        236.51        64.44 o                         
   3 -10   2       1502.03       1403.20       120.62 o                         
   4 -10   2          2.68         58.47        59.85 o                         
   5 -10   2        787.39        875.95       135.04 o                         
   6 -10   2         97.86         65.95        79.66 o                         
   7 -10   2         69.26        392.00       110.98 o                         
   8 -10   2         97.46        426.70       181.84 o                         
   9 -10   2          6.04        466.31       195.05 o                         
 -14  -9   2        189.33        278.96        90.56 o                         
 -13  -9   2        194.04        221.40        77.40 o                         
 -12  -9   2        769.62        661.39       177.82 o                         
 -11  -9   2        131.78        -29.99       234.95 o                         
 -10  -9   2         64.93        -12.79       172.19 o                         
  -9  -9   2        965.01        809.33        77.79 o                         
  -8  -9   2         20.39        -38.11        47.38 o                         
  -7  -9   2        426.51        484.39        60.79 o                         
  -6  -9   2        346.40        365.69        55.09 o                         
  -5  -9   2        496.42        502.49        72.47 o                         
  -4  -9   2        362.11        418.32        62.71 o                         
  -3  -9   2        114.79         83.28        30.53 o                         
  -2  -9   2       4572.74       4600.30       167.00 o                         
  -1  -9   2        162.17        202.11        33.51 o                         
   0  -9   2        884.50       1012.68        58.07 o                         
   1  -9   2       1222.34       1298.55        63.36 o                         
   2  -9   2       1039.39        989.81        66.27 o                         
   3  -9   2       1218.45       1260.55       117.23 o                         
   4  -9   2         83.74        154.41        61.27 o                         
   5  -9   2        918.45        967.21       145.27 o                         
   6  -9   2        502.48        574.01       114.83 o                         
   8  -9   2        100.15        160.29       152.14 o                         
   9  -9   2          6.70        136.23       156.04 o                         
 -14  -8   2        756.30        551.19       188.74 o                         
 -13  -8   2         20.78        -28.11        60.79 o                         
 -12  -8   2        235.10        231.21       125.95 o                         
 -11  -8   2        132.59         45.27        87.92 o                         
 -10  -8   2         20.99         11.91        84.54 o                         
  -9  -8   2       1773.11       1663.52       114.58 o                         
  -8  -8   2         20.14         83.16        43.12 o                         
  -7  -8   2       1372.72       1430.87        88.75 o                         
  -6  -8   2         63.32         55.15        36.63 o                         
  -5  -8   2       1590.83       1570.30        91.19 o                         
  -4  -8   2         74.88         17.36        35.66 o                         
  -3  -8   2       2531.36       2877.80       145.01 o                         
  -2  -8   2       1770.19       1837.57        61.06 o                         
  -1  -8   2         31.46         35.48        24.29 o                         
   0  -8   2       2846.23       2709.79       104.08 o                         
   1  -8   2          1.87         39.54        33.81 o                         
   2  -8   2        985.26        866.85        50.72 o                         
   3  -8   2        706.43        671.39        63.84 o                         
   4  -8   2        453.85        350.66        65.73 o                         
   5  -8   2       1438.75       1299.10       233.49 o                         
   6  -8   2          0.48         61.38        84.89 o                         
   7  -8   2        924.09        942.22       216.05 o                         
   8  -8   2          5.52         -9.24        83.15 o                         
   9  -8   2        272.51        583.94       187.84 o                         
  10  -8   2         72.60        402.69       177.04 o                         
 -14  -7   2        587.28        554.76        82.64 o                         
 -13  -7   2         55.90         79.86        47.88 o                         
 -12  -7   2        710.33        773.11        85.09 o                         
 -11  -7   2        121.03         98.88        96.41 o                         
 -10  -7   2        598.21        773.87       138.96 o                         
  -9  -7   2       1056.53       1045.59        81.51 o                         
  -8  -7   2        330.16        359.04        56.91 o                         
  -7  -7   2        843.23        766.84        65.62 o                         
  -6  -7   2         14.37         27.62        31.53 o                         
  -5  -7   2       2046.96       2099.48       109.87 o                         
  -4  -7   2        857.21       1005.61        55.80 o                         
  -3  -7   2       1774.83       1657.53        83.65 o                         
  -2  -7   2       5365.37       5421.37       116.21 o                         
  -1  -7   2        623.79        646.13        37.39 o                         
   0  -7   2       3830.35       4106.09       102.66 o                         
   1  -7   2         58.80         71.65        26.57 o                         
   2  -7   2        436.39        515.77        44.26 o                         
   3  -7   2        789.93        832.88        54.33 o                         
   4  -7   2       5875.66       5831.63       180.09 o                         
   5  -7   2        369.49        381.57        61.42 o                         
   6  -7   2        406.36        424.19       208.85 o                         
   7  -7   2        890.72       1744.60       459.11 o                         
  10  -7   2        128.63        255.66       141.63 o                         
  11  -7   2        155.75        399.69       175.24 o                         
 -14  -6   2        128.27        175.08        55.14 o                         
 -13  -6   2        205.70        221.52        53.77 o                         
 -12  -6   2        399.85        494.10        55.80 o                         
 -11  -6   2        316.30        292.34       108.80 o                         
 -10  -6   2       1158.47        901.82        78.05 o                         
  -9  -6   2        272.82        240.96        50.90 o                         
  -8  -6   2       1304.85       1241.40        82.77 o                         
  -7  -6   2       1298.40       1186.91        85.26 o                         
  -6  -6   2       3260.50       3423.48       138.71 o                         
  -5  -6   2       1095.40        997.20        68.57 o                         
  -4  -6   2        253.96        266.24        39.65 o                         
  -3  -6   2       3287.14       3170.39       101.60 o                         
  -2  -6   2         19.25          8.07        14.34 o                         
  -1  -6   2       1122.28       1382.71        47.60 o                         
   0  -6   2       3312.35       3859.16        87.11 o                         
   1  -6   2        502.05        359.69        31.37 o                         
   2  -6   2       9105.21       8695.96       178.05 o                         
   3  -6   2        208.57        287.68        32.11 o                         
   4  -6   2       5683.75       5731.07       168.61 o                         
   5  -6   2       1583.44       1361.11        79.17 o                         
   6  -6   2       2014.95       2254.83       205.87 o                         
   7  -6   2       1564.11       1650.77       370.38 o                         
   8  -6   2         83.16        150.91       106.86 o                         
  11  -6   2        308.40        323.48       157.24 o                         
  12  -6   2         77.39        462.71       170.44 o                         
 -14  -5   2          1.18         18.65        46.22 o                         
 -13  -5   2        364.28        435.75        74.21 o                         
 -12  -5   2          1.39         30.11        35.11 o                         
 -11  -5   2        493.53        570.49        54.98 o                         
 -10  -5   2       1299.76       1532.60        97.02 o                         
  -9  -5   2         64.54        127.40        49.59 o                         
  -8  -5   2       2563.78       2723.84       187.16 o                         
  -7  -5   2         11.96         29.33        31.43 o                         
  -6  -5   2       7088.45       6941.20       195.10 o                         
  -5  -5   2        257.02        307.19        44.05 o                         
  -4  -5   2      15064.39      15358.33       358.59 o                         
  -3  -5   2       1150.75        956.85        41.93 o                         
  -2  -5   2        497.28        392.53        25.34 o                         
  -1  -5   2       7326.45       6705.37       124.87 o                         
   0  -5   2         48.22         11.59        16.99 o                         
   1  -5   2       2262.05       2947.17        68.62 o                         
   2  -5   2        342.11        511.59        34.24 o                         
   3  -5   2       1425.09       1327.41        54.38 o                         
   4  -5   2       3026.64       2721.61       115.23 o                         
   5  -5   2       1066.61       1122.17       130.48 o                         
   6  -5   2       1738.85       1536.95       197.67 o                         
   7  -5   2        479.81        605.01        94.52 o                         
   8  -5   2        251.46        198.41       115.91 o                         
   9  -5   2        311.18        172.23       148.53 o                         
  12  -5   2         40.00        331.28       150.64 o                         
 -14  -4   2          4.61         56.94        95.64 o                         
 -13  -4   2        665.86       2743.84       631.95 o                         
 -12  -4   2        241.42        296.30        71.14 o                         
 -11  -4   2       2519.55       2155.67       110.64 o                         
 -10  -4   2        789.18        709.93        61.34 o                         
  -9  -4   2         80.40         36.54        38.86 o                         
  -8  -4   2        607.46        531.76        56.61 o                         
  -7  -4   2         33.83         52.41        30.04 o                         
  -6  -4   2       8034.04       8231.55       222.81 o                         
  -5  -4   2         77.42         26.25        23.60 o                         
  -4  -4   2       4734.02       4413.21       121.83 o                         
  -3  -4   2       9771.50      10078.35       210.60 o                         
  -2  -4   2       8111.06       8328.58       160.09 o                         
  -1  -4   2       4648.03       4556.37        85.10 o                         
   0  -4   2       3865.16       4112.63        83.08 o                         
   1  -4   2       1655.82       1150.05        38.80 o                         
   2  -4   2        609.26       1031.96        37.70 o                         
   3  -4   2       5048.84       5028.28       111.03 o                         
   4  -4   2        102.61         31.36        23.99 o                         
   5  -4   2       1222.58       1300.57        78.68 o                         
   6  -4   2       1068.64        873.53        74.09 o                         
   7  -4   2         27.79         54.90        58.12 o                         
   8  -4   2       1327.56       1292.35       198.37 o                         
   9  -4   2         12.55        -31.62        85.50 o                         
  10  -4   2       1097.10        964.53       105.22 o                         
  12  -4   2        654.73        647.55       186.64 o                         
  13  -4   2        159.58        372.09       162.64 o                         
 -14  -3   2        234.28        324.95        92.32 o                         
 -12  -3   2          1.76        192.39       135.29 o                         
 -11  -3   2       2885.51       2650.05       153.25 o                         
 -10  -3   2        348.38        252.02        43.76 o                         
  -9  -3   2        663.03        787.55        62.65 o                         
  -8  -3   2        571.43        584.26        89.87 o                         
  -7  -3   2       2425.40       2376.53       116.31 o                         
  -6  -3   2       1634.26       1666.17        76.78 o                         
  -5  -3   2          0.85          5.26        22.09 o                         
  -4  -3   2       7317.58       7368.00       181.20 o                         
  -3  -3   2        626.12        604.96        38.89 o                         
  -2  -3   2       1140.51        862.70        38.03 o                         
  -1  -3   2        423.24        681.40        27.13 o                         
   0  -3   2         46.01         67.92        38.04 o                         
   1  -3   2       5167.48       4928.53        93.82 o                         
   2  -3   2        149.13        734.69       173.26 o                         
   3  -3   2      29337.65      30387.69       543.92 o                         
   4  -3   2         30.40        -11.00        20.29 o                         
   5  -3   2        754.98        649.97        45.13 o                         
   6  -3   2       3824.65       3846.21       122.33 o                         
   7  -3   2        465.97        352.72        64.14 o                         
   8  -3   2        750.91        628.57        77.38 o                         
   9  -3   2        168.08        190.42        66.40 o                         
  10  -3   2        781.54        720.80       139.62 o                         
  11  -3   2        142.89        433.90       167.44 o                         
  13  -3   2        230.29        477.71       166.24 o                         
 -14  -2   2         69.98        216.28        96.46 o                         
 -12  -2   2        375.17       2625.01       616.34 o                         
 -11  -2   2        551.56        493.84        50.99 o                         
 -10  -2   2         80.77        115.01        38.17 o                         
  -9  -2   2       1713.06       1664.08        96.64 o                         
  -8  -2   2        119.48         98.37        33.86 o                         
  -7  -2   2       3028.82       2585.83        89.10 o                         
  -6  -2   2       1012.50        736.39        53.75 o                         
  -5  -2   2        728.12        737.23        49.75 o                         
  -4  -2   2       2948.65       3005.01        95.69 o                         
  -3  -2   2       1542.68       1420.91        57.14 o                         
  -2  -2   2       7505.51       6320.78       164.81 o                         
  -1  -2   2          0.61        100.55        23.33 o                         
   0  -2   2       3610.61       4146.56        92.07 o                         
   1  -2   2       2195.06       3246.24       123.25 o                         
   2  -2   2      18295.35      15773.88       309.27 o                         
   3  -2   2       6295.76       5114.89        96.11 o                         
   4  -2   2       6264.53       6008.67       157.90 o                         
   5  -2   2       1048.22       1065.35        57.01 o                         
   6  -2   2        380.66        323.95        52.59 o                         
   7  -2   2         58.02        104.45        66.18 o                         
   8  -2   2       1235.26       1315.25       135.92 o                         
   9  -2   2        124.78        106.58        57.28 o                         
  10  -2   2        278.20        201.78        64.41 o                         
  14  -2   2        146.48        205.85       145.83 o                         
 -14  -1   2        368.44        188.35       101.77 o                         
 -12  -1   2        237.31        544.93       132.63 o                         
 -11  -1   2        205.40        119.95        57.11 o                         
 -10  -1   2          1.42        -17.53        33.61 o                         
  -9  -1   2        581.81        547.04        50.37 o                         
  -8  -1   2          0.22         18.64        29.78 o                         
  -7  -1   2       4248.73       4359.47       130.72 o                         
  -6  -1   2       1289.50       1472.12        61.46 o                         
  -5  -1   2       1761.49       1603.94        68.93 o                         
  -4  -1   2       7394.82       7029.30       188.02 o                         
  -3  -1   2       1931.68       2014.18        82.19 o                         
  -2  -1   2      24850.47      22299.86       517.33 o                         
  -1  -1   2        537.66        373.83        19.19 o                         
   0  -1   2       8413.21       8082.64       137.78 o                         
   1  -1   2       9891.91       8471.48       214.09 o                         
   2  -1   2       3491.83       5224.92       187.65 o                         
   3  -1   2        148.98        834.17        81.73 o                         
   4  -1   2       2211.29       1641.45        63.84 o                         
   5  -1   2       2521.05       2581.33        95.10 o                         
   6  -1   2        561.87        495.36        36.98 o                         
   7  -1   2       2262.48       2084.97        98.06 o                         
   8  -1   2         57.55         56.13        31.79 o                         
   9  -1   2        356.41        226.43        81.33 o                         
  10  -1   2       1279.08       1234.86       175.21 o                         
  11  -1   2        562.94        518.96       106.51 o                         
  12  -1   2       1846.16       1990.68       274.26 o                         
  14  -1   2        289.42        359.48       162.64 o                         
 -14   0   2        101.40         83.25       193.25 o                         
 -13   0   2         19.55        -15.97        78.96 o                         
 -11   0   2         36.15         70.32        80.82 o                         
 -10   0   2         64.47         73.57        54.80 o                         
  -9   0   2       2128.31       2308.95       128.93 o                         
  -8   0   2       1199.27        981.95        68.76 o                         
  -7   0   2       1046.00        859.38        54.64 o                         
  -6   0   2          3.29         29.82        21.89 o                         
  -5   0   2       3971.80       3562.06       103.30 o                         
  -4   0   2        972.27       1119.36        46.12 o                         
  -3   0   2      14487.50      14539.71       443.52 o                         
  -2   0   2         72.67         28.98        20.43 o                         
  -1   0   2        675.50       1584.18        45.32 o                         
   0   0   2       6251.00       4572.76        89.72 o                         
   1   0   2       3097.15       2591.55        58.75 o                         
   2   0   2      16100.01      11869.49       247.68 o                         
   3   0   2       6769.47       3748.71       102.31 o                         
   4   0   2       4236.02       4329.88       110.46 o                         
   5   0   2       2638.47       2173.66        78.41 o                         
   6   0   2       7716.56       8926.65       218.94 o                         
   7   0   2       1880.94       1869.62        75.12 o                         
   8   0   2         82.82        101.01        39.76 o                         
   9   0   2       1600.00       1638.89       128.92 o                         
  10   0   2          5.94         -4.56        66.33 o                         
  11   0   2       1290.56       1423.72       208.74 o                         
  15   0   2         80.30        413.30       137.64 o                         
 -14   1   2         20.92         42.61       126.63 o                         
 -13   1   2        144.56        143.21       151.84 o                         
 -11   1   2         93.15        158.11        52.57 o                         
 -10   1   2       1012.93        731.98        91.65 o                         
  -9   1   2         41.50         60.25        55.22 o                         
  -8   1   2       1668.62       1886.43        93.36 o                         
  -7   1   2        158.64        132.05        37.03 o                         
  -6   1   2       3071.82       3115.71       103.23 o                         
  -5   1   2       4054.03       3888.87       128.73 o                         
  -4   1   2       3869.18       3464.87       110.19 o                         
  -3   1   2      47194.31      45792.71      1356.16 o                         
  -2   1   2       6325.70       5153.66       140.55 o                         
  -1   1   2         28.09        316.74        12.82 o                         
   0   1   2      17206.85      21561.58       372.66 o                         
   1   1   2      15721.32      15956.42       299.00 o                         
   2   1   2        217.73        500.53        25.80 o                         
   3   1   2        186.55        -20.04        17.13 o                         
   4   1   2       6088.11       5381.42       123.62 o                         
   5   1   2       1822.51       2097.97        66.18 o                         
   6   1   2       2734.93       2415.08        77.63 o                         
   7   1   2       1826.63       1781.31       108.87 o                         
   8   1   2       1456.82       1223.17        76.53 o                         
   9   1   2       2137.87       1990.38       100.80 o                         
  10   1   2          1.33        -76.00        38.00 o                         
  11   1   2       1591.50       1391.78       170.46 o                         
  12   1   2        425.10        492.78       121.35 o                         
  14   1   2        438.70        549.69       138.14 o                         
  15   1   2         73.73        213.25       108.46 o                         
 -13   2   2        372.34        357.08       157.24 o                         
 -12   2   2        109.23         13.35        88.68 o                         
 -11   2   2        611.80        610.68       103.34 o                         
 -10   2   2       1190.88       1239.77       183.39 o                         
  -9   2   2        629.49        623.84        65.26 o                         
  -8   2   2       1479.57       1317.08       108.11 o                         
  -7   2   2        468.65        452.34        38.21 o                         
  -6   2   2       3168.21       2927.64        85.12 o                         
  -5   2   2       5907.21       5322.35       118.76 o                         
  -4   2   2        854.94        853.21        38.50 o                         
  -3   2   2       3620.73       3474.48        84.32 o                         
  -2   2   2      24257.87      25825.94       416.75 o                         
  -1   2   2       2874.20       2571.46        55.45 o                         
   0   2   2        260.49        709.46        49.79 o                         
   1   2   2      27120.36      30760.83       495.70 o                         
   2   2   2      13037.22      14142.92       411.27 o                         
   3   2   2      16847.15      17092.55       500.08 o                         
   4   2   2       3994.22       3705.90       102.19 o                         
   5   2   2        332.97        367.63        31.18 o                         
   6   2   2       2788.44       2595.86        78.46 o                         
   7   2   2       1174.58       1146.98        58.67 o                         
   8   2   2        969.73       1042.72        61.17 o                         
   9   2   2       1542.76       1443.54        76.89 o                         
  10   2   2        978.39        867.51        76.97 o                         
  11   2   2       1369.35       1372.85        93.73 o                         
  12   2   2         53.02        157.48        96.48 o                         
  13   2   2       1332.57       1427.76       181.35 o                         
  15   2   2          1.86        167.46        99.10 o                         
 -13   3   2        115.72        229.85       140.43 o                         
 -12   3   2          2.75        137.43       124.23 o                         
 -10   3   2        287.13        320.44        58.82 o                         
  -9   3   2        870.61        793.73        74.98 o                         
  -8   3   2       1061.89        831.39        99.34 o                         
  -7   3   2          3.78         63.86        41.88 o                         
  -6   3   2       2351.63       2218.11        92.53 o                         
  -5   3   2          2.18          8.28        29.46 o                         
  -4   3   2       2075.24       1746.43        59.97 o                         
  -3   3   2       5162.31       5600.35       100.36 o                         
  -2   3   2        117.99         91.56        13.60 o                         
  -1   3   2       4578.37       5250.02        92.19 o                         
   0   3   2       2557.95       2774.64       113.20 o                         
   1   3   2      23706.46      24973.22       398.85 o                         
   2   3   2       6097.59       6584.33       189.05 o                         
   3   3   2        813.87        986.32       110.22 o                         
   4   3   2       3017.36       3342.42       107.93 o                         
   5   3   2       2441.75       2284.11        74.54 o                         
   6   3   2        479.64        482.02        33.25 o                         
   7   3   2        235.98        168.54        27.47 o                         
   8   3   2       4021.00       3803.47       112.77 o                         
   9   3   2        589.34        614.84        52.21 o                         
  10   3   2       1317.81       1354.52        76.59 o                         
  11   3   2        134.04        147.27        49.05 o                         
  12   3   2        517.98        642.35        98.70 o                         
  13   3   2        447.77       4163.18       660.15 o                         
  14   3   2        145.92        420.03       103.99 o                         
  15   3   2        229.90        330.74       125.22 o                         
 -12   4   2         61.68        253.26       144.03 o                         
 -11   4   2        160.65        331.88       150.04 o                         
  -9   4   2       2658.83       2626.49       224.12 o                         
  -8   4   2         17.30        -31.85        46.84 o                         
  -7   4   2        187.42        277.51        54.94 o                         
  -6   4   2       2877.71       2943.52       115.26 o                         
  -5   4   2         35.87         23.03        30.22 o                         
  -4   4   2       8451.38       8050.89       190.50 o                         
  -3   4   2       1521.93       1507.08        39.40 o                         
  -2   4   2         95.16        162.34        17.68 o                         
  -1   4   2       5150.53       5323.22        90.81 o                         
   0   4   2       1582.53       1341.11        36.13 o                         
   1   4   2       1075.69       1723.04        41.31 o                         
   2   4   2      14323.98      15712.15       324.14 o                         
   3   4   2      17546.75      17280.33       558.30 o                         
   4   4   2         16.72         12.73        20.22 o                         
   5   4   2       4109.40       4160.73       116.74 o                         
   6   4   2       4671.08       4055.00       122.97 o                         
   7   4   2        229.12        237.15        35.54 o                         
   8   4   2       3566.94       3374.72       100.88 o                         
   9   4   2         92.83         76.14        32.90 o                         
  10   4   2        809.55        796.52        64.77 o                         
  11   4   2         65.67         53.84        41.88 o                         
  12   4   2        474.68        476.89        62.35 o                         
  13   4   2       1395.69       2471.99       807.79 o                         
  14   4   2         23.60        144.17        96.38 o                         
  15   4   2        181.52        454.95       137.73 o                         
 -12   5   2        140.30        291.07       153.64 o                         
 -11   5   2        215.39        214.25       143.43 o                         
  -9   5   2        812.60        989.59       102.45 o                         
  -8   5   2        640.80        631.89        89.25 o                         
  -7   5   2        645.08        652.90        78.18 o                         
  -6   5   2         33.23        -23.48        45.74 o                         
  -5   5   2       1188.32       1131.36        67.74 o                         
  -4   5   2        275.83        212.91        38.04 o                         
  -3   5   2       1334.35       1539.34        49.43 o                         
  -2   5   2       2829.73       2726.83        64.12 o                         
  -1   5   2        326.92        439.90        24.92 o                         
   0   5   2       8205.74       9239.37       164.39 o                         
   1   5   2       2957.62       3738.23        77.96 o                         
   2   5   2         43.14        164.46        27.85 o                         
   3   5   2       5211.77       5494.19       141.47 o                         
   4   5   2        675.18        694.47       101.47 o                         
   5   5   2       5241.59       5090.78       139.53 o                         
   6   5   2        109.34        114.13        26.21 o                         
   7   5   2       1598.65       1358.56        73.27 o                         
   8   5   2        882.97       1000.49        68.29 o                         
   9   5   2         77.58         80.34        33.77 o                         
  10   5   2        503.32        461.41        51.89 o                         
  11   5   2         28.14        112.28        45.40 o                         
  12   5   2       4935.19       4800.20       168.29 o                         
  13   5   2        375.65        466.00        64.60 o                         
  14   5   2          8.59        110.61        66.60 o                         
  15   5   2        363.22        648.98       144.03 o                         
 -11   6   2        200.36        375.69       160.84 o                         
 -10   6   2         63.73        -81.62        96.02 o                         
  -8   6   2        366.64        265.43        81.64 o                         
  -7   6   2       1752.14       1776.22       266.02 o                         
  -6   6   2        272.66        295.98        70.17 o                         
  -5   6   2        188.76        166.10        52.18 o                         
  -4   6   2       3068.84       3038.14        97.42 o                         
  -3   6   2        183.21        146.64        25.86 o                         
  -2   6   2       2880.98       2600.52        73.93 o                         
  -1   6   2         79.77        158.10        26.41 o                         
   0   6   2       1202.70       1352.63        49.03 o                         
   1   6   2       1446.54       1841.69        55.27 o                         
   2   6   2       2292.94       2286.19        54.43 o                         
   3   6   2        569.11        553.00        47.41 o                         
   4   6   2       1063.46       1302.83        58.95 o                         
   5   6   2       6287.71       6780.75       252.26 o                         
   6   6   2        196.23        254.42        31.44 o                         
   7   6   2       3310.70       3050.79       101.39 o                         
   8   6   2        475.61        470.36        49.69 o                         
   9   6   2        273.62        283.47        49.63 o                         
  10   6   2       1835.81       2078.77       116.19 o                         
  11   6   2       4198.80       3927.14       132.86 o                         
  12   6   2       2603.81       2583.98       109.10 o                         
  13   6   2         14.60         79.56        74.04 o                         
  14   6   2        262.36        344.99        79.50 o                         
  15   6   2        112.91        261.23       114.78 o                         
 -11   7   2         18.93         73.22       129.03 o                         
 -10   7   2        384.33        396.69       157.84 o                         
  -9   7   2        522.93        866.00       207.65 o                         
  -7   7   2        330.74        414.89       232.73 o                         
  -6   7   2          3.37         40.71        63.54 o                         
  -5   7   2       4298.15       3940.68       145.44 o                         
  -4   7   2        293.36        286.21        48.60 o                         
  -3   7   2        214.54        204.98        31.33 o                         
  -2   7   2       2166.44       2315.63        77.99 o                         
  -1   7   2         18.76         45.32        24.87 o                         
   0   7   2       2125.38       2058.46        67.16 o                         
   1   7   2        176.35        146.05        25.49 o                         
   2   7   2       2514.03       2669.11        81.22 o                         
   3   7   2        589.65        733.15        45.09 o                         
   4   7   2       3562.99       3337.66       105.23 o                         
   5   7   2       5959.58       5636.87       172.34 o                         
   6   7   2       1300.99       1359.89        76.46 o                         
   7   7   2       2566.51       2882.72       102.96 o                         
   8   7   2        685.02        709.89        59.00 o                         
   9   7   2       3192.72       3256.11       125.46 o                         
  10   7   2          0.56         49.24        45.97 o                         
  11   7   2       1327.56       1305.86       125.25 o                         
  12   7   2       4003.66       3805.36       168.95 o                         
  13   7   2        187.08        272.46        77.52 o                         
  14   7   2        249.31        693.16       268.86 o                         
  15   7   2         46.03        193.56       351.08 o                         
 -10   8   2        188.96        541.33       176.44 o                         
  -9   8   2          0.16        248.46       139.83 o                         
  -8   8   2         25.66        151.71       185.74 o                         
  -6   8   2       3249.67       3027.68       371.09 o                         
  -5   8   2          1.36        -71.35        71.24 o                         
  -4   8   2         24.98        -31.27        48.54 o                         
  -3   8   2       1767.13       1758.64       167.96 o                         
  -2   8   2       1123.00       1065.09        60.33 o                         
  -1   8   2        128.76        150.33        31.23 o                         
   0   8   2       1637.18       1736.57        78.95 o                         
   1   8   2        616.49        682.25        44.78 o                         
   2   8   2       3677.10       3629.60       100.67 o                         
   3   8   2       3860.18       4558.11       122.65 o                         
   4   8   2        242.24        243.74        44.99 o                         
   5   8   2       1198.15       1361.34        74.55 o                         
   6   8   2       5496.72       5366.28       177.59 o                         
   7   8   2       2444.03       2559.98        94.07 o                         
   8   8   2        496.99        518.74        59.38 o                         
   9   8   2         51.76         27.41        39.16 o                         
  10   8   2        421.01        349.26        66.92 o                         
  11   8   2       3751.51       3853.09       173.85 o                         
  12   8   2        883.44        926.53       150.04 o                         
  13   8   2          7.86         88.09       239.76 o                         
  14   8   2       1263.75       1343.96       448.00 o                         
  15   8   2         97.99        487.06       340.28 o                         
  -9   9   2         48.86        449.51       155.44 o                         
  -8   9   2        512.33        521.52       178.24 o                         
  -7   9   2        296.11        292.32        92.69 o                         
  -5   9   2        644.91        646.91       134.09 o                         
  -4   9   2       1173.12       1129.69       174.54 o                         
  -3   9   2       1258.75       1329.77       129.70 o                         
  -2   9   2          0.06         55.28        51.88 o                         
  -1   9   2        787.78        722.83        55.61 o                         
   0   9   2          6.66         46.01        35.73 o                         
   1   9   2       2518.58       2484.67        95.23 o                         
   2   9   2         22.20          6.41        33.43 o                         
   3   9   2       1613.22       1766.24        73.89 o                         
   4   9   2       1710.67       1884.22       112.73 o                         
   5   9   2          0.98         23.42        42.52 o                         
   6   9   2       2951.50       2748.50       150.20 o                         
   7   9   2        556.18        472.79        95.87 o                         
   8   9   2          1.70         71.48        72.55 o                         
   9   9   2       2013.89       1871.83       166.42 o                         
  10   9   2       1313.85       1112.10       220.68 o                         
  11   9   2       1004.79        839.81       182.28 o                         
  12   9   2        140.76        145.14        96.02 o                         
  13   9   2        299.36        354.98       283.87 o                         
  14   9   2        304.97        436.30       196.55 o                         
  15   9   2        198.91        422.50       147.63 o                         
  -8  10   2          4.70        360.08       139.23 o                         
  -7  10   2         64.74        296.47       147.63 o                         
  -6  10   2        569.65        566.23       155.14 o                         
  -5  10   2        277.33        388.93        81.62 o                         
  -4  10   2       2521.39       2439.17       192.13 o                         
  -3  10   2        658.92        722.49       158.67 o                         
  -2  10   2         62.86        276.49        63.54 o                         
  -1  10   2         63.19         67.27        41.16 o                         
   0  10   2         10.78        -19.06        39.32 o                         
   1  10   2       1371.92       1318.60       105.60 o                         
   2  10   2        102.60        103.79        41.88 o                         
   3  10   2       1971.80       2232.77       140.84 o                         
   4  10   2       1662.47       1736.33       106.19 o                         
   5  10   2        764.70        823.67        93.56 o                         
   6  10   2        922.69        906.34       120.12 o                         
   7  10   2       1810.38       1791.86       200.76 o                         
   8  10   2       1845.43       1528.67       155.63 o                         
   9  10   2          5.64         27.45       101.38 o                         
  10  10   2       1292.57       1133.00       332.26 o                         
  11  10   2        392.12        245.26       358.07 o                         
  12  10   2          7.80        159.74        97.76 o                         
  13  10   2        258.48        228.65       117.03 o                         
  14  10   2         51.27        309.67       129.03 o                         
  15  10   2        368.28        436.30       152.44 o                         
  -7  11   2        129.58        679.36       172.84 o                         
  -6  11   2        310.27        382.72       102.14 o                         
  -5  11   2        322.19        348.08       112.88 o                         
  -4  11   2        456.54        446.04        94.59 o                         
  -3  11   2        804.28        817.31        81.60 o                         
  -2  11   2         79.35        212.67        74.25 o                         
  -1  11   2        334.19        566.46       121.29 o                         
   0  11   2        218.29        259.80        58.38 o                         
   1  11   2        891.81       1003.51        83.91 o                         
   2  11   2         40.50         -5.25        91.73 o                         
   3  11   2       3035.90       2984.18       152.89 o                         
   4  11   2        123.11        111.93        84.24 o                         
   5  11   2       1246.54       1216.50       185.59 o                         
   6  11   2       1948.07       1960.35       171.03 o                         
   7  11   2        233.05        260.50       167.33 o                         
   8  11   2        273.21        151.58        99.38 o                         
   9  11   2          6.78       -100.83        98.17 o                         
  10  11   2        602.60        305.41       218.42 o                         
  11  11   2        386.44        505.32       136.83 o                         
  12  11   2        140.88        118.83       108.63 o                         
  13  11   2        272.50        379.89       132.63 o                         
  14  11   2          4.53         18.60       106.22 o                         
  -6  12   2         63.30        395.00       296.77 o                         
  -5  12   2          1.82        257.07       272.16 o                         
  -4  12   2        653.47        436.46       134.56 o                         
  -2  12   2        193.99        312.42       117.98 o                         
  -1  12   2        773.80        732.36       100.70 o                         
   0  12   2        637.91        572.32       144.33 o                         
   1  12   2        692.50        860.24       180.19 o                         
   2  12   2        224.35        299.56       189.96 o                         
   3  12   2       1017.67       1086.28       201.48 o                         
   4  12   2        114.47        173.59        81.40 o                         
   5  12   2       4062.47       4240.11       290.77 o                         
   6  12   2        101.11         59.16        87.50 o                         
   7  12   2        264.47        337.53        95.15 o                         
   8  12   2       1145.61       1083.19       169.34 o                         
   9  12   2         38.57        -15.99       350.48 o                         
  10  12   2       1111.35        980.58       498.12 o                         
  11  12   2         17.72        -19.80        93.62 o                         
  12  12   2        485.04        315.67       132.03 o                         
  13  12   2        311.88        328.88       133.23 o                         
  14  12   2        530.40        309.07       145.83 o                         
  -5  13   2        562.92        979.68       443.50 o                         
  -4  13   2        114.34        248.73       156.94 o                         
  -3  13   2         20.01        -23.20        86.65 o                         
  -2  13   2        360.24        210.58       210.95 o                         
  -1  13   2        104.04         99.53       101.44 o                         
   1  13   2        122.21        202.25       154.24 o                         
   2  13   2         88.85        148.21       153.50 o                         
   3  13   2        733.19        741.10       270.09 o                         
   4  13   2        626.68        585.10       104.59 o                         
   5  13   2          2.11        -36.34        80.38 o                         
   6  13   2        684.26        622.23       153.34 o                         
   7  13   2        421.67        479.29       132.49 o                         
   8  13   2         12.74       -122.79       308.47 o                         
   9  13   2        722.19        607.47       321.68 o                         
  10  13   2        284.15        523.92       142.23 o                         
  11  13   2        232.41        344.48       129.63 o                         
  12  13   2        639.29        435.70       149.43 o                         
  13  13   2          5.99         69.62       119.43 o                         
  -3  14   2        232.48        119.07       150.64 o                         
  -2  14   2        340.72        234.06       109.15 o                         
  -1  14   2        111.26        111.35       106.26 o                         
   0  14   2        169.10        177.52       110.75 o                         
   3  14   2          2.59        131.73       352.04 o                         
   4  14   2         79.69        174.70       156.75 o                         
   5  14   2       1437.91       1643.36      1041.84 o                         
   6  14   2        145.02         78.63       106.83 o                         
   7  14   2        598.68        550.02       156.34 o                         
   8  14   2        241.02        136.29       229.55 o                         
   9  14   2        728.14        712.97       162.64 o                         
  10  14   2          1.15        -37.21       100.22 o                         
  11  14   2        138.06       -114.63        98.42 o                         
  12  14   2        370.81        228.65       129.03 o                         
  -2  15   2          2.50         -0.17       101.93 o                         
  -1  15   2         46.19         70.79       107.96 o                         
   0  15   2         22.20        108.80       109.62 o                         
   1  15   2         37.13        122.09       114.66 o                         
   2  15   2        411.20        157.75       120.33 o                         
   3  15   2          9.50        -18.91        72.18 o                         
   5  15   2        176.63       2618.41       717.77 o                         
   6  15   2        370.76       1933.05       780.78 o                         
   7  15   2        155.39        422.70       737.57 o                         
   8  15   2        148.88        144.55       224.45 o                         
   9  15   2        575.12        456.71       157.24 o                         
  10  15   2         22.87         79.22       117.63 o                         
  11  15   2        326.74        415.30       159.04 o                         
   1  16   2         32.46        124.59       123.06 o                         
   2  16   2        292.54        293.02       129.84 o                         
   3  16   2        239.78        169.11       141.93 o                         
   4  16   2          4.02        -79.92       117.03 o                         
   5  16   2         43.83         40.81       106.22 o                         
   6  16   2          2.55         42.61       106.83 o                         
   7  16   2        208.56        221.45       123.03 o                         
   8  16   2        516.21        653.55       172.84 o                         
   9  16   2        190.71         21.61       127.83 o                         
  -7 -15   3        409.88        274.58        94.86 o                         
  -6 -15   3          2.23         14.24        69.36 o                         
  -5 -15   3         99.04         90.73        72.45 o                         
  -4 -15   3        123.49        244.11       101.12 o                         
  -3 -15   3        276.84        227.63        87.04 o                         
  -2 -15   3        131.67          1.20       195.65 o                         
  -1 -15   3         45.66         18.67       118.85 o                         
   0 -15   3        441.63        379.08       312.37 o                         
  -9 -14   3         13.59        179.00        80.66 o                         
  -8 -14   3        347.30        304.62        94.52 o                         
  -7 -14   3         53.01        -18.00        66.61 o                         
  -6 -14   3          7.29         64.63       131.43 o                         
  -5 -14   3         87.79        135.90       162.64 o                         
  -4 -14   3         24.35         70.44        64.60 o                         
  -3 -14   3         12.93        -21.29        55.95 o                         
  -2 -14   3         79.41         87.12        87.44 o                         
  -1 -14   3         22.81        -66.21       107.52 o                         
   0 -14   3        338.10        272.19       117.13 o                         
   1 -14   3         80.89        186.28       112.69 o                         
   2 -14   3        111.59         86.29       109.68 o                         
   3 -14   3          1.14         43.21       106.20 o                         
 -11 -13   3        273.01        294.25        95.95 o                         
 -10 -13   3        292.46        252.12        80.49 o                         
  -9 -13   3         71.77        118.96        66.61 o                         
  -8 -13   3        762.64        710.14       110.87 o                         
  -7 -13   3        147.16        124.60       147.03 o                         
  -6 -13   3         18.37          9.79       171.26 o                         
  -5 -13   3        264.23        207.72        74.89 o                         
  -4 -13   3          4.89         60.58        63.49 o                         
  -3 -13   3        476.74        433.56        77.06 o                         
  -2 -13   3        134.75        110.03        73.28 o                         
  -1 -13   3        220.96        243.07        61.25 o                         
   0 -13   3        174.95        100.05       109.13 o                         
   1 -13   3        233.85        144.30       107.59 o                         
   2 -13   3         30.04        -70.05        94.40 o                         
   3 -13   3        113.40        -20.71        87.27 o                         
   4 -13   3        153.54        101.98        90.77 o                         
   5 -13   3          2.41        162.71        92.95 o                         
 -12 -12   3         44.26          8.89        75.71 o                         
 -11 -12   3        315.37        369.80        92.58 o                         
 -10 -12   3        161.96        144.25        80.72 o                         
  -9 -12   3         68.36        -30.33       261.20 o                         
  -8 -12   3        819.51        667.43       375.01 o                         
  -7 -12   3        274.90        191.42       259.72 o                         
  -6 -12   3         18.00         37.27       206.09 o                         
  -5 -12   3        513.91        426.99       239.55 o                         
  -4 -12   3        619.66        601.21       150.33 o                         
  -3 -12   3        246.05        135.31        98.40 o                         
  -2 -12   3          1.93         23.84        74.19 o                         
  -1 -12   3        485.04        488.27        60.70 o                         
   0 -12   3         33.27         -8.08        55.29 o                         
   1 -12   3        342.51        365.86       309.00 o                         
   2 -12   3        248.49        251.91        93.88 o                         
   3 -12   3        253.26        179.67        92.42 o                         
   4 -12   3        531.02        425.82       100.15 o                         
   5 -12   3          6.45         48.50       107.81 o                         
   6 -12   3        184.37        224.72       133.45 o                         
 -12 -11   3          1.72         37.77        70.37 o                         
 -11 -11   3        744.10        708.01       110.54 o                         
 -10 -11   3         76.52         66.33        68.94 o                         
  -9 -11   3        172.84        164.79        73.39 o                         
  -8 -11   3       1134.76        871.41       145.56 o                         
  -7 -11   3         15.94        -57.03       219.26 o                         
  -6 -11   3        155.61        120.59       154.62 o                         
  -5 -11   3        504.69        378.90       145.65 o                         
  -4 -11   3        915.28       1078.07       155.23 o                         
  -3 -11   3          8.48        -25.35        41.07 o                         
  -2 -11   3        495.90        312.62        53.49 o                         
  -1 -11   3          3.83         -0.42        51.67 o                         
   0 -11   3        149.51        118.44        45.01 o                         
   1 -11   3        482.46        491.60        84.51 o                         
   2 -11   3         27.91         27.43       134.13 o                         
   3 -11   3       1038.69       1091.74       138.08 o                         
   4 -11   3        958.12        951.53       114.53 o                         
   5 -11   3        141.59        178.90        86.68 o                         
   6 -11   3        209.67        227.07        82.61 o                         
   7 -11   3          1.36         72.94       107.59 o                         
 -13 -10   3        215.92        202.83        82.71 o                         
 -12 -10   3        304.44        219.91        83.01 o                         
 -11 -10   3       1443.92       1268.66       332.99 o                         
 -10 -10   3          0.02       -103.39       218.51 o                         
  -9 -10   3       2820.60       2766.03       180.35 o                         
  -8 -10   3        189.54        171.42       166.12 o                         
  -7 -10   3       1010.44       1002.70       115.90 o                         
  -6 -10   3        448.87        466.84       118.61 o                         
  -5 -10   3        598.57        450.46        63.53 o                         
  -4 -10   3        836.61        804.37        77.54 o                         
  -3 -10   3        117.72         85.77        47.15 o                         
  -2 -10   3        886.64       1072.49       103.73 o                         
  -1 -10   3         29.35         53.59        41.75 o                         
   0 -10   3       1560.58       1552.28       104.05 o                         
   1 -10   3        584.70        665.16        61.06 o                         
   2 -10   3       1329.81       1159.61        92.46 o                         
   3 -10   3       1592.17       1600.92       107.56 o                         
   4 -10   3         82.18        136.61       159.09 o                         
   5 -10   3        420.93        261.64        69.86 o                         
   6 -10   3        113.94        151.08        63.66 o                         
   7 -10   3         91.89        240.91        91.07 o                         
   8 -10   3        195.20        490.31       204.05 o                         
 -13  -9   3          0.42        -17.74        65.72 o                         
 -12  -9   3        566.40        546.34       117.78 o                         
 -11  -9   3        528.67        471.59       318.25 o                         
 -10  -9   3        798.40        700.12       205.75 o                         
  -9  -9   3       2003.07       1900.84       114.77 o                         
  -8  -9   3        258.47        292.83       132.10 o                         
  -7  -9   3        727.22        687.96        72.39 o                         
  -6  -9   3        374.34        380.50        59.95 o                         
  -5  -9   3        907.44       1107.99       110.10 o                         
  -4  -9   3       1525.95       1661.02       128.57 o                         
  -3  -9   3        525.30        656.78        76.46 o                         
  -2  -9   3       1109.72       1294.15        67.07 o                         
  -1  -9   3          2.98         -9.37        30.32 o                         
   0  -9   3       2506.74       2321.27       100.80 o                         
   1  -9   3        121.55         33.56        34.46 o                         
   2  -9   3       1580.36       1676.67        81.94 o                         
   3  -9   3        698.76        831.43        83.53 o                         
   4  -9   3          2.80         85.15       114.21 o                         
   5  -9   3         66.30         79.48        75.02 o                         
   6  -9   3        303.54        348.60        65.95 o                         
   7  -9   3        194.48        309.36        84.63 o                         
   8  -9   3        378.31        437.89       116.10 o                         
   9  -9   3         36.63        -30.01       151.84 o                         
 -14  -8   3        159.11        127.95       185.74 o                         
 -13  -8   3          1.26        -59.44        59.50 o                         
 -12  -8   3        271.67        199.25        88.53 o                         
 -11  -8   3         21.89         -3.66        92.96 o                         
 -10  -8   3        960.04        835.14        84.46 o                         
  -9  -8   3        436.25        466.79       117.03 o                         
  -8  -8   3        546.70        620.41        90.09 o                         
  -7  -8   3        770.37        946.44       113.57 o                         
  -6  -8   3          1.60        -28.47        36.47 o                         
  -5  -8   3        820.14        731.51        68.84 o                         
  -4  -8   3        253.51        254.87        41.97 o                         
  -3  -8   3        939.05        956.60        76.09 o                         
  -2  -8   3        341.93        379.45        50.50 o                         
  -1  -8   3       1537.11       1771.58        68.70 o                         
   0  -8   3        802.27        899.81        53.01 o                         
   1  -8   3         29.68         48.91        30.98 o                         
   2  -8   3       1140.64       1199.97        67.61 o                         
   3  -8   3       1086.42       1243.50       109.59 o                         
   4  -8   3          1.96         90.49        59.48 o                         
   5  -8   3        693.53        719.95       150.24 o                         
   6  -8   3        314.76        339.54        78.23 o                         
   7  -8   3        690.92        584.94       110.85 o                         
   9  -8   3         91.23        298.87       176.44 o                         
  10  -8   3        392.26        454.31       189.04 o                         
 -14  -7   3        195.65        176.97        67.30 o                         
 -13  -7   3         51.64         95.79        48.62 o                         
 -12  -7   3        361.50        330.14       130.19 o                         
 -11  -7   3          1.84        -17.93        82.98 o                         
 -10  -7   3        686.61        743.28        96.50 o                         
  -9  -7   3        761.38        675.12        74.30 o                         
  -8  -7   3       1110.70       1118.75        88.01 o                         
  -7  -7   3         52.94         69.17        50.10 o                         
  -6  -7   3         20.00         15.30        54.22 o                         
  -5  -7   3       2592.47       2887.59       132.42 o                         
  -4  -7   3        393.62        399.36        41.31 o                         
  -3  -7   3       2093.09       2350.33        83.47 o                         
  -2  -7   3        680.91        705.09        47.10 o                         
  -1  -7   3       1657.07       1430.28        54.51 o                         
   0  -7   3       2209.40       2104.90        70.28 o                         
   1  -7   3         35.18         50.48        27.07 o                         
   2  -7   3        850.59        802.69        54.27 o                         
   3  -7   3        924.92        996.69        82.44 o                         
   4  -7   3       1459.28       1489.91        94.06 o                         
   5  -7   3        660.89        688.40        74.42 o                         
   6  -7   3         46.60         12.32        64.02 o                         
   7  -7   3        182.37        562.37       470.06 o                         
  10  -7   3         11.02         87.02       140.43 o                         
  11  -7   3         28.74         70.82       140.43 o                         
 -14  -6   3          3.91         52.27        50.24 o                         
 -13  -6   3        392.77        327.26        61.95 o                         
 -12  -6   3         82.57        115.37        71.04 o                         
 -11  -6   3        208.32        111.10        91.30 o                         
 -10  -6   3       1064.77        963.39        80.36 o                         
  -9  -6   3          0.00         -0.65        39.54 o                         
  -8  -6   3        910.28       1009.21        78.34 o                         
  -7  -6   3       1084.61       1276.90       134.27 o                         
  -6  -6   3       2456.53       2688.56       104.65 o                         
  -5  -6   3       2326.22       2342.27        90.48 o                         
  -4  -6   3        120.86        143.56        30.30 o                         
  -3  -6   3       1743.64       1415.35        62.78 o                         
  -2  -6   3       1619.25       1606.79        51.38 o                         
  -1  -6   3        314.43        361.75        36.59 o                         
   0  -6   3        274.48        288.16        28.50 o                         
   1  -6   3       3172.86       3596.89        92.89 o                         
   2  -6   3        739.12        906.51        79.26 o                         
   3  -6   3        824.75        641.23        45.88 o                         
   4  -6   3       2066.93       1800.68       101.90 o                         
   5  -6   3        189.37        154.51        52.46 o                         
   6  -6   3        432.63        407.89        74.47 o                         
   7  -6   3        362.45        438.53       303.74 o                         
   8  -6   3        225.84        275.86       107.27 o                         
  11  -6   3        116.36        265.26       155.44 o                         
  12  -6   3         18.20        298.27       145.83 o                         
 -14  -5   3         10.71        132.42        81.11 o                         
 -13  -5   3        405.99        401.42        64.86 o                         
 -12  -5   3          9.46          5.54        41.31 o                         
 -11  -5   3        477.32        532.16        70.30 o                         
 -10  -5   3        583.61        557.71        66.69 o                         
  -9  -5   3       1345.08       1421.77        99.45 o                         
  -8  -5   3       1699.30       1628.38       113.33 o                         
  -7  -5   3         59.21         22.32        49.70 o                         
  -6  -5   3       5968.21       5868.54       174.27 o                         
  -5  -5   3       2111.99       2127.24        84.67 o                         
  -4  -5   3         44.90         44.96        23.55 o                         
  -3  -5   3       7641.19       8516.99       186.67 o                         
  -2  -5   3        658.37        676.22        34.80 o                         
  -1  -5   3       3930.19       3842.76        79.36 o                         
   0  -5   3          0.90        -28.99        17.52 o                         
   1  -5   3       7099.90       6260.88       123.21 o                         
   2  -5   3        134.27        406.37        35.09 o                         
   3  -5   3       6845.48       8218.58       187.78 o                         
   4  -5   3       4785.92       5064.78       128.48 o                         
   5  -5   3         18.51         10.72        32.02 o                         
   6  -5   3       1283.86       1398.52       123.47 o                         
   7  -5   3        123.14         66.03        59.72 o                         
   8  -5   3        547.58        624.75       224.06 o                         
   9  -5   3       1446.91       1081.17       127.44 o                         
  12  -5   3         12.58        331.88       154.24 o                         
 -14  -4   3          4.98         98.70        80.29 o                         
 -13  -4   3        185.53        250.80        56.37 o                         
 -12  -4   3        246.71        265.29        48.71 o                         
 -11  -4   3        936.93        926.07        75.08 o                         
 -10  -4   3         60.84         31.00        36.91 o                         
  -9  -4   3       1469.66       1343.02        89.70 o                         
  -8  -4   3        455.55        447.51        55.24 o                         
  -7  -4   3       1547.03       1644.84        83.63 o                         
  -6  -4   3       5264.23       5404.53       160.30 o                         
  -5  -4   3       1240.82       1394.78        66.36 o                         
  -4  -4   3       3701.32       3192.54       103.70 o                         
  -3  -4   3         38.84        181.32        25.00 o                         
  -2  -4   3       1474.17       1429.68        58.63 o                         
  -1  -4   3       2502.70       2190.79        72.60 o                         
   0  -4   3       3147.62       3161.60        70.09 o                         
   1  -4   3       5699.12       5890.85       121.55 o                         
   2  -4   3          9.07        508.81        89.16 o                         
   3  -4   3       6146.80       5840.61       128.95 o                         
   4  -4   3        121.33         88.07        34.64 o                         
   5  -4   3        699.23        519.29        43.52 o                         
   6  -4   3       1050.33        774.27        71.19 o                         
   7  -4   3        140.16        159.50        56.21 o                         
   8  -4   3        883.24        993.47       112.42 o                         
   9  -4   3        181.46        274.71        79.08 o                         
  10  -4   3        878.65        696.81       219.53 o                         
  13  -4   3        209.14        408.10       175.84 o                         
 -14  -3   3        278.52        403.31        95.59 o                         
 -12  -3   3         36.22         98.22        47.74 o                         
 -11  -3   3        318.77        293.24        46.31 o                         
 -10  -3   3        367.70        411.21        54.44 o                         
  -9  -3   3       2457.61       2394.52       122.38 o                         
  -8  -3   3          7.75         18.77        38.66 o                         
  -7  -3   3       2174.84       2401.81       145.41 o                         
  -6  -3   3       2536.65       2597.34       101.01 o                         
  -5  -3   3       1686.57       1835.01       121.96 o                         
  -4  -3   3        301.79        454.84        42.44 o                         
  -3  -3   3       1094.10       1013.17        38.53 o                         
  -2  -3   3       4722.27       4811.25       121.22 o                         
  -1  -3   3       1463.33       1384.92        49.14 o                         
   0  -3   3       9217.05       8996.59       157.17 o                         
   1  -3   3        755.74        977.15        38.13 o                         
   2  -3   3       1799.19       1798.88        57.61 o                         
   3  -3   3       4842.45       4676.56       103.95 o                         
   4  -3   3        442.16        374.36        27.22 o                         
   5  -3   3         73.43        126.83        34.36 o                         
   6  -3   3       1394.30       1658.55       117.72 o                         
   7  -3   3       1336.37       1114.17       122.22 o                         
   8  -3   3        418.92        422.79        72.54 o                         
   9  -3   3         31.69         14.29        62.50 o                         
  10  -3   3        186.14         81.26        69.64 o                         
  13  -3   3          4.35        187.24       134.43 o                         
  14  -3   3         40.86        196.85       138.63 o                         
 -14  -2   3        400.42        376.13       107.91 o                         
 -13  -2   3          0.84        -22.73        72.62 o                         
 -12  -2   3        379.04       3652.46       720.17 o                         
 -11  -2   3        146.08        215.55        48.49 o                         
 -10  -2   3       1933.94       1679.70       107.13 o                         
  -9  -2   3       1440.99       1557.84        85.95 o                         
  -8  -2   3        697.10        676.07        71.62 o                         
  -7  -2   3       4759.74       4238.48       143.74 o                         
  -6  -2   3         11.31          8.70        26.23 o                         
  -5  -2   3         64.97        206.10        33.79 o                         
  -4  -2   3       2195.03       1891.89        82.49 o                         
  -3  -2   3       3294.73       3108.15        98.72 o                         
  -2  -2   3      11795.99       9410.83       202.49 o                         
  -1  -2   3          6.02         18.89        31.96 o                         
   0  -2   3       4408.31       3492.07       103.24 o                         
   1  -2   3         12.05        113.79        39.74 o                         
   2  -2   3       2505.29       2941.55       128.79 o                         
   3  -2   3       8313.34       9618.05       183.07 o                         
   4  -2   3        190.33        328.16        24.92 o                         
   5  -2   3       9672.17       8136.82       200.68 o                         
   6  -2   3        891.80        707.44        40.32 o                         
   7  -2   3        157.62        120.67        71.74 o                         
   8  -2   3        631.65        519.86       109.03 o                         
   9  -2   3        308.67        256.49        92.77 o                         
  10  -2   3        583.11        606.30       170.30 o                         
  14  -2   3        284.91        353.48       161.44 o                         
 -14  -1   3        314.69        399.55       113.43 o                         
 -13  -1   3          7.07         48.61        79.78 o                         
 -11  -1   3        251.74        252.75        65.57 o                         
 -10  -1   3       1245.99       1102.92        79.88 o                         
  -9  -1   3         48.30        -41.84        39.19 o                         
  -8  -1   3        911.57       1173.15        83.36 o                         
  -7  -1   3       3416.10       3215.19       107.39 o                         
  -6  -1   3        116.41        106.47        28.04 o                         
  -5  -1   3       4520.46       4406.14       138.78 o                         
  -4  -1   3       1571.10       1481.80        62.60 o                         
  -3  -1   3       1491.34       1379.73        57.36 o                         
  -2  -1   3        299.78        392.32        36.48 o                         
  -1  -1   3       1918.51       2707.89        73.75 o                         
   0  -1   3       1554.66       1772.10        61.55 o                         
   1  -1   3        802.01        876.74        41.32 o                         
   2  -1   3         98.52        170.65        35.29 o                         
   3  -1   3        102.06         51.59        23.19 o                         
   4  -1   3       4725.43       6061.57       148.79 o                         
   5  -1   3       4623.20       5412.35       141.27 o                         
   6  -1   3        255.34        171.00        29.41 o                         
   7  -1   3       2799.45       2815.48        96.16 o                         
   8  -1   3        409.73        466.78        54.70 o                         
   9  -1   3       1287.83       1054.35       132.28 o                         
  10  -1   3        799.41        615.54       135.46 o                         
  11  -1   3          8.84         85.33        77.54 o                         
 -14   0   3        689.06        504.60       129.56 o                         
 -13   0   3         80.84        118.56        91.67 o                         
 -11   0   3        338.34        442.90       149.43 o                         
 -10   0   3        271.08        356.74        70.59 o                         
  -9   0   3        298.18        341.42        50.15 o                         
  -8   0   3       3490.71       3200.56       130.51 o                         
  -7   0   3       3097.88       2940.67       118.50 o                         
  -6   0   3       1163.41        911.50        63.70 o                         
  -5   0   3       3464.69       3082.20       110.89 o                         
  -4   0   3        656.56        725.92        47.04 o                         
  -3   0   3       3679.51       3473.64       127.31 o                         
  -2   0   3      29990.68      30207.97       888.30 o                         
  -1   0   3         21.66        -10.73        10.93 o                         
   0   0   3       7510.25       9629.84       188.76 o                         
   1   0   3      14580.97      13217.40       260.91 o                         
   2   0   3          8.21         72.87        22.06 o                         
   3   0   3        415.28        817.10        59.34 o                         
   4   0   3       1901.60       1012.44        45.87 o                         
   5   0   3       6505.45       5977.39       151.39 o                         
   6   0   3       2488.69       2236.66        77.45 o                         
   7   0   3       1597.57       1169.93        60.36 o                         
   8   0   3        641.95        784.06        62.28 o                         
   9   0   3       3546.73       3435.41       153.67 o                         
  10   0   3        392.93        335.63        88.39 o                         
  11   0   3        607.50        712.90       254.74 o                         
  12   0   3         99.42        291.26        91.82 o                         
  14   0   3        584.68        707.83       158.83 o                         
  15   0   3          4.16        291.69       127.30 o                         
 -13   1   3          4.21         41.82        90.98 o                         
 -12   1   3        621.26        552.92        78.48 o                         
 -11   1   3        362.01        403.77       106.26 o                         
 -10   1   3       1024.67        927.06       208.59 o                         
  -9   1   3          0.03          6.57        51.95 o                         
  -8   1   3       5106.73       4611.17       151.38 o                         
  -7   1   3          0.62          6.18        32.68 o                         
  -6   1   3       3372.49       3358.07       123.83 o                         
  -5   1   3       2573.13       2573.12        99.98 o                         
  -4   1   3        764.40        757.50        41.46 o                         
  -3   1   3      17411.81      16899.05       367.66 o                         
  -2   1   3      11915.20      11540.95       255.56 o                         
  -1   1   3      20995.47      20524.12       333.76 o                         
   0   1   3      21130.69      19250.18       351.12 o                         
   1   1   3          2.20        415.79        22.09 o                         
   2   1   3       4655.40       4791.36       129.36 o                         
   3   1   3       1290.38       1586.58       129.76 o                         
   4   1   3       4727.52       5306.61       125.47 o                         
   5   1   3       4122.13       4559.32       112.14 o                         
   6   1   3       2180.52       2397.54        74.25 o                         
   7   1   3          2.35         27.58        35.74 o                         
   8   1   3        219.12        135.17        32.23 o                         
   9   1   3       3127.28       3051.94       124.05 o                         
  10   1   3          3.08        -59.53        39.93 o                         
  11   1   3        804.00        848.94       104.61 o                         
  14   1   3        371.76        593.72       104.06 o                         
  15   1   3        172.90        346.37       130.88 o                         
 -13   2   3        322.13        279.60       116.86 o                         
 -12   2   3          3.90         40.99        87.03 o                         
 -10   2   3        487.87        508.36        66.74 o                         
  -9   2   3        767.01        889.50       104.84 o                         
  -8   2   3        766.57        844.68        69.35 o                         
  -7   2   3        539.68        598.39        45.16 o                         
  -6   2   3       6326.51       5791.14       142.79 o                         
  -5   2   3       2071.19       1924.74        68.51 o                         
  -4   2   3       4101.91       3812.46       104.74 o                         
  -3   2   3        822.31        795.03        37.06 o                         
  -2   2   3       2250.87       2333.41        53.73 o                         
  -1   2   3       8978.04       9402.69       151.08 o                         
   0   2   3       2715.18       2735.13        63.11 o                         
   1   2   3       3263.84       2862.64        76.64 o                         
   2   2   3      14867.72      17217.17       430.48 o                         
   3   2   3       9314.14       8402.08       259.05 o                         
   4   2   3       1796.81       1419.96        60.02 o                         
   5   2   3       3774.13       3386.43        98.22 o                         
   6   2   3       1615.88       1162.05        56.79 o                         
   7   2   3       2840.09       2508.37        90.16 o                         
   8   2   3       3571.69       3716.36       136.97 o                         
   9   2   3       1215.99       1139.33        74.73 o                         
  10   2   3         42.18         35.82        42.30 o                         
  11   2   3        315.03        263.37        56.27 o                         
  12   2   3         50.28        173.83        89.42 o                         
  14   2   3        262.84        485.65       137.62 o                         
  15   2   3        155.02        420.61       131.33 o                         
 -13   3   3        168.78         91.79       143.43 o                         
 -12   3   3          1.56         46.74        96.69 o                         
 -11   3   3        867.81        914.09        97.46 o                         
  -9   3   3        434.68        439.94       116.42 o                         
  -8   3   3        261.03        226.93        53.04 o                         
  -7   3   3        441.05        501.48        58.03 o                         
  -6   3   3       2721.62       2555.52        83.27 o                         
  -5   3   3        101.95         94.95        25.79 o                         
  -4   3   3       5156.98       4996.16       111.09 o                         
  -3   3   3        551.11        510.58        25.72 o                         
  -2   3   3       2004.59       2043.23        47.47 o                         
  -1   3   3       2974.09       2829.21        57.17 o                         
   0   3   3      11685.86      12236.14       201.79 o                         
   1   3   3        845.32       1274.73        55.89 o                         
   2   3   3      19229.21      21444.09       448.48 o                         
   3   3   3       4764.95       4674.54       158.68 o                         
   4   3   3         47.31         71.84        30.04 o                         
   5   3   3        903.79       1082.31        50.64 o                         
   6   3   3       2430.24       2792.64        86.36 o                         
   7   3   3       1335.58       1317.03        64.03 o                         
   8   3   3       9091.26       9207.25       244.81 o                         
   9   3   3        270.51        261.52        44.96 o                         
  10   3   3       1003.24        884.18        72.07 o                         
  11   3   3        138.07         79.86        47.98 o                         
  12   3   3         39.12        147.89        60.12 o                         
  13   3   3       1164.30       1104.39       116.00 o                         
  14   3   3          3.90        128.40        98.51 o                         
  15   3   3        246.81        417.92       125.69 o                         
 -12   4   3         27.16         84.62       114.63 o                         
 -11   4   3        352.59        234.48       106.42 o                         
  -9   4   3       2438.24       2016.00       117.96 o                         
  -8   4   3        943.76        931.12        82.29 o                         
  -7   4   3        979.69       1160.19        83.78 o                         
  -6   4   3       2335.19       2134.96       154.86 o                         
  -5   4   3        875.25        840.03        47.04 o                         
  -4   4   3       6345.53       5936.35       132.73 o                         
  -3   4   3       1186.16       1172.42        40.16 o                         
  -2   4   3      12865.45      13271.37       221.27 o                         
  -1   4   3         80.95        109.12        16.64 o                         
   0   4   3        666.69       1161.37        40.33 o                         
   1   4   3       2715.31       2899.34        59.14 o                         
   2   4   3       1773.58       2381.85        63.25 o                         
   3   4   3       8905.76       8501.22       242.38 o                         
   4   4   3       2929.97       2605.30       101.89 o                         
   5   4   3       1351.70        979.64        67.24 o                         
   6   4   3        958.38        688.32        52.99 o                         
   7   4   3        436.02        415.32        38.44 o                         
   8   4   3       2319.23       2239.70        89.50 o                         
   9   4   3         66.23         92.17        37.68 o                         
  10   4   3        532.36        540.89        58.51 o                         
  11   4   3         47.90         22.40        55.50 o                         
  12   4   3        412.90        500.33        79.20 o                         
  14   4   3          4.33        145.14        96.02 o                         
  15   4   3        455.17        648.96       177.64 o                         
  16   4   3          0.10        371.77       121.92 o                         
 -12   5   3         69.98        161.44       131.43 o                         
 -11   5   3        119.50        228.65       143.43 o                         
 -10   5   3         54.21        -27.32       111.63 o                         
  -9   5   3        237.84        378.69       160.24 o                         
  -8   5   3          5.92         33.15        48.48 o                         
  -7   5   3        936.34        881.10        82.33 o                         
  -6   5   3       1121.47       1071.12        89.73 o                         
  -5   5   3        750.33        624.77        63.03 o                         
  -4   5   3       1535.87       1510.96        61.86 o                         
  -3   5   3       2529.94       2616.73        62.49 o                         
  -2   5   3       1539.14       1432.66        47.06 o                         
  -1   5   3       1635.58       1520.52        41.78 o                         
   0   5   3       1637.69       1891.60        46.00 o                         
   1   5   3        700.48        779.45        28.23 o                         
   2   5   3       1195.70       1349.92        48.54 o                         
   3   5   3       7338.98       8229.49       206.30 o                         
   4   5   3       2088.39       2753.13       133.87 o                         
   5   5   3        925.75       1137.22        59.84 o                         
   6   5   3        222.47        270.21        36.08 o                         
   7   5   3       1123.69       1274.18        77.03 o                         
   8   5   3       4708.00       5027.23       151.45 o                         
   9   5   3        782.75        617.09        58.56 o                         
  10   5   3        785.51        701.74        65.68 o                         
  11   5   3        146.01        157.94        49.41 o                         
  12   5   3        947.28        931.50        93.51 o                         
  13   5   3        714.44        637.01        92.25 o                         
  14   5   3        146.46        297.39        77.52 o                         
  15   5   3        524.42        930.91       153.21 o                         
  16   5   3          7.60        458.83       205.55 o                         
 -11   6   3        160.62        299.47       147.63 o                         
 -10   6   3          9.62        206.45       141.03 o                         
  -9   6   3         25.23        110.17        74.94 o                         
  -8   6   3          0.24        148.58        63.39 o                         
  -7   6   3        563.95        566.74        71.77 o                         
  -6   6   3        252.05        292.70        60.75 o                         
  -5   6   3          4.17         -7.05        41.57 o                         
  -4   6   3         77.41         82.38        40.07 o                         
  -3   6   3        351.01        353.20        30.32 o                         
  -2   6   3      16417.63      17026.07       306.70 o                         
  -1   6   3        613.64        572.51        35.79 o                         
   0   6   3       2423.82       2324.97        63.02 o                         
   1   6   3         76.61        120.93        21.86 o                         
   2   6   3       3464.43       3829.12        94.18 o                         
   3   6   3        753.22        852.03        43.87 o                         
   4   6   3       7549.04       7386.44       222.88 o                         
   5   6   3       3299.75       2855.74       143.02 o                         
   6   6   3        260.53        304.88        39.64 o                         
   7   6   3       6389.75       6552.35       204.89 o                         
   8   6   3        354.82        243.83        48.65 o                         
   9   6   3       1454.93       1533.88       103.34 o                         
  10   6   3       2269.57       2472.85       110.25 o                         
  11   6   3        121.14        216.10        70.63 o                         
  12   6   3       3749.75       3598.04       142.88 o                         
  13   6   3          1.79         70.25        70.44 o                         
  14   6   3        312.28        405.36        84.10 o                         
  15   6   3        162.94        316.80       178.82 o                         
  16   6   3        182.25        820.39       236.46 o                         
 -10   7   3        206.21        396.69       165.64 o                         
  -9   7   3         28.90         13.80       112.83 o                         
  -7   7   3         71.41        159.88        81.08 o                         
  -6   7   3       1014.98        961.24       134.87 o                         
  -5   7   3        209.62        210.46        54.38 o                         
  -4   7   3        420.02        527.76        49.40 o                         
  -3   7   3       7715.87       7607.02       157.23 o                         
  -2   7   3        947.14       1093.60        67.41 o                         
  -1   7   3         32.82         37.13        27.32 o                         
   0   7   3        536.60        522.46        44.19 o                         
   1   7   3        204.13        291.39        32.26 o                         
   2   7   3       1296.20       1278.49        43.25 o                         
   3   7   3       1413.31       1402.90        64.95 o                         
   4   7   3       6391.78       6593.33       175.02 o                         
   5   7   3       2037.48       2317.82       106.61 o                         
   6   7   3       1323.57       1313.41       113.30 o                         
   7   7   3       1274.98       1367.48       105.70 o                         
   8   7   3         55.20        119.29        58.62 o                         
   9   7   3        622.54        592.97        74.21 o                         
  10   7   3        582.86        644.89        82.70 o                         
  11   7   3        731.45        698.05        90.71 o                         
  12   7   3        552.28        602.06        88.57 o                         
  13   7   3         21.92         32.50       135.33 o                         
  14   7   3          2.68        -64.36       216.95 o                         
  15   7   3          0.03        137.31       235.86 o                         
  16   7   3        283.57        958.42       285.07 o                         
 -10   8   3         12.90        301.27       150.64 o                         
  -9   8   3         94.72        388.89       166.24 o                         
  -8   8   3        280.54        127.23       114.63 o                         
  -6   8   3       1869.12       1891.99       137.14 o                         
  -5   8   3       1729.55       1841.56       230.12 o                         
  -4   8   3       2032.49       1738.19       204.25 o                         
  -3   8   3       3048.07       3068.96       210.78 o                         
  -2   8   3       1342.93       1526.98        74.58 o                         
  -1   8   3       1353.27       1294.15        67.63 o                         
   0   8   3        220.76        254.34        36.47 o                         
   1   8   3        278.24        246.26        32.88 o                         
   2   8   3       2433.69       2104.09        63.75 o                         
   3   8   3       3536.35       3837.88       101.64 o                         
   4   8   3        200.96        261.11        44.72 o                         
   5   8   3       1268.86       1209.85       114.09 o                         
   6   8   3       5613.29       5573.55       255.91 o                         
   7   8   3        376.00        268.16        81.53 o                         
   8   8   3       2605.21       2665.77       130.87 o                         
   9   8   3       2230.54       1991.32       119.19 o                         
  10   8   3        633.09        632.31       149.29 o                         
  11   8   3         84.27         26.69       225.13 o                         
  12   8   3        163.37        135.03        88.19 o                         
  13   8   3         31.72         80.34       262.86 o                         
  14   8   3         33.72         34.34        90.75 o                         
  15   8   3         85.19        241.97       106.22 o                         
  -9   9   3        112.75        394.29       156.04 o                         
  -8   9   3        171.61        345.68       160.84 o                         
  -7   9   3         31.20         98.28       102.32 o                         
  -6   9   3        501.99        581.54       175.84 o                         
  -5   9   3          0.91         46.68       106.07 o                         
  -4   9   3          2.88        -14.82        50.27 o                         
  -3   9   3       1908.97       1707.16       158.16 o                         
  -2   9   3         86.96         96.07        52.31 o                         
  -1   9   3       1236.64       1351.11        70.40 o                         
   0   9   3          8.05         28.92        42.14 o                         
   1   9   3       3810.88       3998.59       117.07 o                         
   2   9   3        134.14        139.25        37.09 o                         
   3   9   3       1916.81       2361.01       102.66 o                         
   4   9   3        561.36        578.20        53.03 o                         
   5   9   3        180.67        143.37        48.81 o                         
   6   9   3       3392.02       3283.46       136.75 o                         
   7   9   3         29.59        -41.49        45.87 o                         
   8   9   3       3155.96       3164.93       191.71 o                         
   9   9   3        190.76        187.36        91.95 o                         
  10   9   3          3.01       -129.34       164.16 o                         
  11   9   3       1270.87        942.15       222.10 o                         
  12   9   3         23.32         14.49        83.20 o                         
  13   9   3        338.18        290.51       187.84 o                         
  14   9   3          6.43        136.59       129.03 o                         
  15   9   3        630.26        847.06       227.15 o                         
  -7  10   3        171.83        350.48       156.64 o                         
  -6  10   3        263.96        344.00       154.54 o                         
  -4  10   3       1813.67       1690.31       150.98 o                         
  -3  10   3         39.75         56.79        66.65 o                         
  -2  10   3        696.50        940.87       109.14 o                         
  -1  10   3         74.59         67.16        39.79 o                         
   0  10   3         61.95        104.39        41.26 o                         
   1  10   3       1587.64       1674.38       117.64 o                         
   2  10   3        504.95        641.96        58.76 o                         
   3  10   3        498.22        394.67        71.13 o                         
   4  10   3        519.71        516.40        79.87 o                         
   5  10   3        481.04        511.89        65.49 o                         
   6  10   3        479.81        538.23        73.14 o                         
   7  10   3         34.98         32.06        77.69 o                         
   8  10   3        276.46        249.64        91.91 o                         
   9  10   3       1200.23        971.23       134.92 o                         
  10  10   3        539.10        382.61       147.32 o                         
  11  10   3         11.64          6.66       102.92 o                         
  12  10   3        197.35        400.96       175.24 o                         
  13  10   3        232.77        353.35       177.94 o                         
  14  10   3         39.84        259.18       109.66 o                         
  15  10   3        595.23        521.52       157.24 o                         
  -7  11   3         12.29        642.75       174.04 o                         
  -6  11   3        496.10        638.03       246.96 o                         
  -5  11   3        763.85        824.60       140.85 o                         
  -4  11   3        453.68        473.92        90.09 o                         
  -3  11   3         18.25        130.23        87.06 o                         
  -2  11   3        853.60       1060.65       363.04 o                         
  -1  11   3        519.18        679.28       197.85 o                         
   0  11   3        325.42        293.12        88.98 o                         
   1  11   3        540.70        541.90       120.81 o                         
   2  11   3          5.42         48.43        95.42 o                         
   3  11   3        389.13        367.31        75.18 o                         
   4  11   3         10.30         68.45        69.18 o                         
   5  11   3        279.68        293.03        85.76 o                         
   6  11   3       1078.45       1225.41       139.04 o                         
   7  11   3         74.06         91.30        89.52 o                         
   8  11   3       3383.99       3147.47       213.55 o                         
   9  11   3        232.83        132.58       200.45 o                         
  10  11   3        185.50        212.63       278.91 o                         
  11  11   3          1.95        -68.10        77.42 o                         
  12  11   3        402.02        591.11       131.16 o                         
  13  11   3        148.22        225.05       121.83 o                         
  14  11   3         16.92        123.63       111.03 o                         
  15  11   3        409.04        231.65       148.23 o                         
  -6  12   3        424.28        847.40       205.25 o                         
  -5  12   3         15.23        117.61       170.44 o                         
  -4  12   3        243.55        417.90       109.25 o                         
  -3  12   3         44.59        219.98       110.69 o                         
  -2  12   3        174.59        247.14       150.62 o                         
  -1  12   3         47.70        221.51        73.46 o                         
   0  12   3        636.82        713.10       121.34 o                         
   1  12   3        156.91        189.76       124.34 o                         
   2  12   3        125.72        126.71        69.56 o                         
   3  12   3        289.55        307.20        75.96 o                         
   4  12   3         40.57         29.00        71.72 o                         
   5  12   3       3527.53       3487.31       373.18 o                         
   6  12   3        215.74        188.53       169.24 o                         
   7  12   3       1117.47       1248.30       145.44 o                         
   8  12   3        239.28        186.62        94.69 o                         
   9  12   3         40.04         60.35        97.13 o                         
  10  12   3        643.00        664.00       133.76 o                         
  11  12   3         12.85        -42.01        89.42 o                         
  12  12   3        715.38        558.13       145.23 o                         
  13  12   3        344.24        286.87       134.43 o                         
  14  12   3        348.85        413.50       143.43 o                         
  -5  13   3        661.89        978.73       449.51 o                         
  -4  13   3          0.80         26.86        88.36 o                         
  -3  13   3        299.27        187.63        98.30 o                         
  -2  13   3        187.79        210.11       103.71 o                         
   1  13   3         10.24        217.25       155.44 o                         
   2  13   3        450.81        427.76       117.70 o                         
   3  13   3        625.99        894.93       215.52 o                         
   4  13   3        322.20        368.54       344.17 o                         
   5  13   3        403.87        462.13       188.44 o                         
   6  13   3        523.07        809.15       184.24 o                         
   7  13   3        163.22        198.00       100.51 o                         
   8  13   3        357.17        339.44       102.41 o                         
   9  13   3        520.18        627.75       145.83 o                         
  10  13   3         78.91         54.01       103.82 o                         
  11  13   3        330.27        421.90       138.03 o                         
  12  13   3        758.13        962.03       181.24 o                         
  13  13   3         38.50         75.62       117.63 o                         
  -3  14   3        587.68        336.44       110.23 o                         
  -2  14   3        305.18        298.53       107.73 o                         
  -1  14   3        982.88        728.95       134.56 o                         
   0  14   3       1586.66       1397.56       165.71 o                         
   4  14   3         34.24        159.59       257.58 o                         
   5  14   3          3.71       2072.29       647.55 o                         
   6  14   3          4.62         76.10       251.46 o                         
   7  14   3       2319.33       2296.39       751.68 o                         
   8  14   3        181.78        203.46       147.33 o                         
   9  14   3        127.82        203.45       117.03 o                         
  10  14   3          4.27       -103.22        96.62 o                         
  11  14   3        359.68        492.72       150.64 o                         
  12  14   3        155.25        -37.21        97.82 o                         
  -2  15   3          0.79         18.03       101.51 o                         
  -1  15   3        522.83        317.19       120.30 o                         
   0  15   3        160.47        113.72       108.60 o                         
   1  15   3         45.04         37.62       110.05 o                         
   2  15   3        386.72        353.63       210.65 o                         
   5  15   3        110.68       4620.48       957.82 o                         
   6  15   3       1582.86       6166.44      1104.86 o                         
   7  15   3         68.46        326.72       331.28 o                         
   8  15   3          0.34        -24.01        98.42 o                         
   9  15   3         12.53        -13.20       103.82 o                         
  10  15   3          0.26         49.81       105.02 o                         
  11  15   3        200.12        100.82       132.63 o                         
   1  16   3         32.72         42.93       117.34 o                         
   2  16   3        210.71        289.59       131.73 o                         
   3  16   3        121.66        165.06       123.46 o                         
   4  16   3        169.42         73.09       156.34 o                         
   5  16   3        762.63        826.39       162.64 o                         
   6  16   3         70.69        201.05       120.03 o                         
   7  16   3        410.54        445.30       141.03 o                         
   8  16   3        169.18         61.81       116.43 o                         
   9  16   3          0.69        144.03       124.23 o                         
  -6 -15   4          6.26         42.70        74.14 o                         
  -5 -15   4         64.04        -57.87        68.50 o                         
  -4 -15   4        175.22        204.07       118.23 o                         
  -3 -15   4         75.20         39.56        84.62 o                         
  -2 -15   4         15.20        196.25       224.45 o                         
  -1 -15   4        230.80        451.07       137.55 o                         
  -8 -14   4        595.70        513.75       104.47 o                         
  -7 -14   4        227.07        231.13        82.62 o                         
  -6 -14   4         86.33         84.34        77.14 o                         
  -5 -14   4        420.65        438.53        96.73 o                         
  -4 -14   4         27.18         50.91        69.02 o                         
  -3 -14   4        227.80        372.86        87.22 o                         
  -2 -14   4        136.13        145.61        67.59 o                         
  -1 -14   4         88.40        -47.04       108.00 o                         
   0 -14   4        183.38        236.78       118.68 o                         
   1 -14   4        353.39        244.32       121.84 o                         
   2 -14   4        180.44        208.65       118.24 o                         
 -10 -13   4        473.19        319.62        92.37 o                         
  -9 -13   4         38.16         68.89        68.96 o                         
  -8 -13   4        702.77        752.54       114.89 o                         
  -7 -13   4          0.60        -29.47        60.16 o                         
  -6 -13   4        488.40        478.50        96.46 o                         
  -5 -13   4        669.93        700.61       104.70 o                         
  -4 -13   4        172.98        209.33        75.27 o                         
  -3 -13   4         44.59         25.11        61.67 o                         
  -2 -13   4        114.58         33.78        59.51 o                         
  -1 -13   4        144.80         99.66        69.13 o                         
   0 -13   4         58.43        -37.20       101.47 o                         
   1 -13   4        479.77        383.48       120.90 o                         
   2 -13   4         35.76         67.42       112.41 o                         
   3 -13   4         98.80         56.12        92.70 o                         
   4 -13   4        296.51        119.15        93.40 o                         
 -11 -12   4        600.95        685.78       144.93 o                         
 -10 -12   4        165.55        255.48        85.42 o                         
  -9 -12   4        320.92        331.43        90.55 o                         
  -8 -12   4        215.12        250.99        82.67 o                         
  -7 -12   4         21.18        -51.75       281.67 o                         
  -6 -12   4       1135.19       1041.23       303.85 o                         
  -5 -12   4       1018.66        984.52       116.01 o                         
  -4 -12   4        348.29        339.32        81.25 o                         
  -3 -12   4        731.89        810.37       110.67 o                         
  -2 -12   4         67.70         17.66        50.09 o                         
  -1 -12   4         36.04         66.75        48.22 o                         
   0 -12   4        290.00        283.57        67.85 o                         
   1 -12   4        421.11        429.28       100.24 o                         
   2 -12   4         65.68          4.97        85.82 o                         
   3 -12   4        356.24        232.79        92.51 o                         
   4 -12   4        318.48        368.10       125.52 o                         
   5 -12   4         17.11         17.15        84.65 o                         
   6 -12   4        194.98        132.78        90.85 o                         
 -12 -11   4        134.40          6.35        75.25 o                         
 -11 -11   4        441.16        462.65       101.10 o                         
 -10 -11   4          2.64        -27.43        63.59 o                         
  -9 -11   4         98.90        -30.20       255.79 o                         
  -8 -11   4        163.19         96.32       240.83 o                         
  -7 -11   4        239.14        280.52       253.57 o                         
  -6 -11   4       2485.54       2647.57       176.41 o                         
  -5 -11   4        367.68        309.50       269.79 o                         
  -4 -11   4       2104.71       2023.87       220.89 o                         
  -3 -11   4        174.86        178.44        54.78 o                         
  -2 -11   4       1404.41       1419.09       138.54 o                         
  -1 -11   4          3.95         34.64        41.91 o                         
   0 -11   4       1894.45       1903.22       125.74 o                         
   1 -11   4       1103.39       1143.53        99.28 o                         
   2 -11   4         38.52         78.99       233.73 o                         
   3 -11   4        921.03        781.49       112.71 o                         
   4 -11   4        778.78        738.10       178.50 o                         
   5 -11   4        448.09        424.30        98.86 o                         
   6 -11   4        193.62        209.84        84.17 o                         
   7 -11   4          9.34        -71.85       104.40 o                         
 -12 -10   4         12.66        -12.53        69.06 o                         
 -11 -10   4        724.90        629.18       105.25 o                         
 -10 -10   4         43.08         -4.16        77.72 o                         
  -9 -10   4        372.36        380.88       164.32 o                         
  -8 -10   4        220.34         58.45       214.95 o                         
  -7 -10   4       1945.25       2042.15       245.89 o                         
  -6 -10   4       1705.95       1735.05       173.33 o                         
  -5 -10   4         74.64        -34.93        80.21 o                         
  -4 -10   4        591.43        658.05       148.73 o                         
  -3 -10   4        236.70        237.41        56.45 o                         
  -2 -10   4        138.03        162.61        49.24 o                         
  -1 -10   4         63.61         92.19        46.09 o                         
   0 -10   4       2202.77       2152.11       136.57 o                         
   1 -10   4       1019.40       1123.24       123.19 o                         
   2 -10   4         18.31         94.46        71.14 o                         
   3 -10   4       2142.81       2173.67       411.98 o                         
   4 -10   4          8.71        -15.50        60.72 o                         
   5 -10   4        544.75        418.23       114.54 o                         
   6 -10   4        133.37        159.40        68.25 o                         
   7 -10   4        158.23        214.40        87.17 o                         
   8 -10   4        148.76        348.68       202.25 o                         
 -13  -9   4         77.11         19.80        77.14 o                         
 -12  -9   4        371.79        413.13        93.44 o                         
 -11  -9   4        632.86        500.04       286.05 o                         
 -10  -9   4         51.94         97.90        81.04 o                         
  -9  -9   4        594.10        661.40       124.82 o                         
  -8  -9   4        147.75         87.22        48.76 o                         
  -7  -9   4       1736.94       1643.89       170.39 o                         
  -6  -9   4        349.20        346.30        83.24 o                         
  -5  -9   4       1196.44       1306.56       148.49 o                         
  -4  -9   4        110.40         92.12        49.78 o                         
  -3  -9   4        119.67         83.97        46.00 o                         
  -2  -9   4        602.63        609.68        58.94 o                         
  -1  -9   4        219.15        254.19        47.90 o                         
   0  -9   4        800.71        851.76        98.70 o                         
   1  -9   4        413.31        435.47        54.61 o                         
   2  -9   4        704.39        617.03        60.68 o                         
   3  -9   4        390.45        335.44        71.71 o                         
   4  -9   4        361.61        363.50       153.02 o                         
   5  -9   4        354.96        301.42        69.14 o                         
   6  -9   4        505.89        461.37        71.74 o                         
   7  -9   4        257.37        323.98        87.47 o                         
   8  -9   4          0.40        -70.11        92.52 o                         
   9  -9   4          1.26        475.91       205.25 o                         
 -13  -8   4         18.84         11.19        78.62 o                         
 -12  -8   4        657.18        630.03        86.99 o                         
 -11  -8   4          3.40        -24.62       112.18 o                         
 -10  -8   4        137.95        152.41       133.05 o                         
  -9  -8   4        113.23         94.14       126.90 o                         
  -8  -8   4        965.21       1002.16        88.50 o                         
  -7  -8   4       1136.07       1110.15        90.33 o                         
  -6  -8   4          3.91        -17.99        41.31 o                         
  -5  -8   4       2640.11       2692.68       163.24 o                         
  -4  -8   4        826.74        997.85        99.18 o                         
  -3  -8   4        674.47        533.35        53.23 o                         
  -2  -8   4       1547.64       1550.09        74.31 o                         
  -1  -8   4       2644.93       2727.38        87.33 o                         
   0  -8   4       1759.56       1650.87        71.58 o                         
   1  -8   4        236.21        252.55        45.34 o                         
   2  -8   4       1287.69       1417.52       121.89 o                         
   3  -8   4          0.98         -4.68        39.70 o                         
   4  -8   4        687.35        770.62        80.92 o                         
   5  -8   4        392.94        396.31       201.49 o                         
   6  -8   4        170.26        191.77        59.57 o                         
   7  -8   4       1210.64       1180.19       113.06 o                         
   9  -8   4        273.43        471.71       195.65 o                         
  10  -8   4         24.05        260.46       178.84 o                         
 -13  -7   4         99.54         42.43        68.93 o                         
 -12  -7   4        422.01        415.13       106.03 o                         
 -11  -7   4         11.44         17.19       106.63 o                         
 -10  -7   4         25.96        -45.79        64.27 o                         
  -9  -7   4         33.26        -28.32        40.06 o                         
  -8  -7   4       1520.99       1332.73        98.88 o                         
  -7  -7   4        190.99        173.94        51.09 o                         
  -6  -7   4        716.95        707.16        71.87 o                         
  -5  -7   4       3186.52       3190.50       144.20 o                         
  -4  -7   4         34.99        -16.40        30.10 o                         
  -3  -7   4       1733.62       2089.78        83.02 o                         
  -2  -7   4          0.85         33.22        23.52 o                         
  -1  -7   4       2576.86       2450.01        71.83 o                         
   0  -7   4       2878.70       3029.23       107.54 o                         
   1  -7   4        799.45        658.32        53.14 o                         
   2  -7   4       1246.55       1128.16        63.83 o                         
   3  -7   4        549.11        564.29        59.49 o                         
   4  -7   4       1156.12       1097.19        65.45 o                         
   5  -7   4        725.85        637.24        74.31 o                         
   6  -7   4        995.38        953.26        80.61 o                         
   7  -7   4       2265.02       2070.87       137.12 o                         
  10  -7   4          1.75         75.62       156.04 o                         
  11  -7   4        200.58        538.93       208.25 o                         
 -14  -6   4         75.08        131.71        88.62 o                         
 -13  -6   4        330.76        311.31        62.12 o                         
 -12  -6   4        510.71        464.49        98.06 o                         
 -11  -6   4        202.72        106.08        84.58 o                         
 -10  -6   4        129.94         59.85        88.18 o                         
  -9  -6   4        124.17         -6.18        44.97 o                         
  -8  -6   4       1255.95       1183.87        85.80 o                         
  -7  -6   4        451.01        517.00        69.16 o                         
  -6  -6   4       3618.81       3625.26       107.51 o                         
  -5  -6   4       2019.15       2197.68       116.36 o                         
  -4  -6   4       1211.95       1078.10        58.23 o                         
  -3  -6   4       1598.39       1497.59        70.63 o                         
  -2  -6   4          0.63          2.95        18.65 o                         
  -1  -6   4        470.00        507.53        34.53 o                         
   0  -6   4        400.45        409.20        32.81 o                         
   1  -6   4        613.98        563.65        44.91 o                         
   2  -6   4       1793.52       1724.00        79.19 o                         
   3  -6   4        361.58        550.98        47.09 o                         
   4  -6   4       2513.90       2694.01       105.57 o                         
   5  -6   4         78.37         33.67        55.34 o                         
   6  -6   4       2426.44       2251.85       218.16 o                         
   7  -6   4        512.89        394.84        77.83 o                         
   8  -6   4        748.53        887.63       123.45 o                         
  11  -6   4        238.17        742.37       210.05 o                         
  12  -6   4          0.68        495.12       184.24 o                         
 -14  -5   4          2.58        141.45       117.63 o                         
 -13  -5   4        408.30        347.73        81.99 o                         
 -12  -5   4         23.04        -50.68        47.59 o                         
 -11  -5   4        497.28        557.67       126.21 o                         
 -10  -5   4          0.96         41.12        73.19 o                         
  -9  -5   4        502.72        457.49        62.38 o                         
  -8  -5   4        880.13       1024.08        77.99 o                         
  -7  -5   4         48.18         37.31        37.18 o                         
  -6  -5   4       4180.50       3658.04       129.53 o                         
  -5  -5   4        687.23        667.78        42.68 o                         
  -4  -5   4        538.95        504.25        41.55 o                         
  -3  -5   4       4035.07       3972.57       105.23 o                         
  -2  -5   4       1189.38       1267.43        54.53 o                         
  -1  -5   4       3137.98       3317.16        78.00 o                         
   0  -5   4       1487.96       1833.35        60.56 o                         
   1  -5   4       6105.26       5998.05       130.96 o                         
   2  -5   4       1753.80       1889.74        70.06 o                         
   3  -5   4       5537.24       5517.78       139.84 o                         
   4  -5   4       2254.26       1948.93        98.05 o                         
   5  -5   4        518.34        684.29        48.21 o                         
   6  -5   4       2813.03       2803.33       285.75 o                         
   7  -5   4        148.08         98.46        63.68 o                         
   8  -5   4        246.02        243.23       135.19 o                         
   9  -5   4        660.84        679.81       109.56 o                         
  12  -5   4          2.84        156.04       147.63 o                         
 -14  -4   4         80.87        193.36        93.54 o                         
 -13  -4   4        244.18        283.12        66.38 o                         
 -12  -4   4          2.77         86.29        57.60 o                         
 -11  -4   4        272.41        246.86        57.06 o                         
 -10  -4   4         25.70         -8.87        44.36 o                         
  -9  -4   4       1418.97       1371.26        99.25 o                         
  -8  -4   4        147.10        100.65        46.46 o                         
  -7  -4   4       2309.83       2353.79       193.78 o                         
  -6  -4   4       4321.70       4341.10       153.73 o                         
  -5  -4   4        339.00        369.10        41.80 o                         
  -4  -4   4       8482.05       9004.08       215.26 o                         
  -3  -4   4       2901.73       3211.09        95.95 o                         
  -2  -4   4       1618.14       1319.80        53.40 o                         
  -1  -4   4       2091.91       1611.37        48.04 o                         
   0  -4   4        304.20        371.74        29.48 o                         
   1  -4   4      10213.50      10401.23       215.59 o                         
   2  -4   4       1141.95       1284.18        79.43 o                         
   3  -4   4       1711.19       2057.62        70.24 o                         
   4  -4   4       2434.42       2843.61       103.38 o                         
   5  -4   4       2151.12       1759.54        92.82 o                         
   6  -4   4       1425.09       1442.80        94.16 o                         
   7  -4   4         33.66        -21.13        52.09 o                         
   8  -4   4        765.46        733.70       279.44 o                         
   9  -4   4         86.87         77.32       100.88 o                         
  13  -4   4        205.36        201.65       150.04 o                         
 -14  -3   4        598.03        493.75       118.80 o                         
 -13  -3   4        218.46        271.17        91.13 o                         
 -12  -3   4         48.28         88.70        74.09 o                         
 -11  -3   4        792.41        914.24       409.90 o                         
 -10  -3   4         20.12         82.37        41.11 o                         
  -9  -3   4       1560.75       1413.86       103.06 o                         
  -8  -3   4         91.01         87.26        40.90 o                         
  -7  -3   4       2643.85       2459.11       109.80 o                         
  -6  -3   4       6216.28       6026.02       193.25 o                         
  -5  -3   4       4462.84       5014.48       164.08 o                         
  -4  -3   4       5051.61       4857.70       155.21 o                         
  -3  -3   4         98.88         40.32        20.84 o                         
  -2  -3   4       4586.58       4816.27       111.56 o                         
  -1  -3   4        577.34        555.58        27.65 o                         
   0  -3   4       2645.04       2552.51        79.89 o                         
   1  -3   4         67.03         79.78        20.50 o                         
   2  -3   4          0.88        109.92        25.10 o                         
   3  -3   4       6450.48       6032.33       138.74 o                         
   4  -3   4        637.10       1015.96        46.50 o                         
   5  -3   4        151.68        126.68        23.58 o                         
   6  -3   4        527.15        441.44        39.41 o                         
   7  -3   4       2549.08       2460.37       237.61 o                         
   8  -3   4        606.07        628.80       202.74 o                         
   9  -3   4        967.78        895.26       194.89 o                         
  10  -3   4        450.75        552.13       175.84 o                         
  14  -3   4        202.07        477.11       179.44 o                         
 -14  -2   4        447.39        443.17       114.44 o                         
 -13  -2   4        163.68         91.68        83.21 o                         
 -11  -2   4        365.91        302.13        60.29 o                         
 -10  -2   4        454.82        430.49        62.13 o                         
  -9  -2   4       1127.90       1139.35       126.42 o                         
  -8  -2   4         55.56         31.30        61.88 o                         
  -7  -2   4       2401.21       2467.53       108.01 o                         
  -6  -2   4         12.70         -1.71        30.72 o                         
  -5  -2   4        216.36        158.86        34.67 o                         
  -4  -2   4      13922.82      14934.21       387.32 o                         
  -3  -2   4       2681.70       1923.27        77.37 o                         
  -2  -2   4       6907.28       6456.65       167.24 o                         
  -1  -2   4        256.93        149.43        19.95 o                         
   0  -2   4       8037.00       6820.56       126.13 o                         
   1  -2   4       4856.59       4278.31       128.20 o                         
   2  -2   4        228.22        408.23        31.01 o                         
   3  -2   4       1048.06        869.04        47.54 o                         
   4  -2   4       1158.30        965.57        57.90 o                         
   5  -2   4       1239.74       1214.98        58.30 o                         
   6  -2   4         78.47        161.36        31.09 o                         
   7  -2   4        622.36        420.30        47.35 o                         
   8  -2   4         42.18        -52.28        71.48 o                         
   9  -2   4        205.93        162.06        93.55 o                         
  10  -2   4        974.23        943.85       380.61 o                         
  14  -2   4        511.68        500.52       173.44 o                         
 -13  -1   4          0.28         43.99        80.89 o                         
 -11  -1   4         11.66        107.47       144.14 o                         
 -10  -1   4        963.95        884.27        96.47 o                         
  -9  -1   4        472.42        378.79        60.76 o                         
  -8  -1   4        711.84        683.73        98.80 o                         
  -7  -1   4        187.54         89.98        38.83 o                         
  -6  -1   4        219.85        297.15        50.70 o                         
  -5  -1   4       5585.39       5655.49       205.73 o                         
  -4  -1   4       4011.56       4074.60       156.78 o                         
  -3  -1   4      13099.67      13420.07       402.07 o                         
  -2  -1   4       4202.35       4073.52       111.10 o                         
  -1  -1   4       7662.46       8306.15       163.46 o                         
   0  -1   4       4910.57       5435.06       109.16 o                         
   1  -1   4        918.25       1159.79        46.95 o                         
   2  -1   4       2020.19       1458.81        91.55 o                         
   3  -1   4       5064.35       4681.90       137.87 o                         
   4  -1   4        702.55        553.17        30.27 o                         
   5  -1   4       1309.36        972.12        48.62 o                         
   6  -1   4       1418.52       1890.84        70.22 o                         
   7  -1   4        936.52       1303.42        90.13 o                         
   8  -1   4        589.08        726.51        62.28 o                         
   9  -1   4       2058.80       2101.04       259.70 o                         
  10  -1   4         85.95         38.23        84.33 o                         
  14  -1   4        606.03        516.50       138.22 o                         
 -13   0   4        235.95        269.20       105.92 o                         
 -12   0   4         99.49         23.70        77.96 o                         
 -10   0   4         49.33          3.24        47.96 o                         
  -9   0   4       1475.97       1403.48        98.46 o                         
  -8   0   4         88.80        102.79        45.15 o                         
  -7   0   4       1337.55       1578.78        91.93 o                         
  -6   0   4       1690.64       1672.48        85.76 o                         
  -5   0   4       5229.13       4901.38       161.71 o                         
  -4   0   4       1051.92       1182.41        72.93 o                         
  -3   0   4       3469.09       3184.13       124.45 o                         
  -2   0   4       1119.29       1129.56        47.16 o                         
  -1   0   4         35.35         46.51        16.50 o                         
   0   0   4       1636.99       1770.37        55.31 o                         
   1   0   4        222.33        406.02        32.44 o                         
   2   0   4       2456.60       3491.04       139.18 o                         
   3   0   4         19.44          2.32        32.34 o                         
   4   0   4       7217.71       7540.08       170.63 o                         
   5   0   4       1744.33       2415.05        83.61 o                         
   6   0   4       2319.18       1711.73        68.29 o                         
   7   0   4       2128.39       1973.13       102.50 o                         
   8   0   4       2776.55       2726.28        98.63 o                         
   9   0   4       2819.86       2609.39       117.13 o                         
  10   0   4        195.19        170.34        85.28 o                         
  11   0   4        910.95        751.92       158.02 o                         
  14   0   4        583.37        566.83       149.11 o                         
  15   0   4          0.11        144.98       114.04 o                         
 -13   1   4        339.58        208.84        98.91 o                         
 -12   1   4         31.67         62.99        79.56 o                         
 -11   1   4          3.91        763.98       111.03 o                         
 -10   1   4         99.05        178.70        46.47 o                         
  -9   1   4        953.10       1028.97        77.21 o                         
  -8   1   4        724.18        657.29        68.83 o                         
  -7   1   4        140.57        157.76        44.68 o                         
  -6   1   4       5395.19       5035.81       144.40 o                         
  -5   1   4       1632.34       1172.77        54.65 o                         
  -4   1   4        294.93        216.72        27.06 o                         
  -3   1   4       2305.87       2175.65        67.57 o                         
  -2   1   4       1876.13       1996.79        61.58 o                         
  -1   1   4        428.17        638.97        25.29 o                         
   0   1   4      13599.07      12143.04       254.12 o                         
   1   1   4       1838.50       2799.55       150.16 o                         
   2   1   4      11544.09      10019.64       272.95 o                         
   3   1   4        224.75        258.66        26.29 o                         
   4   1   4       2366.20       2006.69        74.06 o                         
   5   1   4          1.70         83.45        23.74 o                         
   6   1   4       9946.89      11528.94       255.90 o                         
   7   1   4       1252.53       1725.76        87.00 o                         
   8   1   4        581.45        667.46        47.50 o                         
   9   1   4       2805.49       2966.08       116.72 o                         
  10   1   4         20.58        -52.03        40.96 o                         
  11   1   4       2170.20       2121.92       168.96 o                         
  12   1   4        146.32        377.49       123.03 o                         
  14   1   4        321.37        651.01       235.86 o                         
  15   1   4        331.25        769.94       160.94 o                         
 -13   2   4        449.57        269.64       114.54 o                         
 -12   2   4         11.09         19.04        83.76 o                         
 -11   2   4        459.94        418.52        85.63 o                         
 -10   2   4         55.02        125.34       104.61 o                         
  -9   2   4        632.78        755.74        76.62 o                         
  -8   2   4        333.55        355.95        54.50 o                         
  -7   2   4       1184.26       1178.33        66.48 o                         
  -6   2   4       6239.70       6396.21       169.54 o                         
  -5   2   4       2300.56       2671.21        87.17 o                         
  -4   2   4       6471.00       6007.95       153.25 o                         
  -3   2   4        914.93        794.57        38.60 o                         
  -2   2   4         77.28         77.66        17.49 o                         
  -1   2   4       9272.46       9220.40       158.31 o                         
   0   2   4       2199.56       2166.63       128.42 o                         
   1   2   4      26236.01      27473.19       564.05 o                         
   2   2   4       5013.28       5716.42       141.30 o                         
   3   2   4       3263.16       3329.83        82.86 o                         
   4   2   4       2776.00       3080.62        94.50 o                         
   5   2   4       4503.95       4368.39       112.00 o                         
   6   2   4       2300.64       1744.00        69.74 o                         
   7   2   4         86.07         78.59        29.91 o                         
   8   2   4       6762.90       6275.94       180.42 o                         
   9   2   4        583.68        374.86        51.50 o                         
  10   2   4        398.86        418.33        58.30 o                         
  11   2   4        271.75        269.52        56.76 o                         
  12   2   4        200.67        326.79        75.09 o                         
  14   2   4         14.15        162.94       104.02 o                         
  15   2   4        442.52        712.18       183.64 o                         
 -12   3   4        113.30        137.00        94.16 o                         
 -11   3   4        776.06        713.84       135.78 o                         
  -9   3   4        356.72        441.63        89.53 o                         
  -8   3   4        473.10        463.43        60.93 o                         
  -7   3   4        184.83        151.70        47.10 o                         
  -6   3   4       4175.90       3811.02       110.10 o                         
  -5   3   4       1908.92       1743.12        85.26 o                         
  -4   3   4        556.33        465.31        35.60 o                         
  -3   3   4        229.33        185.18        20.41 o                         
  -2   3   4       3474.00       3341.29        62.17 o                         
  -1   3   4       2873.68       3338.45        65.64 o                         
   0   3   4      19494.65      20759.59       321.53 o                         
   1   3   4      26857.73      29573.12       467.69 o                         
   2   3   4       2806.87       2542.86        67.91 o                         
   3   3   4       8034.29       7946.11       154.48 o                         
   4   3   4       4023.98       3203.39       123.08 o                         
   5   3   4        519.43        665.59        41.16 o                         
   6   3   4      13056.62      12600.62       325.79 o                         
   7   3   4       2255.13       2640.19        97.08 o                         
   8   3   4       6825.56       7409.32       271.97 o                         
   9   3   4          0.38         40.83        36.24 o                         
  10   3   4        775.20        824.64        70.14 o                         
  11   3   4        279.61        358.04        56.59 o                         
  12   3   4        394.47        479.44        64.62 o                         
  13   3   4        195.93        285.19       106.69 o                         
  14   3   4        150.52        303.98       116.45 o                         
  15   3   4        580.28        915.04       164.89 o                         
  16   3   4        109.34        394.91       127.25 o                         
 -12   4   4        117.69        266.58       116.37 o                         
 -11   4   4        309.49        240.22       126.93 o                         
 -10   4   4         11.71         38.03        57.87 o                         
  -9   4   4       1183.58        988.15        96.57 o                         
  -8   4   4         67.38        126.87        49.92 o                         
  -7   4   4         12.05         -9.42        44.09 o                         
  -6   4   4       1622.76       1628.36       156.20 o                         
  -5   4   4        217.91        249.92        33.19 o                         
  -4   4   4        642.59        770.86        45.49 o                         
  -3   4   4         60.23        150.11        25.19 o                         
  -2   4   4       2333.24       1944.29        49.86 o                         
  -1   4   4        756.22        727.01        30.58 o                         
   0   4   4       1913.85       2182.68        47.39 o                         
   1   4   4       6425.71       7497.41       131.34 o                         
   2   4   4         24.53         58.19        24.85 o                         
   3   4   4       2994.19       3370.35        74.78 o                         
   4   4   4        290.33        503.01        46.18 o                         
   5   4   4      10765.76      10988.50       341.72 o                         
   6   4   4        512.27        622.61        42.69 o                         
   7   4   4       1635.36       1355.03        91.70 o                         
   8   4   4       2794.34       2375.23        91.22 o                         
   9   4   4        236.44        221.23        39.83 o                         
  10   4   4       1595.18       1422.79        83.92 o                         
  11   4   4         53.40         80.26        46.16 o                         
  12   4   4        897.57       1021.41        79.09 o                         
  13   4   4         88.81        185.98        68.48 o                         
  14   4   4        265.01        485.95       159.64 o                         
  15   4   4        537.28        664.05       150.44 o                         
  16   4   4          1.60        287.73       112.26 o                         
 -11   5   4        164.48        132.36       243.96 o                         
 -10   5   4        151.86         80.07        92.13 o                         
  -9   5   4        182.07        183.02        88.44 o                         
  -8   5   4        425.18        460.78       170.37 o                         
  -7   5   4        769.20        659.82        80.09 o                         
  -6   5   4        281.23        356.05        58.12 o                         
  -5   5   4       1475.45       1300.81        86.65 o                         
  -4   5   4        622.65        525.73        52.71 o                         
  -3   5   4       3757.99       4161.24        94.22 o                         
  -2   5   4         32.62         22.30        17.92 o                         
  -1   5   4          3.95         61.71        20.31 o                         
   0   5   4        941.54        974.56        36.12 o                         
   1   5   4       1822.10       1656.23        44.37 o                         
   2   5   4        115.57        154.46        19.90 o                         
   3   5   4      15278.49      16112.41       340.96 o                         
   4   5   4       1061.11       1305.47       104.64 o                         
   5   5   4        565.09        493.10        47.77 o                         
   6   5   4         69.08        303.18        47.05 o                         
   7   5   4        874.68       1013.42        78.41 o                         
   8   5   4        574.10        587.54        48.28 o                         
   9   5   4       1228.30       1552.30        96.44 o                         
  10   5   4        861.35        924.77        95.18 o                         
  11   5   4          8.08         71.49        46.01 o                         
  12   5   4        584.33        557.95        64.41 o                         
  13   5   4         29.62         32.61        60.03 o                         
  14   5   4       1003.82       1189.28       122.80 o                         
  15   5   4        315.54        600.29       136.36 o                         
  16   5   4         17.77        552.05       124.50 o                         
 -11   6   4         78.69        252.06       144.63 o                         
 -10   6   4         43.80          9.05       171.34 o                         
  -9   6   4         90.50         68.65       177.34 o                         
  -8   6   4         55.24         92.17        71.93 o                         
  -7   6   4       1084.46       1116.46       202.69 o                         
  -6   6   4         55.44         63.95        51.49 o                         
  -5   6   4       1243.69       1035.04        73.11 o                         
  -4   6   4         34.53         19.33        29.89 o                         
  -3   6   4        350.42        278.54        28.87 o                         
  -2   6   4        641.92        704.08        37.02 o                         
  -1   6   4        614.93        648.18        35.38 o                         
   0   6   4       1642.39       1771.62        51.68 o                         
   1   6   4       1133.28       1256.45        38.57 o                         
   2   6   4       2728.11       2902.94        65.35 o                         
   3   6   4       3544.76       3699.57        91.43 o                         
   4   6   4       1089.32        908.32        67.98 o                         
   5   6   4       3149.38       3512.23       136.47 o                         
   6   6   4        406.50        346.78        46.08 o                         
   7   6   4       3403.01       3039.87       125.32 o                         
   8   6   4        213.11        230.08        47.85 o                         
   9   6   4        756.00        703.82        56.00 o                         
  10   6   4       2989.17       2899.60       119.96 o                         
  11   6   4         11.81         58.67        51.90 o                         
  12   6   4        738.34        726.75        93.31 o                         
  13   6   4        435.13        447.60       192.65 o                         
  14   6   4       1043.14       1082.15       119.18 o                         
  15   6   4         95.58        177.63       198.95 o                         
  16   6   4        414.15       1085.65       299.47 o                         
 -10   7   4        147.47        445.30       168.64 o                         
  -9   7   4        163.57        114.03       129.03 o                         
  -8   7   4        322.80        326.29        98.41 o                         
  -7   7   4        984.63        972.44        91.09 o                         
  -6   7   4         43.88         62.45        52.19 o                         
  -5   7   4        180.95        200.46        53.16 o                         
  -4   7   4        115.65        180.65        49.19 o                         
  -3   7   4        490.22        417.52        39.75 o                         
  -2   7   4        258.21        242.84        32.50 o                         
  -1   7   4       1288.15       1540.59        63.94 o                         
   0   7   4        665.16        759.38        39.66 o                         
   1   7   4       2446.42       2387.32        66.29 o                         
   2   7   4       4093.39       3890.80        87.44 o                         
   3   7   4        694.20        783.04        46.49 o                         
   4   7   4       4304.30       4293.42       129.21 o                         
   5   7   4       1916.06       1935.42        98.30 o                         
   6   7   4       1779.74       2186.29       140.75 o                         
   7   7   4       1703.88       1593.03       110.08 o                         
   8   7   4         78.88         63.05        42.17 o                         
   9   7   4       3107.65       3437.71       152.42 o                         
  10   7   4        678.75        808.11        68.08 o                         
  11   7   4       1001.95       1060.89       133.58 o                         
  12   7   4         65.86        122.42        61.95 o                         
  13   7   4       2116.63       1842.21       185.04 o                         
  14   7   4        318.06        358.82       112.46 o                         
  15   7   4        136.70        325.85       226.55 o                         
  16   7   4        483.38        546.66       125.73 o                         
  -9   8   4         39.40        -42.01       117.03 o                         
  -8   8   4        230.92        391.89       158.44 o                         
  -6   8   4        777.94        878.19       101.58 o                         
  -5   8   4         45.77         48.14        48.87 o                         
  -4   8   4         53.59         62.08        51.16 o                         
  -3   8   4       1359.96       1436.82       123.79 o                         
  -2   8   4        375.72        342.91        42.13 o                         
  -1   8   4       1413.63       1506.67        93.31 o                         
   0   8   4       1090.71       1195.29        62.74 o                         
   1   8   4       2511.53       2776.85       111.69 o                         
   2   8   4       3168.64       3625.63       104.99 o                         
   3   8   4       2528.83       2528.87        84.91 o                         
   4   8   4        379.46        337.92        46.30 o                         
   5   8   4       1516.67       1583.02        80.95 o                         
   6   8   4       2829.54       2396.02       122.09 o                         
   7   8   4        788.49        722.71        97.00 o                         
   8   8   4       1853.17       1650.58       128.11 o                         
   9   8   4       4378.90       4577.70       283.57 o                         
  10   8   4          0.40         52.26        82.02 o                         
  11   8   4        288.56        276.41        97.89 o                         
  12   8   4        433.77        516.55       116.94 o                         
  13   8   4       1280.25       1299.82       203.75 o                         
  14   8   4        136.22        270.64       146.73 o                         
  15   8   4        304.70        418.69       216.05 o                         
  16   8   4        481.32        763.70       363.09 o                         
  -9   9   4         57.37        327.68       148.23 o                         
  -8   9   4        125.40        315.07       149.43 o                         
  -7   9   4          2.52         32.75       110.13 o                         
  -5   9   4         17.33         22.30       104.53 o                         
  -4   9   4       1012.80        979.16       135.05 o                         
  -3   9   4        313.34        312.72       116.61 o                         
  -2   9   4        131.17        215.11        66.24 o                         
  -1   9   4       1192.06       1281.28        99.75 o                         
   0   9   4         73.07        105.68        39.67 o                         
   1   9   4       2238.42       2426.80       122.36 o                         
   2   9   4         21.92          2.78        29.65 o                         
   3   9   4       2736.59       3125.69       103.78 o                         
   4   9   4       1159.75       1326.24        62.83 o                         
   5   9   4         66.60         52.56        44.64 o                         
   6   9   4       5945.78       5613.42       172.60 o                         
   7   9   4         87.51        145.74        78.70 o                         
   8   9   4       4631.95       4967.08       253.20 o                         
   9   9   4       1093.35       1020.63       149.57 o                         
  10   9   4        340.30        123.47       133.78 o                         
  11   9   4        539.56        599.72       227.15 o                         
  12   9   4         88.71        130.82       101.42 o                         
  13   9   4        730.35        786.99       136.47 o                         
  14   9   4        165.50        157.19       249.36 o                         
  15   9   4        739.99        751.35       146.55 o                         
  -8  10   4        196.79        429.70       162.64 o                         
  -7  10   4        135.02        385.89       158.44 o                         
  -6  10   4         10.53        139.34        85.28 o                         
  -5  10   4        107.02        245.46       156.64 o                         
  -4  10   4        809.69        818.91        89.78 o                         
  -3  10   4          0.30        252.53       150.81 o                         
  -2  10   4        692.14        694.12       182.60 o                         
  -1  10   4        152.55        180.12        51.10 o                         
   0  10   4        482.40        509.18        53.62 o                         
   1  10   4       1592.97       1840.72       120.73 o                         
   2  10   4         26.62         64.10        59.90 o                         
   3  10   4       3225.43       3320.47       204.72 o                         
   4  10   4        561.41        707.09        84.10 o                         
   5  10   4        673.90        594.28        69.84 o                         
   6  10   4        616.11        691.49        80.95 o                         
   7  10   4       1289.88       1306.13       145.09 o                         
   8  10   4        533.85        465.52       110.41 o                         
   9  10   4       1243.42       1271.50       148.63 o                         
  10  10   4        140.22        123.24        90.36 o                         
  11  10   4         96.77        139.04        93.02 o                         
  12  10   4        311.14        289.79       107.49 o                         
  13  10   4        593.84        491.19       247.86 o                         
  14  10   4        122.10        167.29       315.07 o                         
  15  10   4        984.06        973.38       334.88 o                         
  -7  11   4          7.08        188.44       138.03 o                         
  -6  11   4        226.75        585.74       181.24 o                         
  -5  11   4          0.57        185.54       103.38 o                         
  -3  11   4        426.97        443.49       130.98 o                         
  -2  11   4        230.22        151.42        67.66 o                         
  -1  11   4         13.77        133.37       109.66 o                         
   0  11   4        255.01        322.34        78.69 o                         
   1  11   4        824.62        881.13       114.49 o                         
   2  11   4        177.69        104.71        65.83 o                         
   3  11   4       2417.90       2373.85       149.51 o                         
   4  11   4        116.17        116.26        62.72 o                         
   5  11   4        351.01        452.20        73.62 o                         
   6  11   4          9.62         13.50        77.11 o                         
   7  11   4         46.36         80.36       187.58 o                         
   8  11   4       1961.51       2107.57       184.93 o                         
   9  11   4        129.43         99.14       134.83 o                         
  10  11   4          2.45         13.10       111.93 o                         
  11  11   4         57.41         92.17        89.06 o                         
  12  11   4        357.86        375.16       124.53 o                         
  13  11   4         48.70         53.45       150.34 o                         
  14  11   4        196.62        225.05       121.23 o                         
  15  11   4       1053.91       1239.89       207.65 o                         
  -6  12   4          0.07        459.11       149.43 o                         
  -5  12   4        186.44        396.26       205.55 o                         
  -4  12   4        204.77        247.18        85.28 o                         
  -3  12   4        715.32        755.49       249.79 o                         
  -1  12   4          2.81        102.78       206.84 o                         
   0  12   4        563.30        711.58       280.88 o                         
   1  12   4         61.76        181.35        94.36 o                         
   2  12   4        561.58        691.46       222.10 o                         
   3  12   4       1123.23       1230.66       145.11 o                         
   4  12   4         25.46         44.72       129.85 o                         
   5  12   4       2155.64       2153.97       361.86 o                         
   6  12   4        119.20        199.31       119.37 o                         
   7  12   4        517.64        554.29       113.09 o                         
   8  12   4       1703.79       1651.78       168.54 o                         
   9  12   4          9.31         -5.91        88.67 o                         
  10  12   4        427.57        271.19       104.49 o                         
  11  12   4          3.91        -16.79        87.78 o                         
  12  12   4        281.96        186.60       119.43 o                         
  13  12   4         48.24        -90.02       102.02 o                         
  14  12   4        269.07        399.09       148.83 o                         
  -5  13   4        100.52        209.45       183.64 o                         
  -4  13   4        213.95         21.90        87.02 o                         
  -3  13   4        235.49        254.12       110.73 o                         
  -2  13   4       1422.96       1164.53       141.67 o                         
   0  13   4        600.70        580.43       124.45 o                         
   1  13   4          0.15         36.64        99.69 o                         
   2  13   4        664.03        689.08        88.96 o                         
   3  13   4        725.71        796.65        95.15 o                         
   4  13   4        416.45        434.18        95.97 o                         
   5  13   4        772.18        682.96       109.24 o                         
   6  13   4        925.78       1196.39       382.29 o                         
   7  13   4        449.90        498.47       108.51 o                         
   8  13   4        420.33        373.95       107.37 o                         
   9  13   4        740.79        820.79       140.83 o                         
  10  13   4        712.77        721.15       144.14 o                         
  11  13   4        492.65        547.33       147.63 o                         
  12  13   4        256.51        269.46       126.63 o                         
  13  13   4         40.14        103.82       112.83 o                         
  14  13   4        184.17        429.10       154.24 o                         
  -3  14   4         33.87         44.23        98.35 o                         
  -2  14   4        920.51        610.09       122.92 o                         
  -1  14   4          0.45          3.02       120.03 o                         
   0  14   4        210.61        247.93       114.67 o                         
   5  14   4          0.80       2141.90       603.14 o                         
   6  14   4         63.54       1784.82       570.73 o                         
   7  14   4        612.33        841.95       483.11 o                         
   8  14   4         43.52        197.45       109.83 o                         
   9  14   4        742.45        511.92       147.63 o                         
  10  14   4          5.70        -55.81       102.02 o                         
  11  14   4        107.36         80.42       111.03 o                         
  12  14   4        111.93         63.01       120.03 o                         
  13  14   4        275.88        259.26       127.23 o                         
  -1  15   4         64.58        -17.76       100.58 o                         
   0  15   4         46.18        169.31       112.64 o                         
   1  15   4        208.60         87.91       111.26 o                         
   2  15   4        292.87         93.32       117.97 o                         
   7  15   4         83.96        150.64       111.63 o                         
   8  15   4        578.34        611.54       153.04 o                         
   9  15   4        106.15         49.81       109.23 o                         
  10  15   4         20.12         46.21       112.83 o                         
  11  15   4         76.81        -51.61       111.63 o                         
  12  15   4          8.57        222.65       137.43 o                         
   1  16   4        128.97         17.36       114.09 o                         
   2  16   4         41.45         19.98       121.14 o                         
   3  16   4         52.24        -19.83       146.73 o                         
   4  16   4        372.16        270.88       109.23 o                         
   6  16   4        220.55        332.48       127.23 o                         
   7  16   4         25.84        177.64       114.63 o                         
   8  16   4        914.53        927.82       183.64 o                         
   9  16   4         39.52        -32.41       105.62 o                         
  10  16   4          1.28        -96.62       108.03 o                         
  -7 -14   5        118.39        146.29       131.13 o                         
  -6 -14   5        350.42        328.94        99.32 o                         
  -5 -14   5        194.84        105.63        79.78 o                         
  -4 -14   5         12.70        -86.00        69.05 o                         
  -3 -14   5        603.14        542.75       103.31 o                         
  -2 -14   5         16.98        108.82        77.70 o                         
  -1 -14   5         62.32        285.80       166.84 o                         
   0 -14   5        203.25        269.04       123.84 o                         
   1 -14   5        190.03        240.40       123.19 o                         
   2 -14   5         39.30        -67.10       107.83 o                         
  -9 -13   5          3.25         39.87        76.05 o                         
  -8 -13   5        268.47        221.58        88.30 o                         
  -7 -13   5          1.04        -57.31       121.53 o                         
  -6 -13   5        113.09        113.52        75.58 o                         
  -5 -13   5        242.57        331.30       148.53 o                         
  -4 -13   5        556.16        448.03        93.58 o                         
  -3 -13   5         19.15         43.28        68.01 o                         
  -2 -13   5          1.23          9.58        60.77 o                         
  -1 -13   5        124.28        133.42        70.83 o                         
   0 -13   5        131.20        101.21       108.02 o                         
   1 -13   5        559.37        382.03       124.41 o                         
   2 -13   5         37.16        -77.32        84.80 o                         
   3 -13   5        122.81         42.76        94.00 o                         
   4 -13   5        162.87        142.12        97.49 o                         
 -10 -12   5        188.29        138.64       101.12 o                         
  -9 -12   5        240.27        217.65        81.33 o                         
  -8 -12   5         66.99         44.48        65.44 o                         
  -7 -12   5         60.72        111.08        69.88 o                         
  -6 -12   5        282.60        358.61        90.60 o                         
  -5 -12   5         31.81        -90.85       190.31 o                         
  -4 -12   5        202.03        214.00       221.74 o                         
  -3 -12   5        435.77        311.81       235.87 o                         
  -2 -12   5        125.01         57.47        61.12 o                         
  -1 -12   5        166.83        119.88        59.68 o                         
   0 -12   5         10.52        -25.29        54.76 o                         
   1 -12   5        625.33        443.86       103.24 o                         
   2 -12   5          1.52        -44.67        86.06 o                         
   3 -12   5        159.61         25.43        86.45 o                         
   4 -12   5        129.50        131.73        92.23 o                         
   5 -12   5         56.41         37.79        93.92 o                         
   6 -12   5        211.05        152.73        90.12 o                         
 -11 -11   5        663.35        419.34       102.59 o                         
 -10 -11   5         92.73        101.42       117.03 o                         
  -9 -11   5        332.26        335.53       171.64 o                         
  -8 -11   5         88.39         56.29       177.04 o                         
  -7 -11   5        661.12        530.12       348.64 o                         
  -6 -11   5         17.31        -92.01       247.87 o                         
  -5 -11   5         26.77        -12.80       183.70 o                         
  -4 -11   5       1424.70       1694.68       148.94 o                         
  -3 -11   5          2.47        -63.19        48.03 o                         
  -2 -11   5        542.45        616.72       101.99 o                         
  -1 -11   5        688.18        699.69        68.96 o                         
   0 -11   5        438.89        462.52        67.68 o                         
   1 -11   5        792.76        829.33       162.52 o                         
   2 -11   5         16.92         35.18       147.69 o                         
   3 -11   5        706.65        556.78       107.59 o                         
   4 -11   5         26.45         98.22        88.54 o                         
   5 -11   5        131.61        133.85        84.07 o                         
   6 -11   5         46.12         16.40        79.37 o                         
   7 -11   5          3.90        -30.40       116.77 o                         
 -12 -10   5        202.18        251.51        91.79 o                         
 -11 -10   5        223.98        153.07        79.90 o                         
 -10 -10   5          0.45        -20.00        68.39 o                         
  -9 -10   5        406.26        290.31       314.07 o                         
  -8 -10   5        116.56         33.46       261.73 o                         
  -7 -10   5        235.21        288.19       161.64 o                         
  -6 -10   5        273.73        205.51        87.57 o                         
  -5 -10   5       1112.42        958.15       189.70 o                         
  -4 -10   5        134.36        133.74       114.80 o                         
  -3 -10   5        480.48        438.62        64.31 o                         
  -2 -10   5        569.03        625.47        79.59 o                         
  -1 -10   5        160.87        220.45        52.70 o                         
   0 -10   5        882.84        962.56        85.27 o                         
   1 -10   5        398.15        417.52        64.36 o                         
   2 -10   5          2.14         42.25        53.92 o                         
   3 -10   5       1165.53       1228.48       336.36 o                         
   4 -10   5         35.22        119.92       196.00 o                         
   5 -10   5        495.24        531.41       100.15 o                         
   6 -10   5          0.30         43.36        64.11 o                         
   7 -10   5         43.49        201.81        88.41 o                         
   8 -10   5        366.40        570.73       230.45 o                         
 -12  -9   5        283.58        284.16        90.47 o                         
 -11  -9   5        102.57         31.38        91.52 o                         
 -10  -9   5        322.73        237.26       180.96 o                         
  -9  -9   5        304.20        206.18       190.48 o                         
  -8  -9   5         99.52         98.43       127.51 o                         
  -7  -9   5       1716.44       1558.00       104.51 o                         
  -6  -9   5        167.10         82.03       104.59 o                         
  -5  -9   5       1171.15       1438.17       171.69 o                         
  -4  -9   5        162.28        135.32        86.28 o                         
  -3  -9   5       1897.06       2003.66       241.88 o                         
  -2  -9   5        987.29       1096.32       129.14 o                         
  -1  -9   5       1290.21       1059.74        73.34 o                         
   0  -9   5        598.35        592.87        70.53 o                         
   1  -9   5        170.52        118.78        53.84 o                         
   2  -9   5        393.75        395.08        54.50 o                         
   3  -9   5        716.05        682.69        80.92 o                         
   4  -9   5        550.05        685.75       221.91 o                         
   5  -9   5        567.62        439.93        74.36 o                         
   7  -9   5        517.19        471.38        93.19 o                         
   8  -9   5         22.41          4.97       200.45 o                         
   9  -9   5          6.08        246.66       195.05 o                         
 -13  -8   5        120.17         63.39        72.94 o                         
 -12  -8   5        311.67        162.49        65.35 o                         
 -11  -8   5         11.04        -20.23        66.44 o                         
 -10  -8   5        661.69        481.84       155.49 o                         
  -9  -8   5        427.49        441.19       170.99 o                         
  -8  -8   5       1917.95       1831.22       117.31 o                         
  -7  -8   5        506.53        618.83        74.26 o                         
  -6  -8   5       1105.12       1244.01        96.24 o                         
  -5  -8   5        961.10       1200.90       132.62 o                         
  -4  -8   5        112.15         98.45        87.23 o                         
  -3  -8   5       2314.58       2292.57       151.24 o                         
  -2  -8   5       2120.20       2400.83        83.72 o                         
  -1  -8   5        501.10        425.53        45.12 o                         
   0  -8   5       3908.31       3821.28       214.52 o                         
   1  -8   5         13.68         38.60        40.97 o                         
   2  -8   5        577.34        649.58        61.01 o                         
   3  -8   5         17.34         59.88        43.48 o                         
   4  -8   5       1046.61        965.01       194.08 o                         
   5  -8   5        701.25        761.93       211.45 o                         
   6  -8   5         16.66        -14.96        59.68 o                         
   7  -8   5         57.42          8.51        71.38 o                         
   9  -8   5        199.60        425.50       204.65 o                         
  10  -8   5          7.31        421.30       201.05 o                         
 -13  -7   5        222.84        314.67        82.62 o                         
 -12  -7   5        298.84        323.75        72.73 o                         
 -11  -7   5        103.93         82.89        76.83 o                         
 -10  -7   5        533.66        504.75        96.24 o                         
  -9  -7   5          0.59         18.90        63.15 o                         
  -8  -7   5        916.12       1034.44       118.61 o                         
  -7  -7   5          5.02         17.93        43.41 o                         
  -6  -7   5        711.21        602.70        72.68 o                         
  -5  -7   5        800.66        636.85        69.59 o                         
  -4  -7   5        669.86        751.65        61.26 o                         
  -3  -7   5       2530.17       2373.08       152.42 o                         
  -2  -7   5       1543.55       1575.31        57.03 o                         
  -1  -7   5       2653.72       3009.35        83.12 o                         
   0  -7   5        621.74        730.05        59.13 o                         
   1  -7   5        514.69        446.23        49.33 o                         
   2  -7   5        699.93        683.72        56.96 o                         
   3  -7   5        191.92        156.42        45.01 o                         
   4  -7   5        411.52        402.15        72.61 o                         
   5  -7   5        282.23        321.47        68.75 o                         
   6  -7   5        118.83         87.18        97.81 o                         
   7  -7   5        815.21        747.32        94.83 o                         
  10  -7   5          7.19        166.24       181.24 o                         
  11  -7   5        529.57        578.54       217.25 o                         
 -13  -6   5        553.22        643.65       104.25 o                         
 -12  -6   5        298.32        290.92        70.49 o                         
 -11  -6   5        276.81        246.75       108.97 o                         
 -10  -6   5        253.33        178.15        84.83 o                         
  -9  -6   5         56.81        -81.62        44.26 o                         
  -8  -6   5       1069.27        939.66        85.76 o                         
  -7  -6   5          0.14         12.03        96.41 o                         
  -6  -6   5       1509.07       1539.11       103.68 o                         
  -5  -6   5        543.23        637.46        54.57 o                         
  -4  -6   5       2453.90       2423.68       160.14 o                         
  -3  -6   5       3937.80       4131.81       111.51 o                         
  -2  -6   5        261.53        242.79        31.22 o                         
  -1  -6   5       1294.85       1114.78        49.51 o                         
   0  -6   5        648.63        598.91        43.34 o                         
   1  -6   5       1036.87       1280.11        63.92 o                         
   2  -6   5        537.77        512.93        49.14 o                         
   3  -6   5       1297.40       1211.40        96.80 o                         
   4  -6   5       1034.96       1056.25        64.69 o                         
   5  -6   5       1124.65        941.12        81.00 o                         
   6  -6   5        319.77        365.26        65.36 o                         
   7  -6   5         16.59         39.87        95.90 o                         
  11  -6   5        788.63        959.02       237.06 o                         
  12  -6   5          0.01        467.51       192.65 o                         
 -13  -5   5        331.72        369.34       102.32 o                         
 -12  -5   5          8.25         52.75        63.41 o                         
 -11  -5   5        326.56        328.37       136.20 o                         
 -10  -5   5        629.43        545.77       123.70 o                         
  -9  -5   5       1076.66        955.56        89.70 o                         
  -8  -5   5       1336.05       1332.68        91.91 o                         
  -7  -5   5        337.04        303.47        52.91 o                         
  -6  -5   5       4183.27       4269.95       118.32 o                         
  -5  -5   5          3.26         32.05        43.35 o                         
  -4  -5   5       1131.63       1148.34        91.38 o                         
  -3  -5   5        704.13        656.34        47.08 o                         
  -2  -5   5       1391.53       1488.85        53.37 o                         
  -1  -5   5        694.78        651.00        39.02 o                         
   0  -5   5         72.69         98.77        28.06 o                         
   1  -5   5       6208.82       6009.81       134.39 o                         
   2  -5   5         20.71         56.67        30.03 o                         
   3  -5   5       1302.50       1159.62        60.73 o                         
   4  -5   5       4380.00       4452.15       185.95 o                         
   5  -5   5        575.14        553.30        50.26 o                         
   6  -5   5        378.70        275.61        68.25 o                         
   7  -5   5          2.50        -26.27        58.46 o                         
   8  -5   5         63.97        165.72       108.80 o                         
  12  -5   5          8.27        126.63       151.24 o                         
 -13  -4   5        227.12        260.84        82.38 o                         
 -12  -4   5        167.60        197.60        71.37 o                         
 -11  -4   5        765.74        700.18       127.27 o                         
 -10  -4   5        202.76        192.82        92.05 o                         
  -9  -4   5       1104.53        973.94        90.41 o                         
  -8  -4   5        243.58        237.23        56.93 o                         
  -7  -4   5       1321.90       1210.97       121.36 o                         
  -6  -4   5       2307.89       2367.36       122.92 o                         
  -5  -4   5        502.28        636.74        47.29 o                         
  -4  -4   5       4278.78       4384.48       124.21 o                         
  -3  -4   5        586.62        698.98        44.49 o                         
  -2  -4   5       4700.24       4780.60       134.88 o                         
  -1  -4   5       1374.83       1564.95        51.87 o                         
   0  -4   5       1753.81       1470.88        57.89 o                         
   1  -4   5       1665.64       1254.36        72.78 o                         
   2  -4   5        244.68        426.88        38.89 o                         
   3  -4   5       3465.31       3528.13       110.03 o                         
   4  -4   5          4.32         21.69        34.07 o                         
   5  -4   5         49.10          7.44        32.90 o                         
   6  -4   5        429.14        430.62        47.90 o                         
   7  -4   5        523.51        496.14        72.44 o                         
   8  -4   5        430.35        408.69        91.81 o                         
   9  -4   5         10.87        320.74       451.73 o                         
  13  -4   5         42.48        433.90       183.64 o                         
 -13  -3   5        225.64        273.42        95.89 o                         
 -12  -3   5        561.46        518.69        91.55 o                         
 -10  -3   5         23.33        -14.87        41.41 o                         
  -9  -3   5       1021.18        860.80       113.10 o                         
  -8  -3   5          0.94        -68.28        42.13 o                         
  -7  -3   5        580.30        539.78        74.64 o                         
  -6  -3   5       2359.25       2556.25       114.09 o                         
  -5  -3   5       2319.47       2173.86       122.82 o                         
  -4  -3   5       1499.38       1147.18        63.24 o                         
  -3  -3   5       2443.63       2471.43       128.46 o                         
  -2  -3   5       3255.58       2731.79        88.27 o                         
  -1  -3   5       1419.46       1096.66        52.26 o                         
   0  -3   5       3796.64       4310.15        96.09 o                         
   1  -3   5       2245.71       2466.14        70.31 o                         
   2  -3   5       7975.26       7513.31       168.17 o                         
   3  -3   5       1892.31       2143.04       129.86 o                         
   4  -3   5        618.78        686.86        45.08 o                         
   5  -3   5       1008.05        800.34        71.73 o                         
   6  -3   5         48.10         14.24        33.73 o                         
   7  -3   5       1208.53       1133.66        64.73 o                         
   8  -3   5        180.00        175.65        78.52 o                         
   9  -3   5        458.81        629.93       184.08 o                         
  10  -3   5       2436.99       2128.37       165.18 o                         
  14  -3   5        237.86        460.91       184.24 o                         
 -13  -2   5          3.13         17.79        82.17 o                         
 -12  -2   5        365.24        423.00       148.23 o                         
 -11  -2   5        907.25       2479.18       682.96 o                         
 -10  -2   5        304.96        367.41        60.58 o                         
  -9  -2   5       1074.74       1097.84        89.64 o                         
  -8  -2   5        340.24        262.68        61.87 o                         
  -7  -2   5        623.72        564.85        73.72 o                         
  -6  -2   5         81.04         95.19        44.93 o                         
  -5  -2   5       2275.13       2358.10       118.75 o                         
  -4  -2   5        969.74       1070.87        57.22 o                         
  -3  -2   5        667.86        664.02        45.93 o                         
  -2  -2   5        842.85        966.83        43.46 o                         
  -1  -2   5        148.56         38.60        17.64 o                         
   0  -2   5      11288.95      10307.75       193.35 o                         
   1  -2   5       1775.84       1829.32        57.10 o                         
   2  -2   5       4669.18       4308.57       100.89 o                         
   3  -2   5       3792.19       3882.82       166.29 o                         
   4  -2   5       2443.44       2415.08       121.09 o                         
   5  -2   5       2272.95       2214.80        92.04 o                         
   6  -2   5        253.48        242.01        38.01 o                         
   7  -2   5        883.24        973.82       104.53 o                         
   8  -2   5          3.73         76.77        44.25 o                         
   9  -2   5        729.22        778.60       305.47 o                         
  10  -2   5         25.48        252.72       121.83 o                         
  14  -2   5        242.57        366.27       135.96 o                         
 -13  -1   5         99.06        126.37        95.44 o                         
 -12  -1   5        871.97        657.31       123.30 o                         
 -11  -1   5          1.65       1917.45       597.14 o                         
 -10  -1   5       1061.79        975.56       132.72 o                         
  -9  -1   5         87.15        169.24        57.79 o                         
  -8  -1   5       2051.90       1816.88       133.38 o                         
  -7  -1   5        669.10        657.56        65.77 o                         
  -6  -1   5       1667.49       1847.18       111.81 o                         
  -5  -1   5        504.04        363.43        52.93 o                         
  -4  -1   5       2291.35       2268.74       114.34 o                         
  -3  -1   5       4734.32       3993.00       117.52 o                         
  -2  -1   5       2023.86       1510.75        71.14 o                         
  -1  -1   5        181.46        142.49        21.01 o                         
   0  -1   5       9842.00       9867.10       184.67 o                         
   1  -1   5        839.22       1007.98        45.34 o                         
   2  -1   5       4457.41       5346.96       157.42 o                         
   3  -1   5       1490.33       2012.40        71.41 o                         
   4  -1   5        961.89        653.18        45.69 o                         
   5  -1   5        575.85        394.59        37.62 o                         
   6  -1   5        169.14        128.37        32.14 o                         
   7  -1   5       2242.20       1930.63        89.78 o                         
   8  -1   5         65.42          7.40        44.35 o                         
   9  -1   5        319.24        288.18        57.74 o                         
  10  -1   5        142.17        142.44        98.35 o                         
  11  -1   5        157.95         19.85       237.07 o                         
  13  -1   5         97.11        235.37       124.86 o                         
  14  -1   5        111.17        412.54       135.82 o                         
 -13   0   5        619.67        428.38       118.84 o                         
 -12   0   5        241.22        258.81        97.51 o                         
 -10   0   5        519.31        738.62       222.27 o                         
  -9   0   5        160.66        173.38        51.54 o                         
  -8   0   5       2504.62       2575.44       150.55 o                         
  -7   0   5        160.99        144.67        45.95 o                         
  -6   0   5        972.87       1105.73        77.70 o                         
  -5   0   5       4877.15       4823.16       146.17 o                         
  -4   0   5        272.40        341.22        35.03 o                         
  -3   0   5       1968.24       2110.13       107.48 o                         
  -2   0   5         30.27         90.54        24.68 o                         
  -1   0   5       1913.07       1637.99        45.45 o                         
   0   0   5       4269.74       3783.26        95.70 o                         
   1   0   5       3926.89       3779.67       100.08 o                         
   2   0   5        326.80        263.41        30.99 o                         
   3   0   5       3172.38       3706.27       148.75 o                         
   4   0   5       5090.50       5471.43       119.69 o                         
   5   0   5        170.55        281.52        31.71 o                         
   6   0   5       2503.06       2484.26        84.30 o                         
   7   0   5       2412.51       2942.49       161.39 o                         
   8   0   5          0.77        -29.65        30.78 o                         
   9   0   5       2563.01       2579.38       115.35 o                         
  10   0   5         23.25        -12.77        43.73 o                         
  11   0   5        887.48        997.64       125.08 o                         
  13   0   5        167.55         66.82       247.92 o                         
  14   0   5        171.18        490.41       143.86 o                         
  15   0   5         69.21        254.57       125.12 o                         
 -13   1   5        448.26        323.63       112.79 o                         
 -12   1   5        182.94         96.03        80.73 o                         
 -11   1   5        144.47        136.30        59.89 o                         
 -10   1   5        365.42        356.03        63.15 o                         
  -9   1   5         20.60         47.25        45.67 o                         
  -8   1   5       1885.02       1858.77        86.49 o                         
  -7   1   5        809.45        815.16        58.53 o                         
  -6   1   5       4481.66       4034.17       120.33 o                         
  -5   1   5        207.24        174.26        31.51 o                         
  -4   1   5       1305.09        994.61        55.35 o                         
  -3   1   5       1090.62        845.64        49.28 o                         
  -2   1   5       9318.14      10409.07       205.83 o                         
  -1   1   5       3148.12       3002.79        66.84 o                         
   0   1   5       4031.25       3619.77        92.08 o                         
   1   1   5       1549.19       1247.46        50.53 o                         
   2   1   5       3139.16       3417.18        90.28 o                         
   3   1   5       3381.95       2586.32        81.88 o                         
   4   1   5       4032.98       3213.65       115.58 o                         
   5   1   5         91.93        132.34        25.98 o                         
   6   1   5      18194.66      17058.96       412.00 o                         
   7   1   5        730.21        532.64        42.56 o                         
   8   1   5        600.19        783.20        52.13 o                         
   9   1   5        307.70        277.68        45.78 o                         
  10   1   5       1021.55       1048.72        79.37 o                         
  11   1   5        484.29        434.22        62.40 o                         
  12   1   5          3.73         49.69        74.06 o                         
  13   1   5        341.76        417.67        99.97 o                         
  14   1   5          5.66        146.34       107.44 o                         
  15   1   5        169.50        429.67       141.56 o                         
 -12   2   5         82.41         28.40        84.64 o                         
 -11   2   5        472.15        263.93       103.45 o                         
  -9   2   5        480.49        504.46        60.44 o                         
  -8   2   5       2037.86       1885.47       113.74 o                         
  -7   2   5        885.10       1074.43        67.26 o                         
  -6   2   5       2049.78       2221.96        87.75 o                         
  -5   2   5       1111.60       1018.50        57.69 o                         
  -4   2   5       2650.88       2904.92        92.51 o                         
  -3   2   5       1150.92       1300.13        50.99 o                         
  -2   2   5       2388.93       2274.62        58.07 o                         
  -1   2   5      14332.04      15672.57       243.83 o                         
   0   2   5        575.78        748.58        36.90 o                         
   1   2   5       8676.48       9913.40       220.94 o                         
   2   2   5       2681.59       2932.50        87.31 o                         
   3   2   5        770.91        875.66        53.29 o                         
   4   2   5       5783.26       5820.39       142.12 o                         
   5   2   5       1458.61       1356.85        61.12 o                         
   6   2   5       7026.89       7946.18       190.68 o                         
   7   2   5        201.87        432.67        49.69 o                         
   8   2   5        636.64        396.44        39.23 o                         
   9   2   5        785.13        774.33        66.71 o                         
  10   2   5       1053.88        979.97        76.15 o                         
  11   2   5        882.91        710.60        73.17 o                         
  13   2   5        465.69        552.66       140.15 o                         
  14   2   5        180.01        207.89       110.99 o                         
  15   2   5        728.37       1031.14       177.41 o                         
 -12   3   5          0.21         55.82        87.98 o                         
 -11   3   5        598.65        599.19       128.14 o                         
 -10   3   5        133.79         80.27        57.28 o                         
  -9   3   5       2238.75       2280.98       131.16 o                         
  -8   3   5        131.21         93.62        57.31 o                         
  -7   3   5       1205.11        890.47        83.63 o                         
  -6   3   5       1382.08       1169.67        72.26 o                         
  -5   3   5         58.28          4.21        28.00 o                         
  -4   3   5         15.70         56.27        26.71 o                         
  -3   3   5         67.57        128.10        26.87 o                         
  -2   3   5        110.37        231.73        21.93 o                         
  -1   3   5       4514.84       4090.72        83.68 o                         
   0   3   5       4227.98       4788.59       102.05 o                         
   1   3   5       3721.48       4525.01       107.43 o                         
   2   3   5       3499.70       3644.34        89.73 o                         
   3   3   5       4076.98       3699.13       102.38 o                         
   4   3   5       3490.24       3691.11       115.88 o                         
   5   3   5       6418.31       5793.01       200.21 o                         
   6   3   5        685.90        473.46        43.08 o                         
   7   3   5       2472.33       2559.15        96.46 o                         
   8   3   5       1673.58       1535.62        79.94 o                         
   9   3   5          5.17         19.86        46.17 o                         
  10   3   5       1527.54       1689.89        95.03 o                         
  11   3   5        476.35        527.06        65.34 o                         
  12   3   5        688.25        741.73        71.79 o                         
  13   3   5         49.27        209.26       104.76 o                         
  14   3   5        339.52        441.96       129.73 o                         
  15   3   5        944.01       1017.88       172.93 o                         
  16   3   5          2.94        337.49       120.88 o                         
 -11   4   5        341.06        306.21       108.43 o                         
 -10   4   5        170.33         64.74        85.47 o                         
  -9   4   5        844.77        745.96        86.63 o                         
  -8   4   5        244.32        216.78        51.64 o                         
  -7   4   5        649.40        552.50        82.62 o                         
  -6   4   5       1021.64        888.17        72.82 o                         
  -5   4   5        338.51        395.87        46.33 o                         
  -4   4   5        144.33        126.11        32.06 o                         
  -3   4   5       3168.48       3190.56        91.26 o                         
  -2   4   5       3110.79       3432.27        73.27 o                         
  -1   4   5       1086.27       1016.91        39.12 o                         
   0   4   5       5806.35       5400.44        98.63 o                         
   1   4   5       1713.54       2486.90        63.09 o                         
   2   4   5       2827.40       3444.35        75.11 o                         
   3   4   5        529.93        519.03        37.49 o                         
   4   4   5       9151.58       9560.41       254.32 o                         
   5   4   5       8023.61       8128.12       265.50 o                         
   6   4   5       3946.08       4553.82       170.64 o                         
   7   4   5       1378.68       1423.71        68.29 o                         
   8   4   5       1610.77       1785.28        82.28 o                         
   9   4   5        173.12        108.90        41.23 o                         
  10   4   5        546.90        445.19        55.00 o                         
  11   4   5        148.10        198.86        52.69 o                         
  12   4   5        173.15        261.51        57.54 o                         
  13   4   5          0.93         30.24        75.48 o                         
  14   4   5        263.98        425.85       123.06 o                         
  15   4   5        310.42        596.12       136.99 o                         
  16   4   5          3.35        526.24       123.93 o                         
 -11   5   5          8.67         45.05        92.11 o                         
 -10   5   5         77.18        131.43        92.60 o                         
  -9   5   5        751.68        612.93        86.96 o                         
  -8   5   5        214.12        271.23        56.94 o                         
  -7   5   5         88.79         62.51        46.62 o                         
  -6   5   5        593.69        732.17       120.33 o                         
  -5   5   5        641.26        597.90        69.24 o                         
  -4   5   5        425.86        397.38        39.26 o                         
  -3   5   5       3461.25       3303.35       110.75 o                         
  -2   5   5       5804.93       5543.45       116.06 o                         
  -1   5   5        855.28        993.76        42.73 o                         
   0   5   5       5036.79       5892.21       116.80 o                         
   1   5   5        429.72        502.15        29.12 o                         
   2   5   5        402.08        279.65        22.61 o                         
   3   5   5       1213.05       1042.89        72.06 o                         
   4   5   5       2694.75       2454.68        87.40 o                         
   5   5   5      13264.81      13561.08       352.12 o                         
   6   5   5        159.85        238.95        48.58 o                         
   7   5   5         87.16         37.09        32.40 o                         
   8   5   5       1180.50        868.70        59.94 o                         
   9   5   5       2495.78       3000.54       116.98 o                         
  10   5   5        208.11        128.47        58.82 o                         
  11   5   5         98.74        156.78        50.50 o                         
  12   5   5        640.76        689.10        92.60 o                         
  13   5   5          4.26        107.98       115.86 o                         
  14   5   5        388.22        538.84       130.16 o                         
  15   5   5        159.78        448.62       123.58 o                         
  16   5   5         79.02        542.92       120.24 o                         
 -10   6   5        410.41        359.62       121.26 o                         
  -9   6   5        133.11        130.57        93.99 o                         
  -7   6   5          4.84         21.49        51.06 o                         
  -6   6   5       1029.40       1075.12        99.05 o                         
  -5   6   5        425.15        428.57        62.18 o                         
  -4   6   5        295.22        372.47        48.53 o                         
  -3   6   5       1623.55       1750.28        84.35 o                         
  -2   6   5       1379.29       1587.08        66.06 o                         
  -1   6   5       2989.70       3148.45        78.58 o                         
   0   6   5       3005.34       3005.04        75.02 o                         
   1   6   5         16.15         59.96        18.71 o                         
   2   6   5        918.54        914.25        40.04 o                         
   3   6   5        387.87        444.49        28.64 o                         
   4   6   5       9268.51      10889.91       245.03 o                         
   5   6   5         11.96         52.79        42.46 o                         
   6   6   5         76.96         61.57        56.78 o                         
   7   6   5        528.89        644.23        66.45 o                         
   8   6   5        188.27        103.59        33.09 o                         
   9   6   5       1399.01       1075.98        69.27 o                         
  10   6   5        379.26        358.69        52.49 o                         
  11   6   5        462.76        556.04        62.91 o                         
  12   6   5        637.38        586.09        96.27 o                         
  13   6   5         16.53         68.84        61.96 o                         
  14   6   5        520.21        679.84       100.81 o                         
  15   6   5         16.13        121.12       153.04 o                         
  16   6   5        437.32        956.62       302.47 o                         
 -10   7   5         20.41        286.87       149.43 o                         
  -9   7   5         90.91        -28.29        84.16 o                         
  -8   7   5         83.61         97.24        90.81 o                         
  -7   7   5        246.39        225.99        69.18 o                         
  -6   7   5        760.73        816.87       147.84 o                         
  -5   7   5        677.75        664.79        80.44 o                         
  -4   7   5         55.41         31.35        44.84 o                         
  -3   7   5       1523.01       1481.23       102.56 o                         
  -2   7   5        388.65        371.26        40.00 o                         
  -1   7   5       3263.80       3159.91        84.01 o                         
   0   7   5         12.64        344.32        59.58 o                         
   1   7   5       3940.25       4358.00       102.67 o                         
   2   7   5       1401.47       1744.90        53.73 o                         
   3   7   5       3750.15       3730.77        96.79 o                         
   4   7   5       7600.51       7222.67       144.09 o                         
   5   7   5        334.24        312.39        55.05 o                         
   6   7   5       3480.70       3186.68       142.07 o                         
   7   7   5       2492.28       2026.72       155.85 o                         
   8   7   5        287.97        434.71        65.04 o                         
   9   7   5       2587.57       2545.36       105.38 o                         
  10   7   5        450.30        341.37        63.38 o                         
  11   7   5        955.07        993.17       104.54 o                         
  12   7   5        243.18        410.11        76.62 o                         
  13   7   5        253.50        259.23       102.46 o                         
  14   7   5         81.72        199.51       135.63 o                         
  15   7   5        143.12        176.36       114.03 o                         
  16   7   5        282.02        616.65       194.45 o                         
  -9   8   5         35.15        417.10       161.44 o                         
  -8   8   5        205.94        216.05       136.23 o                         
  -7   8   5        110.81        106.89        68.89 o                         
  -6   8   5       1522.96       1401.37       119.52 o                         
  -5   8   5         99.10         51.32        63.77 o                         
  -4   8   5        563.91        540.13        97.94 o                         
  -3   8   5        979.93        987.07        93.40 o                         
  -2   8   5         32.25         32.14        35.44 o                         
  -1   8   5       2676.30       2909.15        84.52 o                         
   0   8   5       1213.81       1577.70        64.13 o                         
   1   8   5       3998.23       4360.77       101.80 o                         
   2   8   5       1721.28       1925.33        71.95 o                         
   3   8   5       1658.56       1895.76        83.52 o                         
   4   8   5       3380.77       4086.27        99.34 o                         
   5   8   5          2.11          1.48        33.47 o                         
   6   8   5       3346.34       3640.79       297.70 o                         
   7   8   5        656.31        623.50       128.13 o                         
   8   8   5        445.24        466.59       102.46 o                         
   9   8   5       1818.99       1818.37       156.10 o                         
  10   8   5        112.94         23.66        86.42 o                         
  11   8   5       1073.67       1074.96       146.60 o                         
  12   8   5         86.92        128.59       162.94 o                         
  13   8   5        426.75        498.30       116.57 o                         
  14   8   5         60.91        174.17       140.73 o                         
  15   8   5        337.61        526.88       126.26 o                         
  16   8   5        115.60        329.96       117.39 o                         
  -8   9   5        250.20        288.07       140.43 o                         
  -7   9   5        373.27        453.11       166.24 o                         
  -6   9   5        604.11        577.96       107.46 o                         
  -4   9   5        392.10        488.53       140.43 o                         
  -3   9   5         15.35          7.56        45.98 o                         
  -2   9   5        233.92        207.98        54.70 o                         
  -1   9   5       2072.99       2019.69       155.70 o                         
   0   9   5        185.09        248.94        63.82 o                         
   1   9   5       1365.64       1458.98        73.89 o                         
   2   9   5        910.66       1095.39        63.48 o                         
   3   9   5       1418.37       1659.63        77.39 o                         
   4   9   5         36.44         20.63        36.45 o                         
   5   9   5          2.91        -30.35        38.65 o                         
   6   9   5       3364.90       3376.04       135.01 o                         
   7   9   5          3.46        -81.16        62.51 o                         
   8   9   5        789.77        655.18       111.97 o                         
   9   9   5          5.02        -51.19        82.65 o                         
  10   9   5        117.83        192.60        95.52 o                         
  11   9   5          4.63          0.54        78.34 o                         
  12   9   5         46.46         12.98       150.94 o                         
  13   9   5        135.93        202.70       105.00 o                         
  14   9   5          5.24         66.79       140.13 o                         
  15   9   5        189.68        409.42       160.24 o                         
  -8  10   5         30.47        350.48       147.63 o                         
  -7  10   5         56.95         81.02       115.83 o                         
  -6  10   5        435.83        606.74       178.24 o                         
  -5  10   5        213.02        261.06       142.83 o                         
  -4  10   5        568.46        445.74       199.06 o                         
  -3  10   5         57.52        175.07       115.29 o                         
  -2  10   5       2815.51       2918.12       256.40 o                         
  -1  10   5        175.32        154.93        50.38 o                         
   0  10   5        451.06        564.23       113.69 o                         
   1  10   5       2636.19       2772.08       113.57 o                         
   2  10   5        941.37       1159.43        94.89 o                         
   3  10   5        666.36        752.75        85.29 o                         
   4  10   5         60.42         71.29        43.75 o                         
   5  10   5        532.09        516.78        58.40 o                         
   6  10   5       2587.22       2950.02       124.41 o                         
   7  10   5        471.90        631.80       115.89 o                         
   8  10   5       1592.71       1724.86       163.07 o                         
   9  10   5        569.15        455.71       111.43 o                         
  10  10   5        620.39        618.05       120.21 o                         
  11  10   5          0.41        -43.81        78.33 o                         
  12  10   5        270.64        206.87       209.75 o                         
  13  10   5        151.85         83.13       160.54 o                         
  14  10   5          0.21        137.96       127.53 o                         
  15  10   5        199.26        295.85       309.37 o                         
  -7  11   5        200.77        462.71       166.84 o                         
  -6  11   5          7.66        283.87       141.63 o                         
  -5  11   5         27.02        255.66       136.83 o                         
  -4  11   5       1013.87        875.50       139.59 o                         
  -2  11   5        228.81        250.44        71.94 o                         
  -1  11   5        194.45        419.60        99.02 o                         
   0  11   5       1063.45       1158.79        85.52 o                         
   1  11   5        467.14        594.60       119.80 o                         
   2  11   5        175.04        196.63        69.43 o                         
   3  11   5       1177.32       1341.93       111.48 o                         
   4  11   5        272.34        273.02       124.74 o                         
   5  11   5        825.90        938.98       110.09 o                         
   6  11   5        318.17        399.36       105.81 o                         
   7  11   5        666.71        696.37       218.36 o                         
   8  11   5        103.51         94.98       105.63 o                         
   9  11   5        399.64        449.20       114.28 o                         
  10  11   5       1151.49        818.09       135.15 o                         
  11  11   5        151.68         78.59       166.84 o                         
  12  11   5        306.45        263.06       240.36 o                         
  13  11   5         42.20         28.13       102.92 o                         
  14  11   5        240.19        476.08       212.45 o                         
  15  11   5         39.20        145.18       115.01 o                         
  -6  12   5         20.69        342.08       145.83 o                         
  -5  12   5         68.81        378.24       198.65 o                         
  -4  12   5        372.29        475.57       140.95 o                         
  -3  12   5        168.48        149.97       149.93 o                         
   0  12   5        251.79        428.32       514.43 o                         
   1  12   5        175.41        182.95        64.64 o                         
   2  12   5        284.99        260.52        71.51 o                         
   3  12   5        678.33        793.37        94.52 o                         
   4  12   5         28.28        196.42        71.95 o                         
   5  12   5       1082.20       1260.45       192.20 o                         
   6  12   5        250.95        359.51       236.94 o                         
   7  12   5         12.36         51.38       172.91 o                         
   8  12   5        541.90        522.69       213.16 o                         
   9  12   5       1180.85       1053.68       157.84 o                         
  10  12   5        149.25        261.50       105.67 o                         
  11  12   5          1.40         -9.00        84.08 o                         
  12  12   5        250.41        131.02       111.63 o                         
  13  12   5          3.51       -166.90        83.45 o                         
  14  12   5        294.40        374.49       149.43 o                         
  -4  13   5          0.28          9.70        83.78 o                         
  -3  13   5        106.53        156.19       110.13 o                         
  -2  13   5          1.05         51.38       102.62 o                         
   2  13   5        593.25        694.22       113.13 o                         
   3  13   5         12.67        199.85       149.43 o                         
   5  13   5        116.18        222.62       377.39 o                         
   6  13   5        166.35       1623.98       489.71 o                         
   7  13   5        318.52        624.66       270.06 o                         
   8  13   5          0.68        -84.33        84.02 o                         
   9  13   5        868.02        858.84       143.59 o                         
  10  13   5        612.04        427.37       125.02 o                         
  11  13   5        267.61        212.60       109.80 o                         
  12  13   5        226.63        172.84       122.43 o                         
  13  13   5         24.09         74.42       113.43 o                         
  14  13   5        419.49        385.89       150.04 o                         
  -3  14   5          1.05        -25.48        90.52 o                         
  -2  14   5         56.03         69.14        97.87 o                         
  -1  14   5        766.62        737.63       210.35 o                         
   0  14   5        375.73        359.22       119.12 o                         
   7  14   5          0.72          3.60       100.82 o                         
   8  14   5         96.54        196.36       152.14 o                         
   9  14   5       1366.27       1382.06       174.82 o                         
  10  14   5          4.12         98.11       101.27 o                         
  11  14   5        329.65        252.66       128.43 o                         
  12  14   5        127.52         85.22       124.23 o                         
  13  14   5        450.83        308.47       145.23 o                         
  -1  15   5        624.27        450.28       123.97 o                         
   0  15   5          5.44          3.78       103.37 o                         
   1  15   5        188.46        181.26       113.11 o                         
   6  15   5        263.67        306.07       124.23 o                         
   7  15   5        357.17        307.87       124.23 o                         
   8  15   5       1132.00        947.62       178.84 o                         
   9  15   5        189.86        237.06       126.63 o                         
  10  15   5          1.41        152.44       127.23 o                         
  11  15   5        296.95        133.23       134.43 o                         
  12  15   5         62.94         42.01       121.23 o                         
   1  16   5        160.26        146.25       118.97 o                         
   2  16   5          1.64        -66.38       136.83 o                         
   3  16   5        497.69        529.61       139.80 o                         
   4  16   5         46.56        105.76        82.07 o                         
   5  16   5         27.42         71.17        88.42 o                         
   6  16   5        584.32        658.35       160.84 o                         
   7  16   5          1.18        -54.01       100.82 o                         
   8  16   5        864.35        828.79       175.24 o                         
   9  16   5          5.51        -49.21       112.83 o                         
  10  16   5          7.40        -19.20       114.63 o                         
   6  17   5         18.21        222.65       124.83 o                         
  -6 -14   6        230.76        128.60       160.24 o                         
  -5 -14   6          4.02        -22.17       183.64 o                         
  -4 -14   6         44.85        108.63        93.02 o                         
  -3 -14   6        794.96       1011.24       168.04 o                         
  -2 -14   6          1.89          0.00       113.13 o                         
  -1 -14   6        232.58        247.26       231.65 o                         
   0 -14   6         71.06        -27.05       113.36 o                         
   1 -14   6        422.73        309.64       130.28 o                         
  -8 -13   6        293.65        259.11        94.93 o                         
  -7 -13   6        148.43         63.90       114.03 o                         
  -6 -13   6        108.26         40.57        72.34 o                         
  -5 -13   6         33.91        115.23       136.53 o                         
  -4 -13   6        703.53        796.01       177.04 o                         
  -3 -13   6        128.76        314.47       102.02 o                         
  -2 -13   6         25.11         14.73        70.98 o                         
  -1 -13   6        119.36        115.12        75.09 o                         
   0 -13   6          5.46         -4.59       131.13 o                         
   1 -13   6        688.92        661.55       135.04 o                         
   2 -13   6         28.51         28.26        93.58 o                         
   3 -13   6        150.33         73.09       100.11 o                         
  -9 -12   6        267.41        254.17       120.93 o                         
  -8 -12   6         42.72        -12.93        77.42 o                         
  -7 -12   6         88.20        114.49        78.73 o                         
  -6 -12   6        400.02        541.24       102.07 o                         
  -5 -12   6          4.53         -0.30       111.33 o                         
  -4 -12   6        871.36        971.06       120.41 o                         
  -3 -12   6        108.23         87.24        72.16 o                         
  -2 -12   6        182.99         83.50        68.35 o                         
  -1 -12   6        213.68        191.40        66.09 o                         
   0 -12   6         20.05          2.25        56.94 o                         
   1 -12   6       1237.10       1064.92       151.28 o                         
   2 -12   6        111.36         50.24        86.86 o                         
   3 -12   6         27.81        -24.31        84.09 o                         
   4 -12   6         72.23        102.49        93.24 o                         
   5 -12   6        116.82        188.14        95.09 o                         
 -10 -11   6          3.20         32.01        73.24 o                         
  -9 -11   6        295.18        133.80        81.20 o                         
  -8 -11   6          3.53         69.50        72.83 o                         
  -7 -11   6         61.60        -62.42       102.02 o                         
  -6 -11   6        367.83        475.52        94.75 o                         
  -5 -11   6        231.74        107.88       165.75 o                         
  -4 -11   6        800.69        873.47       243.40 o                         
  -3 -11   6          1.37        -74.85        54.40 o                         
  -2 -11   6        954.99        927.75       178.16 o                         
  -1 -11   6        255.20        162.40        69.41 o                         
   0 -11   6        439.02        449.08        69.43 o                         
   1 -11   6       1000.19        921.88       130.00 o                         
   2 -11   6         13.39         -2.86        94.24 o                         
   3 -11   6        215.74        253.20        92.60 o                         
   4 -11   6         17.42          9.25        85.22 o                         
   5 -11   6        259.57        269.97        94.28 o                         
   6 -11   6         96.29        151.84        93.01 o                         
   7 -11   6          2.11        119.17       124.95 o                         
 -11 -10   6        200.78        192.92        87.16 o                         
 -10 -10   6         25.87         98.84        75.60 o                         
  -9 -10   6        525.02        576.80       106.45 o                         
  -8 -10   6          5.56         18.37       135.93 o                         
  -7 -10   6        205.25        119.07       165.62 o                         
  -6 -10   6         61.79         70.58       145.87 o                         
  -5 -10   6       1182.56       1339.45       203.22 o                         
  -4 -10   6       1873.79       2082.10       133.41 o                         
  -3 -10   6       1855.38       1975.44       143.10 o                         
  -2 -10   6       1743.43       1515.35       181.82 o                         
  -1 -10   6         17.89         31.81        72.98 o                         
   0 -10   6       2091.12       1851.80       159.31 o                         
   1 -10   6        444.08        368.15        64.89 o                         
   2 -10   6        115.83        111.95        60.77 o                         
   3 -10   6       1026.32        920.05       132.39 o                         
   4 -10   6        141.12        215.67       208.93 o                         
   5 -10   6        835.90        560.49       102.34 o                         
   6 -10   6         23.21         45.12        83.67 o                         
   7 -10   6         46.15        113.37       114.33 o                         
   8 -10   6        146.92        -38.98       115.33 o                         
 -12  -9   6        174.93        115.65       103.52 o                         
 -11  -9   6        318.52        240.40       107.43 o                         
 -10  -9   6        797.89        773.89       174.06 o                         
  -9  -9   6        394.23        387.00        74.87 o                         
  -8  -9   6         41.17        -52.85       138.26 o                         
  -7  -9   6        331.05        317.44       121.09 o                         
  -6  -9   6         77.23        110.22       137.12 o                         
  -5  -9   6       2146.42       2187.27       237.26 o                         
  -4  -9   6        287.73        220.50        76.57 o                         
  -3  -9   6        942.63       1018.40       213.69 o                         
  -2  -9   6       3102.15       3430.85       389.54 o                         
  -1  -9   6        691.30        632.02        86.73 o                         
   0  -9   6       2283.75       2222.92       265.38 o                         
   1  -9   6         37.20         60.53        51.85 o                         
   2  -9   6        234.44        181.18        56.79 o                         
   3  -9   6        396.17        238.47       276.15 o                         
   4  -9   6        919.80        825.47       101.33 o                         
   5  -9   6        502.37        407.06       112.54 o                         
   7  -9   6        743.34        633.74       103.84 o                         
   8  -9   6          0.80         40.89       132.03 o                         
   9  -9   6        176.37        391.29       223.25 o                         
 -12  -8   6        506.00        555.08       100.79 o                         
 -11  -8   6          5.58        -87.77       127.77 o                         
 -10  -8   6        691.15        784.46        93.25 o                         
  -9  -8   6        178.41        162.49       164.11 o                         
  -8  -8   6        243.89        164.02       141.97 o                         
  -7  -8   6        268.06        276.12       109.16 o                         
  -6  -8   6        910.63        917.70       116.85 o                         
  -5  -8   6        765.77        742.71       106.90 o                         
  -4  -8   6          1.08         51.39        71.20 o                         
  -3  -8   6        627.67        476.80        65.79 o                         
  -2  -8   6       1881.53       1875.75       276.07 o                         
  -1  -8   6        506.98        604.44        82.45 o                         
   0  -8   6       1424.86       1405.42       136.56 o                         
   1  -8   6        124.61         85.16        45.83 o                         
   2  -8   6        272.46        288.66        52.15 o                         
   3  -8   6         20.85         32.10        45.18 o                         
   4  -8   6        444.96        505.84       170.79 o                         
   5  -8   6          1.20         83.77       214.23 o                         
   6  -8   6        680.02        605.54       213.05 o                         
   8  -8   6          4.01         -7.80        97.87 o                         
   9  -8   6        192.52        310.27       205.25 o                         
  10  -8   6          7.34          7.20       176.44 o                         
 -12  -7   6         27.46         88.19        66.12 o                         
 -11  -7   6        176.05        151.58        71.06 o                         
 -10  -7   6        467.43        450.66       127.09 o                         
  -9  -7   6         26.08        -12.58        47.60 o                         
  -8  -7   6        563.89        602.03        77.09 o                         
  -7  -7   6         76.49        164.77       127.34 o                         
  -6  -7   6       1124.47       1012.05       143.27 o                         
  -5  -7   6        571.20        578.34        72.37 o                         
  -4  -7   6       1273.22       1217.21       107.19 o                         
  -3  -7   6       2078.96       1968.14       184.33 o                         
  -2  -7   6        140.41        122.44        32.36 o                         
  -1  -7   6       1580.02       1700.25       127.86 o                         
   0  -7   6       1528.01       1529.21        89.69 o                         
   1  -7   6        831.10        836.15        70.99 o                         
   2  -7   6        958.31       1098.56        99.75 o                         
   3  -7   6         72.04         88.40        44.28 o                         
   4  -7   6        734.93        773.22        65.02 o                         
   5  -7   6         62.62         61.11        68.67 o                         
   6  -7   6        840.24        764.50        94.64 o                         
   7  -7   6        203.05        270.99        77.29 o                         
  10  -7   6          0.15        116.43       177.04 o                         
  11  -7   6         86.78        307.27       208.25 o                         
 -13  -6   6         68.72        166.83        75.41 o                         
 -12  -6   6          5.40         50.02        64.82 o                         
 -11  -6   6        829.97        711.10       105.09 o                         
 -10  -6   6        215.20        191.18        68.35 o                         
  -9  -6   6        198.47        153.31       112.52 o                         
  -8  -6   6          5.29        -10.36        60.76 o                         
  -7  -6   6          0.63         49.76        48.22 o                         
  -6  -6   6        632.64        568.18        71.72 o                         
  -5  -6   6          8.19         29.74        43.71 o                         
  -4  -6   6        930.20        990.60        67.93 o                         
  -3  -6   6       2040.50       2261.50       102.57 o                         
  -2  -6   6        345.80        317.41        38.32 o                         
  -1  -6   6       5416.21       5082.84       122.21 o                         
   0  -6   6          0.07         11.59        32.01 o                         
   1  -6   6        725.35        682.73        91.48 o                         
   2  -6   6        549.67        406.96        49.20 o                         
   3  -6   6        532.41        677.27        68.49 o                         
   4  -6   6        747.95        760.69        67.23 o                         
   5  -6   6         48.64         33.09        44.31 o                         
   6  -6   6       2062.05       1772.14       114.14 o                         
   7  -6   6        223.69        239.47       141.89 o                         
   8  -6   6       1366.08       1193.07       141.26 o                         
  11  -6   6        109.05        316.87       186.64 o                         
  12  -6   6        117.41        435.70       206.45 o                         
 -13  -5   6        223.39        417.70        89.02 o                         
 -12  -5   6          2.45        -35.75        58.25 o                         
 -11  -5   6       1721.26       1623.88       150.04 o                         
 -10  -5   6        133.85        107.98       148.23 o                         
  -9  -5   6         58.48        -31.64       111.79 o                         
  -8  -5   6       1571.01       1480.28       129.37 o                         
  -7  -5   6        210.14        215.79        66.01 o                         
  -6  -5   6        533.30        587.03        74.73 o                         
  -5  -5   6         47.99        119.70        39.14 o                         
  -4  -5   6       1247.64       1175.78        94.33 o                         
  -3  -5   6       1413.33       1528.25       110.57 o                         
  -2  -5   6       2122.61       2198.38        71.56 o                         
  -1  -5   6         90.13         76.51        26.72 o                         
   0  -5   6        125.09         61.17        31.42 o                         
   1  -5   6       3519.38       3383.90        95.06 o                         
   2  -5   6        276.70        269.43        40.09 o                         
   3  -5   6        508.89        492.33        53.81 o                         
   4  -5   6        469.16        417.87        54.93 o                         
   5  -5   6        917.50        965.50        96.51 o                         
   6  -5   6       2912.93       2526.52       113.34 o                         
   7  -5   6        544.96        651.70        86.05 o                         
   8  -5   6       1269.02       1249.42       141.06 o                         
  12  -5   6        264.80        377.49       191.44 o                         
 -13  -4   6        181.39        104.42       122.43 o                         
 -12  -4   6        283.88        270.52        80.16 o                         
 -11  -4   6        801.87        793.14       106.19 o                         
 -10  -4   6         89.15        -26.39        93.51 o                         
  -9  -4   6       1507.26       1349.85       224.10 o                         
  -8  -4   6        397.56        395.73        77.67 o                         
  -7  -4   6        361.33        348.85        71.21 o                         
  -6  -4   6       1280.30       1152.04        94.85 o                         
  -5  -4   6        815.93        906.22        66.37 o                         
  -4  -4   6       4427.55       4572.57       150.22 o                         
  -3  -4   6         50.40         82.31        40.74 o                         
  -2  -4   6       7721.29       7907.94       202.99 o                         
  -1  -4   6       2620.78       2765.19        68.34 o                         
   0  -4   6       2502.70       2380.67        71.14 o                         
   1  -4   6       8323.07       8858.50       190.18 o                         
   2  -4   6          3.32        -28.08        25.73 o                         
   3  -4   6       3726.55       3962.66       138.00 o                         
   4  -4   6          5.10         45.54        36.67 o                         
   5  -4   6       3356.09       3364.20       193.63 o                         
   6  -4   6         41.05         -3.34        37.79 o                         
   7  -4   6       1589.08       1343.95       101.86 o                         
   8  -4   6       3238.04       2876.21       190.03 o                         
  13  -4   6         89.78        461.51       186.04 o                         
 -13  -3   6          6.67         66.83        79.33 o                         
 -12  -3   6        395.90        546.90        94.75 o                         
 -11  -3   6        181.71        291.33        75.29 o                         
 -10  -3   6        697.02        615.90        91.00 o                         
  -9  -3   6        685.69        568.01       130.79 o                         
  -8  -3   6         37.08         47.60        56.34 o                         
  -7  -3   6        488.85        535.54        79.09 o                         
  -6  -3   6        168.60        215.67        56.67 o                         
  -5  -3   6       2794.92       2677.67       176.28 o                         
  -4  -3   6        989.60       1056.76        66.32 o                         
  -3  -3   6        108.64         84.10        30.50 o                         
  -2  -3   6      13963.19      12983.70       307.40 o                         
  -1  -3   6         92.83         50.97        20.62 o                         
   0  -3   6       3333.23       3370.76        89.20 o                         
   1  -3   6       5232.66       5356.97       126.09 o                         
   2  -3   6        147.99        219.96        31.80 o                         
   3  -3   6        432.49        497.86        40.58 o                         
   4  -3   6        838.33        696.32        49.35 o                         
   5  -3   6       2396.58       2233.67        95.77 o                         
   6  -3   6         50.36         31.17        30.77 o                         
   7  -3   6       1631.24       1583.35       131.65 o                         
   8  -3   6       1678.54       1806.07       205.88 o                         
   9  -3   6          0.74        174.12        81.07 o                         
  10  -3   6       1363.79       1156.27       132.93 o                         
  13  -3   6         75.89        237.63       131.19 o                         
  14  -3   6        241.90        442.49       147.59 o                         
 -13  -2   6         55.69         64.63        83.48 o                         
 -12  -2   6        899.64        940.42       199.85 o                         
 -11  -2   6          9.86         66.47       202.95 o                         
 -10  -2   6        983.01        955.00       161.72 o                         
  -9  -2   6       2207.43       2034.74       175.57 o                         
  -8  -2   6          7.94          0.99        74.69 o                         
  -7  -2   6       1224.01       1061.95       113.48 o                         
  -6  -2   6        416.56        439.92        67.44 o                         
  -5  -2   6       1355.06       1245.44        91.78 o                         
  -4  -2   6         12.26         83.52        31.10 o                         
  -3  -2   6       8775.47       9596.47       337.77 o                         
  -2  -2   6       1498.26       1694.31        82.71 o                         
  -1  -2   6       2850.81       2842.84        93.28 o                         
   0  -2   6       4337.37       4282.13        93.76 o                         
   1  -2   6         34.80         70.72        23.42 o                         
   2  -2   6        137.89        264.14        55.18 o                         
   3  -2   6        362.42        543.25        43.84 o                         
   4  -2   6        640.99        679.87        65.76 o                         
   5  -2   6       1965.05       2050.42        74.59 o                         
   6  -2   6        723.24        787.35        55.91 o                         
   7  -2   6       2758.12       2685.33       259.00 o                         
   8  -2   6        164.57        111.25        57.02 o                         
   9  -2   6         60.08         96.20       191.14 o                         
  10  -2   6         16.94         98.06       234.05 o                         
  13  -2   6         31.19        227.02       129.46 o                         
  14  -2   6        489.84        624.03       162.56 o                         
 -13  -1   6        236.22        214.84        98.70 o                         
 -12  -1   6        945.80        860.60       264.06 o                         
 -11  -1   6          3.02        -42.01        96.02 o                         
 -10  -1   6       1359.05       1344.32       215.00 o                         
  -9  -1   6       2051.81       2022.58       184.91 o                         
  -8  -1   6         81.09         55.68        46.80 o                         
  -7  -1   6        881.83        787.61        74.18 o                         
  -6  -1   6        493.18        550.34        72.32 o                         
  -5  -1   6       1465.26       1317.41        97.25 o                         
  -4  -1   6       1466.55       1267.32        62.25 o                         
  -3  -1   6       5513.61       5482.70       203.66 o                         
  -2  -1   6        715.50        861.27        59.29 o                         
  -1  -1   6       2593.06       2079.73        63.21 o                         
   0  -1   6       5643.84       4734.74       104.37 o                         
   1  -1   6       2842.07       2914.11        86.82 o                         
   2  -1   6        783.99        822.05        53.94 o                         
   3  -1   6        240.91        259.76        34.39 o                         
   4  -1   6       6084.85       5631.68       144.50 o                         
   5  -1   6       1054.45        963.87        52.66 o                         
   6  -1   6       1097.98       1124.38        60.39 o                         
   7  -1   6       1666.03       1558.87        72.21 o                         
   8  -1   6        157.45        134.43        55.62 o                         
   9  -1   6        924.53       1046.90        89.35 o                         
  10  -1   6        260.29        326.35       146.72 o                         
  13  -1   6        167.44        430.29       137.04 o                         
  14  -1   6        140.75        350.65       135.83 o                         
 -12   0   6        187.60        118.52        83.70 o                         
 -11   0   6        529.33        576.26        75.18 o                         
 -10   0   6        714.70        595.18        81.58 o                         
  -9   0   6         52.28        155.72       143.72 o                         
  -8   0   6         61.53         91.06        39.75 o                         
  -7   0   6         27.08         12.56        38.47 o                         
  -6   0   6        330.24        314.01        71.61 o                         
  -5   0   6        212.18        126.77        46.57 o                         
  -4   0   6        197.82        148.35        31.11 o                         
  -3   0   6       4745.19       4731.87       139.73 o                         
  -2   0   6       3206.14       2884.82       103.91 o                         
  -1   0   6       4538.00       5060.34       104.33 o                         
   0   0   6       5124.56       6345.70       147.28 o                         
   1   0   6        165.84         66.81        24.40 o                         
   2   0   6        769.21        709.03        41.37 o                         
   3   0   6        668.18        741.05        48.33 o                         
   4   0   6        880.57        839.00        48.20 o                         
   5   0   6        105.48         53.44        23.82 o                         
   6   0   6       3292.66       3458.69       101.62 o                         
   7   0   6       1752.94       1707.94        71.41 o                         
   8   0   6        942.43       1017.68        71.01 o                         
   9   0   6       2315.95       2253.88       127.21 o                         
  10   0   6          3.74         10.53        51.95 o                         
  11   0   6       1493.46       1406.31       193.47 o                         
  13   0   6        237.50        291.83       126.59 o                         
  14   0   6        131.86        474.17       162.64 o                         
  15   0   6         85.31        378.52       228.95 o                         
 -12   1   6          1.17         49.01        80.82 o                         
 -11   1   6        491.35        342.06       106.54 o                         
 -10   1   6        274.14        391.89       144.63 o                         
  -9   1   6        183.84        227.55        54.29 o                         
  -8   1   6        563.72        556.66        58.91 o                         
  -7   1   6        387.48        417.74        49.64 o                         
  -6   1   6        404.54        385.52        54.16 o                         
  -5   1   6        525.85        593.46        62.65 o                         
  -4   1   6         49.19         32.06        24.75 o                         
  -3   1   6       9501.91       9805.47       235.86 o                         
  -2   1   6       2060.37       1532.46        48.12 o                         
  -1   1   6       6086.40       5884.53       119.15 o                         
   0   1   6         44.91         32.06        21.76 o                         
   1   1   6       3420.57       3861.80       102.68 o                         
   2   1   6        160.81        169.73        27.08 o                         
   3   1   6        791.39        699.41        46.51 o                         
   4   1   6       1142.91       1147.72        55.93 o                         
   5   1   6        949.21        743.88        51.16 o                         
   6   1   6       9234.46       8624.84       220.51 o                         
   7   1   6        247.27        263.20        40.63 o                         
   8   1   6       3316.14       3117.47       113.87 o                         
   9   1   6       2195.11       2204.15       101.57 o                         
  10   1   6        364.27        319.30        60.95 o                         
  11   1   6        985.61       1046.67        90.74 o                         
  13   1   6       1449.93       1454.43       622.95 o                         
  14   1   6         36.92        267.90       121.64 o                         
  15   1   6        306.01        725.30       166.03 o                         
 -12   2   6         72.26         39.46        83.65 o                         
 -11   2   6        364.72        293.61       102.86 o                         
 -10   2   6        350.92        301.19        68.57 o                         
  -9   2   6         32.90        124.77        59.68 o                         
  -8   2   6       2302.30       1829.28       162.32 o                         
  -7   2   6        374.97        312.91        48.10 o                         
  -6   2   6        938.41        832.13        59.60 o                         
  -5   2   6        101.90         59.75        38.17 o                         
  -4   2   6        838.25        935.02        79.94 o                         
  -3   2   6        430.28        636.02        40.88 o                         
  -2   2   6       4962.30       5306.93       128.35 o                         
  -1   2   6       5099.86       5340.46       122.03 o                         
   0   2   6       1092.17       1224.58        67.67 o                         
   1   2   6       6442.35       6705.92       155.88 o                         
   2   2   6        579.25        698.07        40.73 o                         
   3   2   6      11288.14      10911.26       254.68 o                         
   4   2   6       2555.19       2125.60        69.10 o                         
   5   2   6       1265.41       1653.15       113.70 o                         
   6   2   6       5429.53       5737.04       147.87 o                         
   7   2   6        107.25        155.55        35.06 o                         
   8   2   6       1340.94       1566.41       110.27 o                         
   9   2   6         13.22         15.66        32.46 o                         
  10   2   6        377.19        324.97        73.25 o                         
  11   2   6          4.65        -25.03        56.73 o                         
  12   2   6        399.60        493.39        69.69 o                         
  13   2   6        764.16        857.75       161.02 o                         
  14   2   6          2.21        181.78       106.47 o                         
  15   2   6        643.79        947.60       171.62 o                         
 -12   3   6        572.98        654.62       169.24 o                         
 -11   3   6        317.86        216.04        95.64 o                         
 -10   3   6          9.63         56.90        78.68 o                         
  -9   3   6        629.65        708.45        84.73 o                         
  -8   3   6       1203.22       1247.98        93.41 o                         
  -7   3   6         35.04         73.04        52.32 o                         
  -6   3   6         33.44         27.10        37.44 o                         
  -5   3   6        720.97        597.84        53.18 o                         
  -4   3   6        802.76        735.40        56.06 o                         
  -3   3   6       3052.23       3182.81        92.07 o                         
  -2   3   6       1614.36       1412.78        45.23 o                         
  -1   3   6       1878.68       2315.35        63.28 o                         
   0   3   6       2012.78       1780.30        58.92 o                         
   1   3   6       5198.41       4827.64        99.74 o                         
   2   3   6        668.42        929.87        46.93 o                         
   3   3   6      24030.20      26067.54       724.03 o                         
   4   3   6        219.98        151.46        27.98 o                         
   5   3   6       6075.43       5498.02       228.91 o                         
   6   3   6       2986.21       2873.13        97.34 o                         
   7   3   6       1801.08       1798.74       108.35 o                         
   8   3   6        809.30        623.07        58.39 o                         
   9   3   6        505.05        682.83        66.37 o                         
  10   3   6       1104.35       1100.01        80.10 o                         
  11   3   6         61.74         97.50        51.66 o                         
  12   3   6       1111.87       1090.81       144.20 o                         
  13   3   6        641.19        698.66       149.77 o                         
  14   3   6          4.06         76.81        97.96 o                         
  15   3   6        441.31        533.78       139.66 o                         
  16   3   6          8.07        456.91       124.14 o                         
 -11   4   6        405.34        464.92       117.52 o                         
 -10   4   6        613.79        633.60       216.35 o                         
  -9   4   6        765.77        591.55        83.50 o                         
  -8   4   6         53.09         75.69        51.02 o                         
  -7   4   6         78.58         68.56        44.78 o                         
  -6   4   6          1.54         31.54        50.13 o                         
  -5   4   6       1112.83       1155.57        77.81 o                         
  -4   4   6        334.69        266.41        46.52 o                         
  -3   4   6       5097.41       5306.56       154.93 o                         
  -2   4   6       7396.15       7613.52       147.50 o                         
  -1   4   6        303.02        378.37        32.27 o                         
   0   4   6       2291.20       2591.02        68.68 o                         
   1   4   6        363.72        570.79        32.84 o                         
   2   4   6      10729.68      10814.16       218.99 o                         
   3   4   6       5842.69       5124.40       119.34 o                         
   4   4   6       1112.94       1279.10        55.08 o                         
   5   4   6       2818.92       2377.25       184.83 o                         
   6   4   6         11.76         -3.92        40.77 o                         
   7   4   6       3035.86       3614.38       154.10 o                         
   8   4   6       1960.78       1987.28        89.76 o                         
   9   4   6       1622.59       1617.84        91.11 o                         
  10   4   6       2125.82       2004.05       103.90 o                         
  11   4   6          1.66         20.79        58.73 o                         
  12   4   6       1968.37       1790.85       135.24 o                         
  13   4   6        159.25        273.24        73.87 o                         
  14   4   6        106.85        234.12       115.39 o                         
  15   4   6         62.35        320.77       116.25 o                         
  16   4   6         67.84        570.50       223.55 o                         
 -11   5   6         41.76         29.03       181.84 o                         
 -10   5   6        512.05        443.67       113.73 o                         
  -9   5   6        291.45        303.21        97.75 o                         
  -7   5   6        237.11        232.71        54.41 o                         
  -6   5   6         12.44         22.18        42.50 o                         
  -5   5   6       1020.09       1062.98       101.56 o                         
  -4   5   6       1633.51       1938.38       188.39 o                         
  -3   5   6       2741.37       2593.07       100.81 o                         
  -2   5   6        534.52        458.52        36.58 o                         
  -1   5   6         43.43         12.91        20.59 o                         
   0   5   6       2043.85       1773.45        51.13 o                         
   1   5   6        118.01        246.09        24.52 o                         
   2   5   6       2811.59       2946.38        66.58 o                         
   3   5   6       1269.28       1483.75        46.74 o                         
   4   5   6         39.46         90.10        26.32 o                         
   5   5   6       1954.01       2087.64        86.53 o                         
   6   5   6        101.73        210.71        40.39 o                         
   7   5   6       1892.31       1564.88       111.26 o                         
   8   5   6        749.81        709.21        53.39 o                         
   9   5   6       4170.79       3882.14       138.00 o                         
  10   5   6        105.52         29.11        45.53 o                         
  11   5   6        159.21        275.57        75.06 o                         
  12   5   6        176.54        156.80        71.36 o                         
  13   5   6          6.66        107.26        64.15 o                         
  14   5   6         67.66        206.66        73.87 o                         
  15   5   6         16.70        185.19       103.12 o                         
  16   5   6        179.43        711.78       139.11 o                         
 -10   6   6        429.41        583.19       132.55 o                         
  -9   6   6        178.43        106.66        88.48 o                         
  -8   6   6        252.00        220.75        88.39 o                         
  -7   6   6         46.45        115.02        57.41 o                         
  -6   6   6          7.44         99.57        47.67 o                         
  -5   6   6        476.62        279.79        68.07 o                         
  -4   6   6          0.02         22.14        37.21 o                         
  -3   6   6        679.49        646.97        50.03 o                         
  -2   6   6        957.17       1015.17        58.69 o                         
  -1   6   6       1438.85       1636.77        62.90 o                         
   0   6   6        630.69        926.55        56.79 o                         
   1   6   6        111.08        231.08        26.52 o                         
   2   6   6       6179.24       6898.33       130.19 o                         
   3   6   6       6218.12       7319.20       145.00 o                         
   4   6   6       1811.58       1855.59        59.09 o                         
   5   6   6       2299.80       1985.03        83.04 o                         
   6   6   6        419.45        609.84        74.82 o                         
   7   6   6       5744.75       6453.62       230.00 o                         
   8   6   6         94.64          6.20        51.90 o                         
   9   6   6       2034.31       2228.36       133.14 o                         
  10   6   6          6.01         63.38        41.29 o                         
  11   6   6        643.02        641.10        91.48 o                         
  12   6   6        327.47        232.97        72.48 o                         
  13   6   6        162.10        199.83        72.07 o                         
  14   6   6        467.52        482.91        89.75 o                         
  15   6   6         15.63        170.25        96.92 o                         
  16   6   6        362.16        790.99       282.07 o                         
  -9   7   6         54.57         81.51        92.06 o                         
  -8   7   6        189.18        240.81       107.13 o                         
  -6   7   6         30.02         89.91        79.81 o                         
  -5   7   6          7.12         28.62        58.96 o                         
  -4   7   6        283.99        217.48        59.75 o                         
  -3   7   6        839.49        731.94        65.57 o                         
  -2   7   6         45.20         68.13        33.46 o                         
  -1   7   6       2335.24       2440.22        98.39 o                         
   0   7   6        140.52        357.62        47.18 o                         
   1   7   6          2.17         41.92        25.38 o                         
   2   7   6       7997.81       8420.11       175.02 o                         
   3   7   6          0.93         24.47        20.25 o                         
   4   7   6       3381.08       3326.33        89.71 o                         
   5   7   6        635.84        859.10        56.57 o                         
   6   7   6       2841.58       2458.09       137.05 o                         
   7   7   6       1185.87       1074.82       101.15 o                         
   8   7   6         23.48         -0.58        51.80 o                         
   9   7   6        959.11        755.00        57.22 o                         
  10   7   6        321.53        179.38        68.48 o                         
  11   7   6       1797.55       1864.53       137.98 o                         
  12   7   6        255.76        226.53        93.29 o                         
  13   7   6        882.42        870.97       138.43 o                         
  14   7   6        538.17        681.34       195.35 o                         
  15   7   6        271.88        319.75       173.74 o                         
  16   7   6        294.09        346.55       160.24 o                         
  -9   8   6          0.81         15.10        98.58 o                         
  -8   8   6        622.22        547.86       146.43 o                         
  -7   8   6         96.43         -2.99        80.47 o                         
  -6   8   6       1243.13       1253.59       154.76 o                         
  -5   8   6         23.67         51.09        55.76 o                         
  -4   8   6        230.36        212.27        60.43 o                         
  -3   8   6        623.25        552.73        82.17 o                         
  -2   8   6        538.86        565.33        50.65 o                         
  -1   8   6        650.06        681.69        55.20 o                         
   0   8   6         40.07        113.38        32.15 o                         
   1   8   6       1671.87       1724.24        63.17 o                         
   2   8   6        304.07        326.06        31.61 o                         
   3   8   6          3.75         32.50        20.10 o                         
   4   8   6       1542.72       1503.43        64.79 o                         
   5   8   6         63.58        202.77        52.09 o                         
   6   8   6       3441.69       3456.29       154.45 o                         
   7   8   6         40.92         33.98        71.96 o                         
   8   8   6        455.93        352.12        96.91 o                         
   9   8   6        145.89        149.98        92.45 o                         
  10   8   6        181.42        129.14        94.51 o                         
  11   8   6        560.72        538.94       227.75 o                         
  12   8   6         23.93        -59.35        77.65 o                         
  13   8   6        449.10        660.33       128.28 o                         
  14   8   6          0.27        109.33        92.85 o                         
  15   8   6        483.34        499.04       124.32 o                         
  16   8   6         98.05        238.03       218.75 o                         
  -8   9   6        579.42        610.34       179.44 o                         
  -7   9   6         13.03         50.73       124.23 o                         
  -6   9   6       1324.50       1361.70       169.09 o                         
  -5   9   6          9.25        101.03       116.93 o                         
  -4   9   6        251.58        254.37        68.40 o                         
  -3   9   6       1023.06       1114.91       130.66 o                         
  -2   9   6        496.62        417.29        60.06 o                         
  -1   9   6       1030.20       1149.26        92.82 o                         
   0   9   6       1220.06       1475.98        69.66 o                         
   1   9   6        768.98        927.46        54.74 o                         
   2   9   6          3.78          3.35        27.38 o                         
   3   9   6       1210.26       1325.78        60.18 o                         
   4   9   6        260.18        313.69        44.62 o                         
   5   9   6       1350.80       1469.88        85.85 o                         
   6   9   6       3118.50       3106.10       106.13 o                         
   7   9   6        167.91        123.29        87.50 o                         
   8   9   6       2334.91       2180.24       225.05 o                         
   9   9   6        342.13        334.61       104.97 o                         
  10   9   6        699.47        590.23       129.63 o                         
  11   9   6        583.38        301.56       173.74 o                         
  12   9   6       1263.14       1114.10       155.08 o                         
  13   9   6        218.02        309.27       144.93 o                         
  14   9   6        173.16        290.11       111.52 o                         
  15   9   6        566.13        771.37       250.86 o                         
  16   9   6         67.57        255.16       189.04 o                         
  -7  10   6         61.62        285.07       139.83 o                         
  -6  10   6         59.72        148.83       123.03 o                         
  -5  10   6          6.31         52.81       108.63 o                         
  -4  10   6         92.51         63.01       154.24 o                         
  -3  10   6        236.37        195.55        55.61 o                         
  -2  10   6        610.34        522.82        71.25 o                         
  -1  10   6         83.38        155.75        50.36 o                         
   0  10   6        389.22        520.72        56.66 o                         
   1  10   6       2445.15       2886.76       132.85 o                         
   2  10   6        402.38        544.69        62.57 o                         
   3  10   6       1868.40       2175.27       106.33 o                         
   4  10   6         88.56        124.65        43.78 o                         
   5  10   6        637.81        750.01        81.03 o                         
   6  10   6       2086.46       2476.85       118.38 o                         
   7  10   6        170.16        258.11        95.86 o                         
   8  10   6         60.96          4.01        82.23 o                         
   9  10   6         59.35        105.34        95.56 o                         
  10  10   6       1715.73       1800.79       183.06 o                         
  11  10   6         59.21         94.04       112.23 o                         
  12  10   6        952.99       1014.27       153.56 o                         
  13  10   6        413.28        485.49       195.35 o                         
  14  10   6        195.68        260.25       183.04 o                         
  15  10   6       1001.79       1099.58       249.96 o                         
  -6  11   6         16.84        375.09       148.23 o                         
  -5  11   6        161.99        321.08       144.63 o                         
  -4  11   6         21.09        238.86       125.43 o                         
  -2  11   6        541.02        519.72       176.44 o                         
  -1  11   6          0.26        120.60        99.62 o                         
   0  11   6       1141.71       1038.21        80.94 o                         
   1  11   6        487.71        649.31       175.14 o                         
   2  11   6        288.96        243.33        82.46 o                         
   3  11   6         18.38        127.57        92.94 o                         
   4  11   6          1.90         78.70        74.15 o                         
   5  11   6        789.70        577.92        92.90 o                         
   6  11   6        466.86        509.17        91.69 o                         
   7  11   6         50.34        192.05       164.09 o                         
   8  11   6         85.78        -28.37        85.44 o                         
   9  11   6        394.11        333.14       211.85 o                         
  10  11   6        429.17        468.40       117.13 o                         
  11  11   6         28.48        107.59       101.00 o                         
  12  11   6        450.61        478.39       120.65 o                         
  13  11   6        247.78        351.33       114.15 o                         
  14  11   6        543.62        659.56       144.29 o                         
  15  11   6        418.68        499.68       208.55 o                         
  -5  12   6          1.47        302.47       135.63 o                         
  -4  12   6        610.36        755.79       137.84 o                         
  -3  12   6        833.01        748.76       129.10 o                         
   1  12   6          7.97        119.79        96.73 o                         
   2  12   6         42.84        178.83       260.73 o                         
   3  12   6         84.37        146.05       260.19 o                         
   4  12   6        378.93        424.65        84.32 o                         
   5  12   6       1579.09       1577.88       114.02 o                         
   6  12   6         70.55        298.16       220.36 o                         
   7  12   6        327.13       1020.55       237.80 o                         
   8  12   6          9.86        -93.22        76.71 o                         
   9  12   6       1326.16       1247.08       161.83 o                         
  10  12   6        266.96        260.43       106.13 o                         
  11  12   6        136.96        214.97       101.37 o                         
  12  12   6        531.11        419.96       119.04 o                         
  13  12   6          1.23        -13.34        99.78 o                         
  14  12   6        292.97        415.48       131.85 o                         
  -4  13   6          1.93         73.82       177.04 o                         
  -3  13   6        273.40        148.53        92.96 o                         
  -2  13   6          0.77         71.09        93.26 o                         
   2  13   6        500.24        615.28       127.06 o                         
   4  13   6       1643.46       1666.41       127.42 o                         
   7  13   6         96.56        189.49       101.68 o                         
   8  13   6          0.35        -74.39        80.75 o                         
   9  13   6        951.69       1029.56       158.58 o                         
  10  13   6        311.28        246.88       112.99 o                         
  11  13   6        303.86        335.12       122.96 o                         
  12  13   6         90.09        152.14       104.90 o                         
  13  13   6         23.98        -22.81        94.82 o                         
  14  13   6        606.84        778.38       180.04 o                         
  -3  14   6        117.29         48.42       162.34 o                         
  -2  14   6         32.80        110.64       124.23 o                         
  -1  14   6        375.52        236.92       108.90 o                         
   0  14   6        295.36        236.46       180.64 o                         
   6  14   6        650.94        786.18       156.64 o                         
   7  14   6         52.48         24.01       103.82 o                         
   8  14   6        158.19        309.51       180.04 o                         
   9  14   6        594.38        528.93       124.97 o                         
  10  14   6         38.84         98.29       100.59 o                         
  11  14   6        212.70        222.88       125.13 o                         
  12  14   6         73.05          1.80       111.03 o                         
  13  14   6        513.28        326.48       150.64 o                         
  -1  15   6       1064.87        728.70       137.48 o                         
   0  15   6         32.43         42.76       127.23 o                         
   1  15   6          4.14        107.29       107.37 o                         
   5  15   6          0.24         -3.08        79.43 o                         
   6  15   6        290.57        295.27       118.83 o                         
   7  15   6          2.80        -88.82        89.42 o                         
   8  15   6        128.44         72.02       102.62 o                         
   9  15   6        104.77        155.37       217.25 o                         
  10  15   6        151.91        228.65       132.63 o                         
  11  15   6        451.69        202.85       135.63 o                         
  12  15   6        148.43        347.48       146.43 o                         
   1  16   6          0.92         26.15       108.47 o                         
   2  16   6         36.62        -88.21       113.73 o                         
   3  16   6        417.25        361.76       130.56 o                         
   4  16   6         74.97         66.80        74.03 o                         
   5  16   6         84.18        -39.50        81.12 o                         
   6  16   6         88.03        -20.40        99.02 o                         
   7  16   6        164.08         73.22       114.63 o                         
   8  16   6        509.32        698.56       167.44 o                         
   9  16   6         77.46         96.02       121.23 o                         
  10  16   6         99.07         84.62       118.83 o                         
  -3 -14   7        363.81        492.72       132.03 o                         
  -2 -14   7          0.06         16.99       245.76 o                         
  -7 -13   7        126.25        203.45       112.23 o                         
  -6 -13   7        455.97        640.95       148.83 o                         
  -5 -13   7         74.21         43.81        84.62 o                         
  -4 -13   7        572.72        496.92       135.63 o                         
  -3 -13   7         94.33        244.86       102.62 o                         
  -2 -13   7        142.29        163.86       121.53 o                         
  -1 -13   7        225.68        292.90        97.14 o                         
   0 -13   7         25.97         66.34       111.96 o                         
   1 -13   7        546.70        512.11       163.84 o                         
   2 -13   7         99.16       -108.68        98.89 o                         
  -8 -12   7        169.10        153.17        95.72 o                         
  -7 -12   7        290.11        284.00        95.53 o                         
  -6 -12   7        118.38        210.05       105.02 o                         
  -5 -12   7         25.30        -64.22        69.62 o                         
  -4 -12   7        393.53        679.36       144.03 o                         
  -3 -12   7          0.54        -27.61        78.02 o                         
  -2 -12   7        471.72        444.70        89.62 o                         
  -1 -12   7        213.61        134.86        62.58 o                         
   0 -12   7         12.98         11.57        58.80 o                         
   1 -12   7        459.48        227.95        97.58 o                         
   2 -12   7         22.52       -135.09        96.06 o                         
   3 -12   7        235.03        211.51        97.27 o                         
   4 -12   7         98.56         28.06        94.13 o                         
   5 -12   7         73.38         -7.92        93.18 o                         
  -9 -11   7        252.43        197.26        86.48 o                         
  -8 -11   7         10.89         -8.95        71.43 o                         
  -7 -11   7         39.46        -25.51       158.44 o                         
  -6 -11   7        329.23        347.26        91.67 o                         
  -5 -11   7        181.79        189.46        71.84 o                         
  -4 -11   7        249.76        208.19        76.02 o                         
  -3 -11   7        439.53        419.41        89.69 o                         
  -2 -11   7        775.97        819.30       101.44 o                         
  -1 -11   7         15.05         82.59        56.31 o                         
   0 -11   7         35.37        -76.94        52.84 o                         
   1 -11   7       1007.80       1111.69       128.62 o                         
   2 -11   7         84.03        -24.85        84.03 o                         
   3 -11   7        233.24        213.32        96.87 o                         
   4 -11   7         12.44         19.32        84.64 o                         
   5 -11   7        108.64         81.22        87.65 o                         
   6 -11   7          0.18        -10.63        88.95 o                         
 -10 -10   7        152.20        198.05       106.83 o                         
  -9 -10   7        467.74        331.98       116.13 o                         
  -8 -10   7         52.46        -10.36        52.03 o                         
  -7 -10   7        359.34        335.81        84.09 o                         
  -6 -10   7         18.89        -32.22       137.85 o                         
  -5 -10   7        373.50        358.66       113.53 o                         
  -4 -10   7         89.47         33.37       121.14 o                         
  -3 -10   7       1780.34       1837.82       430.77 o                         
  -2 -10   7       1938.68       2149.63       232.14 o                         
  -1 -10   7        169.25        139.90        57.89 o                         
   0 -10   7       1805.78       1632.98       200.15 o                         
   1 -10   7         30.90         55.21        53.52 o                         
   2 -10   7          1.04        -12.77       116.65 o                         
   3 -10   7        500.19        452.47       262.37 o                         
   4 -10   7          9.35         -3.14        86.61 o                         
   5 -10   7        116.13         89.09        88.54 o                         
   6 -10   7         14.19         30.16        85.60 o                         
   7 -10   7        231.92        204.25        88.77 o                         
   8 -10   7        101.92         78.49       118.97 o                         
 -11  -9   7          5.02         45.61        93.62 o                         
 -10  -9   7        386.24        410.20        91.71 o                         
  -9  -9   7        638.41        561.64       100.87 o                         
  -8  -9   7        452.35        473.19        76.37 o                         
  -7  -9   7        271.28        255.99       111.74 o                         
  -6  -9   7          1.40        -37.21       112.00 o                         
  -5  -9   7        453.45        471.48       260.22 o                         
  -4  -9   7        388.85        251.88       249.85 o                         
  -3  -9   7       1162.29       1113.47       301.81 o                         
  -2  -9   7       2369.24       2431.50       194.70 o                         
  -1  -9   7        606.63        608.54        72.16 o                         
   0  -9   7        225.78        262.78        60.83 o                         
   1  -9   7        216.13        261.51        60.82 o                         
   2  -9   7        396.45        394.75        71.82 o                         
   3  -9   7        266.37        284.46        62.43 o                         
   4  -9   7       1051.51       1118.31       358.53 o                         
   6  -9   7        198.91         72.20        87.52 o                         
   7  -9   7        180.49        182.65        71.93 o                         
   8  -9   7          2.34         83.09        84.38 o                         
   9  -9   7        215.70        120.03       223.25 o                         
 -11  -8   7        184.50        214.72        78.26 o                         
 -10  -8   7        762.50        712.81       107.31 o                         
  -9  -8   7         34.83         72.35        62.80 o                         
  -8  -8   7        348.03        184.55       252.71 o                         
  -7  -8   7        835.28        697.64       306.75 o                         
  -6  -8   7       1032.30       1006.47       191.26 o                         
  -5  -8   7         80.63        103.37       141.84 o                         
  -4  -8   7       1810.70       1405.02       195.79 o                         
  -3  -8   7       1980.95       1970.19       417.42 o                         
  -2  -8   7        150.17        168.38        79.36 o                         
  -1  -8   7         31.41         20.58        56.97 o                         
   0  -8   7        306.58        319.29       115.53 o                         
   1  -8   7        900.40       1123.36       126.74 o                         
   2  -8   7        261.94        282.70        63.41 o                         
   3  -8   7         51.65         43.84        56.00 o                         
   4  -8   7       1927.87       1909.88       300.21 o                         
   5  -8   7        105.33        117.19       122.50 o                         
   6  -8   7        291.03        489.81       115.00 o                         
   8  -8   7        255.90        123.06        82.41 o                         
   9  -8   7        163.01        418.90       223.85 o                         
  10  -8   7          0.09        150.04       212.45 o                         
 -12  -7   7         62.76        113.98        72.70 o                         
 -11  -7   7        732.62        856.84       198.95 o                         
 -10  -7   7        430.86        592.44       100.59 o                         
  -9  -7   7         52.03         -9.44       164.41 o                         
  -8  -7   7       2014.18       1894.19       151.24 o                         
  -7  -7   7         15.70         31.22       117.27 o                         
  -6  -7   7       1839.97       1939.67       151.77 o                         
  -5  -7   7         46.58         66.20        57.29 o                         
  -4  -7   7       2135.98       2098.71       193.79 o                         
  -3  -7   7       2036.50       2010.50       215.79 o                         
  -2  -7   7         93.97         35.69        70.33 o                         
  -1  -7   7       3672.98       3629.05       176.36 o                         
   0  -7   7         89.75         94.65        49.02 o                         
   1  -7   7       1411.24       1421.17       100.17 o                         
   2  -7   7        456.29        445.89        56.48 o                         
   3  -7   7        203.90        124.38        55.11 o                         
   4  -7   7        241.42        243.63        53.74 o                         
   5  -7   7        141.60        228.72        66.17 o                         
   6  -7   7        519.87        497.21        74.48 o                         
   7  -7   7         10.87        246.06       186.64 o                         
  10  -7   7          1.37          5.40       187.84 o                         
  11  -7   7        190.10        248.46       207.05 o                         
 -12  -6   7          1.59         96.56        70.74 o                         
 -11  -6   7        606.29        476.67       111.63 o                         
 -10  -6   7        242.80        223.88        74.26 o                         
  -9  -6   7       1034.88        939.17       202.15 o                         
  -8  -6   7        861.98        824.63       235.09 o                         
  -7  -6   7         13.89          6.43       118.01 o                         
  -6  -6   7       1237.47       1250.70       201.15 o                         
  -5  -6   7          6.33         29.14        56.22 o                         
  -4  -6   7       2251.54       2260.28       304.87 o                         
  -3  -6   7       1907.14       2044.54       136.88 o                         
  -2  -6   7       1695.88       1618.28        92.64 o                         
  -1  -6   7       3281.68       3360.24        97.96 o                         
   0  -6   7         89.11         33.70        37.40 o                         
   1  -6   7       1468.23       1290.14        92.43 o                         
   2  -6   7       1009.76        951.19        66.43 o                         
   3  -6   7        405.35        453.85        56.13 o                         
   4  -6   7         93.19         98.94        46.56 o                         
   5  -6   7        135.28        177.29        51.99 o                         
   6  -6   7        739.22        689.44        79.16 o                         
   7  -6   7         27.44        -44.82        95.86 o                         
   8  -6   7        743.29        869.60       234.05 o                         
  11  -6   7        397.65        507.12       208.25 o                         
 -12  -5   7         81.71        134.95       139.53 o                         
 -11  -5   7        851.85        859.32       113.44 o                         
 -10  -5   7        162.50        172.92        68.37 o                         
  -9  -5   7        428.69        476.99       137.18 o                         
  -8  -5   7       1236.39       1107.53       204.89 o                         
  -7  -5   7          1.03         -1.70       103.66 o                         
  -6  -5   7       1148.63       1157.40       217.63 o                         
  -5  -5   7         34.79         17.06        51.97 o                         
  -4  -5   7       2418.39       2476.65       143.79 o                         
  -3  -5   7         27.64        141.37        40.82 o                         
  -2  -5   7       1285.79       1344.25        61.79 o                         
  -1  -5   7         33.53         21.77        41.31 o                         
   0  -5   7          1.74        -11.14        47.73 o                         
   1  -5   7       4043.95       4509.61       119.70 o                         
   2  -5   7         23.02        -26.20        30.66 o                         
   3  -5   7       1046.60       1004.99        62.28 o                         
   4  -5   7        242.72        291.52        49.23 o                         
   5  -5   7        236.92        118.29        47.76 o                         
   6  -5   7       1980.11       1862.25        89.10 o                         
   7  -5   7        183.72        235.39       100.78 o                         
   8  -5   7       1024.73       1067.18       138.97 o                         
  12  -5   7        161.59        250.26       186.64 o                         
 -12  -4   7        678.47        733.61       110.55 o                         
 -11  -4   7        503.05        435.11        91.39 o                         
 -10  -4   7         41.51         38.37        88.28 o                         
  -9  -4   7       2376.81       2087.06       267.97 o                         
  -8  -4   7        758.41        468.76       102.43 o                         
  -7  -4   7        350.26        331.48        83.55 o                         
  -6  -4   7        514.85        548.18        81.83 o                         
  -5  -4   7        224.91        204.89        60.52 o                         
  -4  -4   7        718.71        724.98        93.03 o                         
  -3  -4   7        342.66        329.08        56.01 o                         
  -2  -4   7       2145.22       1864.76        84.97 o                         
  -1  -4   7        133.63        151.90        27.76 o                         
   0  -4   7       1013.34        953.94        55.10 o                         
   1  -4   7       3684.84       3475.98        98.22 o                         
   2  -4   7        599.60        554.00        45.65 o                         
   3  -4   7       2905.42       3207.72       104.55 o                         
   4  -4   7         18.86        151.66        39.52 o                         
   5  -4   7       1886.93       1949.52        84.41 o                         
   6  -4   7        248.01        248.76        49.05 o                         
   7  -4   7          5.68         34.93        63.74 o                         
   8  -4   7         55.54         95.33       146.10 o                         
  12  -4   7        500.36        602.00       218.15 o                         
  13  -4   7        181.95        398.10       153.64 o                         
 -12  -3   7        349.88        489.97        96.11 o                         
 -11  -3   7        498.65        413.58        91.28 o                         
 -10  -3   7        543.45        545.97       125.43 o                         
  -9  -3   7       2236.28       2069.60       381.86 o                         
  -8  -3   7          6.30        -13.06        51.76 o                         
  -7  -3   7       1156.08       1112.90       111.72 o                         
  -6  -3   7          5.03        -28.39        48.04 o                         
  -5  -3   7       2460.03       2459.14       184.77 o                         
  -4  -3   7       2422.38       2410.73       102.37 o                         
  -3  -3   7       2724.54       2581.69       146.05 o                         
  -2  -3   7       2776.60       2811.96       120.31 o                         
  -1  -3   7        227.17         92.88        39.00 o                         
   0  -3   7       2616.67       2436.71        71.76 o                         
   1  -3   7       2568.25       2437.05        79.48 o                         
   2  -3   7        812.02        950.06        58.28 o                         
   3  -3   7       2650.31       2985.87       100.18 o                         
   4  -3   7       5265.55       5299.57       133.55 o                         
   5  -3   7       1889.24       1815.73       116.96 o                         
   6  -3   7        381.69        456.56        48.12 o                         
   7  -3   7        302.44        340.49        52.00 o                         
   8  -3   7        736.60        672.47        96.55 o                         
   9  -3   7        412.25        580.97       223.76 o                         
  12  -3   7        237.84        357.49       153.64 o                         
  13  -3   7        216.76        331.66       140.62 o                         
 -12  -2   7        655.06        846.80       199.25 o                         
 -11  -2   7         11.33        100.92        70.45 o                         
 -10  -2   7        191.12        422.50       345.08 o                         
  -9  -2   7        522.33        427.30        67.53 o                         
  -8  -2   7        318.70        349.05       105.23 o                         
  -7  -2   7        667.25        577.99       104.40 o                         
  -6  -2   7         16.16         -4.90        46.72 o                         
  -5  -2   7       2814.39       2811.68       354.77 o                         
  -4  -2   7        398.16        464.48        67.03 o                         
  -3  -2   7       2034.65       2076.82        99.42 o                         
  -2  -2   7       1150.24       1068.96        75.53 o                         
  -1  -2   7       1950.64       1990.74        69.78 o                         
   0  -2   7       1645.22       1569.55        77.42 o                         
   1  -2   7         57.12         63.64        26.19 o                         
   2  -2   7       5307.45       5084.42       121.76 o                         
   3  -2   7       3060.04       3504.23        97.14 o                         
   4  -2   7       1421.01       1529.02        72.74 o                         
   5  -2   7        420.13        397.08        47.62 o                         
   6  -2   7       3394.69       2967.86       223.91 o                         
   7  -2   7       1666.74       1543.59       129.99 o                         
   8  -2   7        143.85         -0.98        56.92 o                         
   9  -2   7       4831.38       4880.44       405.71 o                         
  12  -2   7        191.72        277.69        87.72 o                         
  13  -2   7          6.42        169.03       128.94 o                         
  14  -2   7         28.04        396.29       249.96 o                         
 -12  -1   7        349.40        359.47       110.25 o                         
 -11  -1   7        136.02        300.67       137.43 o                         
 -10  -1   7        663.05        813.30       104.74 o                         
  -9  -1   7         92.32        204.49       151.82 o                         
  -8  -1   7       1490.93       1553.67       165.77 o                         
  -7  -1   7         98.04         87.09        61.18 o                         
  -6  -1   7        507.42        464.21        73.71 o                         
  -5  -1   7       1753.50       1873.17       115.66 o                         
  -4  -1   7          0.16         -2.26        44.44 o                         
  -3  -1   7       1505.70       1391.85        86.65 o                         
  -2  -1   7         24.21         65.32        34.79 o                         
  -1  -1   7       2803.44       2854.77        84.07 o                         
   0  -1   7       3874.06       4269.36       100.10 o                         
   1  -1   7       6839.56       6367.08       156.80 o                         
   2  -1   7        262.66        446.93        41.84 o                         
   3  -1   7          1.10         16.01        42.83 o                         
   4  -1   7       6703.99       6931.94       176.63 o                         
   5  -1   7        234.78        249.91        40.63 o                         
   6  -1   7        905.03        757.01        64.84 o                         
   7  -1   7        894.51        771.94        58.19 o                         
   8  -1   7        361.18        363.01        69.49 o                         
   9  -1   7       2578.64       2662.21       226.96 o                         
  10  -1   7        213.41        364.53       252.41 o                         
  12  -1   7        363.05        387.06       138.90 o                         
  13  -1   7        171.00        259.65       134.77 o                         
  14  -1   7         12.24        150.30       128.23 o                         
 -12   0   7         33.38        -32.49        76.11 o                         
 -11   0   7        422.73        541.33       169.24 o                         
 -10   0   7       1107.03       1027.44       208.25 o                         
  -9   0   7        239.98        335.75        93.38 o                         
  -8   0   7       2063.55       2103.49       159.28 o                         
  -7   0   7         57.42         21.85        43.18 o                         
  -6   0   7       2041.46       2015.92       195.83 o                         
  -5   0   7        210.02        121.22        50.93 o                         
  -4   0   7        834.57        853.09        79.58 o                         
  -3   0   7        766.79        694.46        64.63 o                         
  -2   0   7       4315.46       4331.01       174.84 o                         
  -1   0   7       2345.86       2008.68        59.06 o                         
   0   0   7        274.98        557.71        38.23 o                         
   1   0   7       2075.96       2269.63        74.49 o                         
   2   0   7       6029.23       6468.40       159.99 o                         
   3   0   7        746.80       1142.50        92.91 o                         
   4   0   7       8820.95       9034.42       217.69 o                         
   5   0   7         12.79         -9.33        27.96 o                         
   6   0   7       3024.27       3155.04       122.19 o                         
   7   0   7          1.53         -3.23        36.34 o                         
   8   0   7        546.32        485.43        57.78 o                         
   9   0   7          7.92         22.42        57.58 o                         
  10   0   7          0.70        -61.94        54.30 o                         
  11   0   7        434.18        309.59       135.33 o                         
  12   0   7         37.76         -0.85       102.94 o                         
  13   0   7         63.26        110.29       114.92 o                         
  14   0   7          0.60        113.51       121.59 o                         
  15   0   7         92.91        323.94       138.44 o                         
 -12   1   7          8.92         82.78        90.99 o                         
 -11   1   7        312.96        269.76        99.30 o                         
 -10   1   7         44.10         42.76        62.69 o                         
  -9   1   7        309.36       1049.65      1108.16 o                         
  -8   1   7        763.40        919.02       204.51 o                         
  -7   1   7         72.87         85.77        48.64 o                         
  -6   1   7        826.63        787.52        74.64 o                         
  -5   1   7         63.37         37.71        37.82 o                         
  -4   1   7          2.28         -5.26        34.78 o                         
  -3   1   7        157.56        179.83        33.72 o                         
  -2   1   7        488.66        536.11        59.22 o                         
  -1   1   7        982.70       1051.65        42.68 o                         
   0   1   7        300.52        462.18        36.29 o                         
   1   1   7       5131.17       5032.35       129.45 o                         
   2   1   7        147.04        412.70        34.98 o                         
   3   1   7       3889.64       3712.50        98.49 o                         
   4   1   7       2596.30       2988.37        97.24 o                         
   5   1   7        668.81        474.88        42.10 o                         
   6   1   7       4504.58       4163.40       121.57 o                         
   7   1   7         64.08         63.83        32.76 o                         
   8   1   7       3478.94       3168.98       102.70 o                         
   9   1   7       2718.04       2723.69       148.25 o                         
  10   1   7        861.57        926.12        93.46 o                         
  11   1   7       1187.32       1250.73       112.55 o                         
  12   1   7         71.15        119.13       108.50 o                         
  13   1   7        562.57        497.01       146.81 o                         
  14   1   7          5.87        331.43       130.67 o                         
  15   1   7        255.54        649.72       158.62 o                         
 -11   2   7        157.53        172.25        93.11 o                         
 -10   2   7          4.29         28.01        77.06 o                         
  -8   2   7        148.51        248.63        75.54 o                         
  -7   2   7        895.68        729.13        76.25 o                         
  -6   2   7       2240.11       2120.30       132.79 o                         
  -5   2   7        512.89        503.70        62.14 o                         
  -4   2   7        763.28        607.19        53.91 o                         
  -3   2   7        148.94        203.50        37.54 o                         
  -2   2   7        905.58        852.06        56.03 o                         
  -1   2   7       1233.33       1082.44        49.13 o                         
   0   2   7       2906.44       2866.78        78.06 o                         
   1   2   7       2737.29       2254.38        74.18 o                         
   2   2   7          0.14         57.28        25.37 o                         
   3   2   7       2270.77       2359.31        83.18 o                         
   4   2   7        345.76        280.51        38.67 o                         
   5   2   7       2355.04       2302.28        76.72 o                         
   6   2   7       1896.30       1562.28        86.11 o                         
   7   2   7       1088.20       1258.54        68.17 o                         
   8   2   7       3995.26       4053.86       140.42 o                         
   9   2   7        137.34        123.10        43.38 o                         
  10   2   7       1842.42       1922.08        97.60 o                         
  11   2   7       1122.10       1201.08       107.93 o                         
  12   2   7         58.57        166.78        68.98 o                         
  13   2   7        691.88        729.70       161.79 o                         
  14   2   7        306.41        460.43       142.00 o                         
  15   2   7        101.28        440.45       132.10 o                         
 -11   3   7        114.64        132.48        90.31 o                         
 -10   3   7         18.79         76.83        81.45 o                         
  -9   3   7       1568.71       1313.58       109.63 o                         
  -8   3   7        651.03        634.55        98.17 o
[truncated: 409,618 more chars]
